# Supplementary material for: Leveraging factors that control alveolar epithelial cell fate enables large-scale expansion for lung tissue engineering
Source: J Clin Invest. 2026 Jun 1;136(11):e188701. doi: 10.1172/JCI188701 (PMC13221229; doi:10.1172/JCI188701)
Supplement: Supplemental table 1 [file jci-136-188701-s281.xlsx]

## Sheet: cluster0.alveolar
p_val	avg_log2FC	pct.1	pct.2	p_val_adj	cluster	gene
0	0.618143	0.647	0.473	0	0	ALKBH7
0	0.718643	0.478	0.314	0	0	HHIP-AS1
0	0.973365	0.372	0.21	0	0	CRYM
0	0.5569	0.656	0.5	0	0	CLPP
0	0.475799	0.744	0.612	0	0	MPST
0	0.440927	0.818	0.688	0	0	LAMTOR1
0	0.504089	0.763	0.64	0	0	C16orf89
0	0.477289	0.831	0.715	0	0	RNF7
0	0.604725	0.809	0.696	0	0	SEC11C
0	0.436904	0.883	0.773	0	0	EIF3F
0	0.524123	0.907	0.801	0	0	COMMD6
0	0.432874	0.885	0.783	0	0	CUTA
0	0.420771	0.938	0.845	0	0	WDR83OS
0	0.407773	0.963	0.881	0	0	TOMM7
0	0.357109	0.913	0.837	0	0	RNASEK
0	0.417471	0.921	0.846	0	0	S100A14
0	0.348658	0.941	0.869	0	0	TSPO
0	0.434315	0.95	0.881	0	0	TOMM20
0	0.437138	0.846	0.778	0	0	OSTC
0	0.370786	0.915	0.848	0	0	LAMTOR5
0	0.417022	0.948	0.89	0	0	LDHB
0	0.370869	0.916	0.861	0	0	EIF3E
0	0.352634	0.962	0.91	0	0	DDT
0	0.390564	0.961	0.912	0	0	HLA-DRB1
0	0.413421	0.97	0.921	0	0	ATP5MC2
0	0.363884	0.95	0.902	0	0	GPX4
0	0.361674	0.983	0.939	0	0	PRDX5
0	0.410969	0.961	0.918	0	0	HLA-DRA
0	0.461651	0.962	0.922	0	0	SSR2
0	0.34294	0.963	0.924	0	0	CST3
0	0.48647	0.993	0.956	0	0	RPS5
0	0.336268	0.995	0.959	0	0	HINT1
0	0.326182	0.975	0.94	0	0	UQCRH
0	0.306133	0.967	0.933	0	0	EEF1D
0	0.412412	0.973	0.941	0	0	IFITM3
0	0.387775	0.986	0.954	0	0	GABARAP
0	0.438058	0.994	0.964	0	0	EEF1B2
0	0.49573	0.991	0.961	0	0	SLC25A6
0	0.318365	0.97	0.942	0	0	KDELR1
0	0.380381	0.964	0.937	0	0	SSR3
0	0.32349	0.972	0.946	0	0	SERP1
0	0.38459	0.983	0.959	0	0	OST4
0	0.396033	0.99	0.967	0	0	EEF1G
0	0.397211	0.994	0.972	0	0	PFDN5
0	0.292498	0.995	0.973	0	0	OAZ1
0	0.379513	0.972	0.951	0	0	SEC61G
0	0.455202	0.997	0.976	0	0	RPL21
0	0.328027	0.99	0.971	0	0	NME2
0	0.411946	0.996	0.978	0	0	RPSA
0	0.299688	0.979	0.961	0	0	SPINT2
0	0.460236	0.987	0.971	0	0	TKT
0	0.246595	0.993	0.977	0	0	COX4I1
0	0.519069	0.999	0.984	0	0	RPS10
0	0.398237	0.982	0.967	0	0	CYP51A1
0	0.320805	0.975	0.96	0	0	ATP6V1G1
0	0.4663	0.984	0.969	0	0	RPS4Y1
0	0.315311	0.987	0.973	0	0	UQCRB
0	0.494929	0.988	0.974	0	0	SSR4
0	0.48066	0.999	0.986	0	0	RPS27A
0	0.272599	0.998	0.985	0	0	GSTP1
0	0.329114	0.997	0.985	0	0	SFTA2
0	0.532446	0.999	0.987	0	0	RPL10A
0	0.296869	0.992	0.98	0	0	ATP5F1E
0	0.489405	0.996	0.985	0	0	BRI3
0	0.500164	1	0.989	0	0	RPL7
0	0.384527	0.996	0.986	0	0	RPS26
0	0.414192	1	0.99	0	0	UBA52
0	0.309075	0.997	0.988	0	0	COX7C
0	0.492516	0.999	0.99	0	0	SFTPA1
0	0.401152	0.993	0.984	0	0	CTSH
0	0.361409	0.998	0.99	0	0	DBI
0	0.432837	1	0.992	0	0	BTF3
0	0.343219	0.983	0.975	0	0	RNASE1
0	0.407851	1	0.992	0	0	RPS17
0	0.485784	0.999	0.991	0	0	RPL17
0	0.455095	0.994	0.986	0	0	CXCL17
0	0.368441	1	0.992	0	0	RPS21
0	0.413241	0.994	0.987	0	0	PPIB
0	0.454162	1	0.993	0	0	RPL27
0	0.473298	0.999	0.992	0	0	NAPSA
0	0.465548	0.984	0.978	0	0	AGR2
0	0.507396	0.999	0.993	0	0	SNHG29
0	0.458047	0.997	0.992	0	0	GAS5
0	0.493653	1	0.995	0	0	RPL35A
0	0.484765	1	0.995	0	0	RPL30
0	0.526747	1	0.995	0	0	RPS13
0	0.342445	1	0.995	0	0	FAU
0	0.255385	0.994	0.989	0	0	RPL36AL
0	0.255554	0.997	0.992	0	0	SRP14
0	0.477718	1	0.995	0	0	RPL23A
0	0.250286	0.995	0.99	0	0	RPL38
0	0.322988	0.999	0.994	0	0	CYB5A
0	0.513803	1	0.996	0	0	RPS3A
0	0.304993	0.994	0.99	0	0	SEC61B
0	0.292287	0.984	0.98	0	0	CD59
0	0.468358	1	0.996	0	0	RPS3
0	0.447995	1	0.996	0	0	RPS29
0	0.356462	1	0.996	0	0	RPL36
0	0.293514	0.999	0.996	0	0	SLC34A2
0	0.489358	1	0.997	0	0	RACK1
0	0.298972	0.999	0.996	0	0	RPL4
0	0.44744	1	0.997	0	0	RPL26
0	0.500015	1	0.997	0	0	RPL18A
0	0.464341	1	0.997	0	0	RPS9
0	0.477579	1	0.997	0	0	RPL3
0	0.348397	1	0.998	0	0	RPL22
0	0.443733	1	0.998	0	0	RPS27
0	0.481255	1	0.998	0	0	RPS7
0	0.415903	1	0.998	0	0	RPL37A
0	0.45864	1	0.998	0	0	RPL15
0	0.568545	0.999	0.997	0	0	SFTPC
0	0.481139	1	0.998	0	0	RPL8
0	0.309917	1	0.998	0	0	RPL35
0	0.499958	1	0.998	0	0	RPL7A
0	0.423136	1	0.998	0	0	RPS25
0	0.370956	1	0.998	0	0	RPS15
0	0.529682	1	0.998	0	0	RPS4X
0	0.471204	1	0.999	0	0	RPL11
0	0.539277	1	0.999	0	0	RPL5
0	0.338931	1	0.999	0	0	RPL31
0	0.384263	1	0.999	0	0	RPL29
0	0.478899	1	0.999	0	0	RPL9
0	0.422192	1	0.999	0	0	RPS23
0	0.513305	1	0.999	0	0	RPS14
0	0.345337	1	0.999	0	0	RPS20
0	0.397383	1	0.999	0	0	RPL27A
0	0.533055	1	0.999	0	0	CD63
0	0.470453	1	0.999	0	0	RPL41
0	0.478353	1	0.999	0	0	NACA
0	0.461758	1	0.999	0	0	RPLP0
0	0.525903	1	0.999	0	0	NPC2
0	0.507737	1	0.999	0	0	RPL23
0	0.436298	1	0.999	0	0	RPS16
0	0.488893	1	0.999	0	0	RPL13A
0	0.436738	1	0.999	0	0	RPS11
0	0.276144	0.999	0.998	0	0	CSTB
0	0.276388	1	0.999	0	0	RPL36A
0	0.597577	1	0.999	0	0	RPL10
0	0.497385	1	1	0	0	RPS8
0	0.403089	1	1	0	0	RPL32
0	0.369537	1	1	0	0	RPL14
0	0.455504	1	1	0	0	RPL24
0	0.441938	1	1	0	0	RPL34
0	0.276401	1	1	0	0	RPL37
0	0.482742	1	1	0	0	RPS18
0	0.407518	1	1	0	0	EEF1A1
0	0.52723	1	1	0	0	RPS12
0	0.504104	1	1	0	0	RPS6
0	0.501112	1	1	0	0	RPL12
0	0.404099	1	1	0	0	RPS24
0	0.272612	1	1	0	0	RPLP2
0	0.537843	1	1	0	0	FTH1
0	0.395508	1	1	0	0	RPL6
0	0.487739	1	1	0	0	TPT1
0	0.27417	1	1	0	0	B2M
0	0.48147	1	1	0	0	RPLP1
0	0.503958	1	1	0	0	RPS2
0	0.460385	1	1	0	0	RPS15A
0	0.487891	1	1	0	0	RPL13
0	0.468811	1	1	0	0	RPL19
0	0.264719	1	1	0	0	EIF1
0	0.515491	1	1	0	0	RPS28
0	0.370183	1	1	0	0	RPS19
0	0.498987	1	1	0	0	RPL18
0	0.499426	1	1	0	0	FTL
0	0.422742	1	1	0	0	RPL28
0	0.30407	1	1	0	0	TMSB4X
0	0.36405	1	1	0	0	RPL39
5.82578e-308	0.711321	0.504	0.344	1.54342e-303	0	SMAGP
9.03861e-307	0.405012	0.808	0.678	2.3946e-302	0	EIF3K
1.0056e-306	0.276446	0.986	0.981	2.66413e-302	0	EEF2
2.25321e-302	0.239935	0.997	0.995	5.96943e-298	0	ACTG1
2.48987e-302	0.332077	0.899	0.828	6.59641e-298	0	UQCR11
1.6069e-296	0.39806	0.843	0.748	4.25715e-292	0	RABAC1
1.5434e-292	0.37404	0.883	0.833	4.08892e-288	0	MYDGF
2.56276e-292	0.463636	0.71	0.568	6.78953e-288	0	FIS1
2.98991e-292	0.279845	0.985	0.961	7.92117e-288	0	LGALS3
3.14109e-292	0.205186	1	0.997	8.3217e-288	0	SFTPB
2.52333e-291	0.483787	0.706	0.569	6.68506e-287	0	COPZ1
9.0395e-290	0.443967	0.804	0.719	2.39483e-285	0	DHRS7
5.871e-288	0.263892	0.974	0.936	1.55541e-283	0	COX7A2
1.33341e-287	0.469099	0.744	0.667	3.5326e-283	0	SLC35F1
3.88581e-277	0.281465	0.955	0.913	1.02947e-272	0	ATP6V0E1
8.34238e-277	0.560281	0.565	0.409	2.21015e-272	0	MPG
5.92681e-273	0.361365	0.822	0.701	1.57019e-268	0	BRK1
1.01331e-271	0.199828	0.998	0.995	2.68457e-267	0	NPM1
2.13314e-271	0.230691	0.968	0.92	5.65133e-267	0	ATP5MC3
3.98658e-271	0.400484	0.8	0.69	1.05616e-266	0	CD302
4.78395e-271	0.372797	0.866	0.798	1.26741e-266	0	C4orf3
2.90271e-269	0.332683	0.888	0.811	7.69015e-265	0	ERP29
8.57024e-269	0.274636	0.96	0.933	2.27051e-264	0	ARPC2
2.75732e-262	0.205636	0.996	0.979	7.30498e-258	0	CHCHD2
3.56706e-262	0.269097	0.959	0.937	9.45021e-258	0	TMEM258
1.44715e-261	0.498269	0.64	0.5	3.83394e-257	0	TST
1.74578e-258	0.548654	0.584	0.44	4.62509e-254	0	CBR1
6.01616e-257	0.290016	0.903	0.828	1.59386e-252	0	VAMP8
2.44393e-255	0.687613	0.419	0.275	6.4747e-251	0	B3GNT8
6.46093e-253	0.337886	0.835	0.723	1.71169e-248	0	ATP6V0B
6.37003e-252	0.271053	0.936	0.903	1.68761e-247	0	ARPC3
2.06412e-250	0.198769	1	0.998	5.46846e-246	0	MGST1
6.68739e-249	0.391338	0.776	0.668	1.77169e-244	0	HIGD2A
6.48864e-248	0.408266	0.802	0.712	1.71904e-243	0	SNHG7
2.02724e-247	0.206244	0.996	0.992	5.37077e-243	0	ENO1
2.15418e-247	0.58665	0.482	0.333	5.70707e-243	0	POLD4
2.50203e-245	0.270177	0.947	0.908	6.62864e-241	0	CLTA
2.14036e-244	0.463856	0.817	0.708	5.67046e-240	0	IFITM2
3.80016e-242	0.465623	0.628	0.484	1.00678e-237	0	EIF3G
5.211e-242	0.286948	0.997	0.984	1.38055e-237	0	SFTPA2
1.54268e-241	0.186485	1	1	4.08702e-237	0	SERF2
2.81951e-241	0.332374	0.881	0.812	7.46973e-237	0	PDIA6
7.12663e-241	0.295207	0.915	0.879	1.88806e-236	0	GPX1
3.39948e-240	0.217426	0.995	0.99	9.00624e-236	0	TMBIM6
2.35007e-237	0.353337	0.832	0.746	6.22604e-233	0	RSL1D1
3.84803e-236	0.335725	0.973	0.948	1.01946e-231	0	WFDC2
7.74782e-234	0.43228	0.668	0.531	2.05263e-229	0	PRDX4
1.18516e-232	0.395464	0.765	0.667	3.13985e-228	0	TMEM256
1.54729e-232	0.152484	1	1	4.09925e-228	0	PPIA
2.16469e-232	0.381403	0.774	0.673	5.73492e-228	0	COX7A2L
4.91913e-232	0.267668	0.949	0.886	1.30323e-227	0	NDUFA4
5.05376e-231	0.247429	0.983	0.967	1.33889e-226	0	CD74
2.00319e-230	0.452015	0.642	0.508	5.30704e-226	0	TMEM219
6.46514e-230	0.338927	0.821	0.725	1.71281e-225	0	APRT
3.56245e-224	0.436326	0.674	0.551	9.438e-220	0	TCEAL8
5.43265e-224	0.507209	0.536	0.393	1.43927e-219	0	NDUFB5
6.52069e-224	0.258795	0.995	0.99	1.72753e-219	0	GAPDH
1.00959e-223	0.428287	0.683	0.561	2.67472e-219	0	PTRHD1
5.03967e-223	0.323846	0.803	0.685	1.33516e-218	0	NDUFAB1
5.94311e-223	0.221985	0.985	0.972	1.57451e-218	0	SNHG5
7.45059e-223	0.451095	0.692	0.578	1.97388e-218	0	SLC25A4
5.64568e-222	0.333103	0.824	0.728	1.49571e-217	0	TSTD1
7.05609e-222	0.473526	0.801	0.743	1.86937e-217	0	NUPR1
2.4891e-220	0.248961	0.956	0.927	6.59437e-216	0	PPA1
2.86665e-220	0.275714	0.905	0.846	7.59461e-216	0	SEC11A
1.40724e-218	0.292867	0.883	0.801	3.7282e-214	0	SF3B5
1.94183e-215	0.402783	0.702	0.582	5.14449e-211	0	SMDT1
2.50432e-215	0.250778	0.909	0.837	6.63471e-211	0	COX5A
4.29306e-215	0.421719	0.712	0.591	1.13736e-210	0	HLA-DPA1
8.12406e-215	0.26098	0.934	0.901	2.15231e-210	0	MGST3
2.31477e-214	0.362123	0.866	0.807	6.13251e-210	0	PGK1
3.77829e-213	0.241167	0.888	0.81	1.00098e-208	0	C11orf96
9.61775e-213	0.675517	0.399	0.269	2.54803e-208	0	ENSG00000235584
3.50238e-212	0.22065	0.986	0.977	9.27886e-208	0	BTG1
3.78089e-212	0.249606	0.955	0.938	1.00167e-207	0	UQCR10
8.83439e-212	0.309452	0.88	0.823	2.34049e-207	0	POLR1D
1.79469e-211	0.342979	0.784	0.692	4.75468e-207	0	C1QBP
4.02104e-211	0.366676	0.748	0.633	1.06529e-206	0	JTB
8.60936e-211	0.300291	0.874	0.817	2.28088e-206	0	ST13
2.00907e-210	0.66844	0.368	0.242	5.32262e-206	0	ST6GALNAC4
5.39458e-210	0.348398	0.808	0.733	1.42919e-205	0	CNPY2
8.86002e-210	0.476404	0.557	0.42	2.34729e-205	0	C14orf119
1.17339e-209	0.783482	0.323	0.203	3.10866e-205	0	PPP1R1B
1.77415e-209	0.548329	0.455	0.318	4.70026e-205	0	TMEM134
9.29244e-209	0.217717	0.954	0.919	2.46185e-204	0	SNRPD2
1.27858e-208	0.246405	0.927	0.876	3.38735e-204	0	TOMM6
2.59793e-207	0.614604	0.404	0.274	6.8827e-203	0	NUDT16L1
3.42259e-207	0.567047	0.459	0.326	9.06747e-203	0	FAM210B
1.45758e-205	0.30787	0.9	0.872	3.86156e-201	0	BNIP3L
6.57447e-205	0.281835	0.897	0.826	1.74177e-200	0	CNBP
2.08005e-203	0.513153	0.489	0.353	5.51068e-199	0	PGLS
2.29884e-202	0.225296	0.97	0.957	6.09031e-198	0	ASAH1
6.59096e-199	0.300018	0.878	0.816	1.74614e-194	0	SNHG8
8.13061e-199	0.22381	0.968	0.939	2.15404e-194	0	PEBP1
1.86231e-197	0.390247	0.698	0.583	4.93383e-193	0	ECH1
7.91774e-197	0.291888	0.85	0.775	2.09765e-192	0	NDUFB11
1.25224e-195	0.399216	0.68	0.559	3.31756e-191	0	HLA-DMA
4.42541e-195	0.495968	0.499	0.367	1.17242e-190	0	STEAP1B
1.93027e-194	0.36445	0.71	0.589	5.11388e-190	0	COX14
3.27315e-194	0.382218	0.696	0.581	8.67157e-190	0	SNRPN
5.34836e-194	0.486412	0.56	0.434	1.41694e-189	0	PON3
3.87002e-193	0.224895	0.987	0.981	1.02528e-188	0	PDIA3
1.22847e-192	0.460731	0.587	0.458	3.2546e-188	0	YIF1A
3.76084e-191	0.394792	0.634	0.498	9.96358e-187	0	HLA-DPB1
3.17529e-189	0.322675	0.789	0.702	8.4123e-185	0	SCAND1
8.39561e-188	0.322197	0.827	0.765	2.22425e-183	0	SNHG32
2.49524e-187	0.447999	0.532	0.399	6.61064e-183	0	PIGP
2.1122e-185	0.26337	0.902	0.856	5.59584e-181	0	SLC25A3
1.85982e-184	0.272179	0.859	0.784	4.92721e-180	0	ARPC1B
2.88119e-184	0.430576	0.559	0.428	7.63314e-180	0	FCGRT
8.24817e-184	0.33919	0.801	0.741	2.18519e-179	0	SCP2
3.87627e-182	0.501989	0.482	0.355	1.02694e-177	0	PPIC
8.23112e-182	0.225884	0.959	0.933	2.18067e-177	0	MUC1
5.97072e-181	0.457368	0.496	0.364	1.58182e-176	0	CRB3
8.41356e-181	0.52424	0.62	0.513	2.229e-176	0	HHIP
2.15227e-180	0.372493	0.673	0.557	5.70201e-176	0	GABARAPL2
2.84294e-180	0.178643	0.997	0.995	7.53179e-176	0	CD9
2.14267e-179	0.481458	0.508	0.384	5.67658e-175	0	PPCS
2.37057e-178	0.508931	0.523	0.4	6.28036e-174	0	FKBP11
2.9262e-178	0.125999	1	0.998	7.75239e-174	0	MYL6
1.73374e-177	0.31716	0.893	0.867	4.5932e-173	0	MSMO1
5.59369e-177	0.287358	0.817	0.739	1.48194e-172	0	SELENOH
1.86917e-176	0.279698	0.86	0.799	4.95198e-172	0	ATP6V1F
2.62782e-176	0.241245	0.922	0.844	6.96188e-172	0	SLC25A5
4.81691e-176	0.447034	0.669	0.579	1.27614e-171	0	ARHGDIB
2.95585e-175	0.57299	0.418	0.3	7.83094e-171	0	SELENOM
3.6119e-175	0.450838	0.534	0.41	9.56901e-171	0	PRXL2A
5.58196e-175	0.301779	0.767	0.667	1.47883e-170	0	MDH2
5.77101e-175	0.300738	0.814	0.745	1.52891e-170	0	REEP5
1.40118e-174	0.271195	0.791	0.673	3.71215e-170	0	PRDX2
3.19795e-174	0.844338	0.282	0.177	8.47232e-170	0	HPGD
4.56593e-174	0.597519	0.364	0.247	1.20965e-169	0	TM7SF2
8.3629e-174	0.243224	0.929	0.902	2.21558e-169	0	SPCS2
3.67283e-173	0.502842	0.442	0.319	9.73043e-169	0	YIPF3
8.94034e-173	0.234754	0.883	0.814	2.36856e-168	0	PARK7
2.13839e-172	0.521849	0.416	0.294	5.66525e-168	0	CDC26
2.4324e-172	0.575569	0.363	0.246	6.44416e-168	0	GOLT1A
2.77155e-172	0.274558	0.807	0.71	7.34267e-168	0	PSMB5
5.52155e-172	0.353404	0.699	0.59	1.46282e-167	0	RAB25
8.31962e-172	0.599862	0.53	0.423	2.20412e-167	0	PCDH20
1.70259e-171	0.66987	0.286	0.179	4.51066e-167	0	TMEM150A
5.98923e-171	0.45592	0.495	0.369	1.58673e-166	0	TMEM205
1.68388e-170	0.387574	0.621	0.499	4.46112e-166	0	SAT2
1.87722e-170	0.356188	0.648	0.522	4.97332e-166	0	MRPS24
3.7322e-170	0.337375	0.715	0.606	9.88772e-166	0	NOP53
5.04503e-169	0.254952	0.915	0.868	1.33658e-164	0	HLA-C
6.48089e-169	0.344744	0.712	0.606	1.71698e-164	0	EBPL
1.73721e-166	0.341225	0.679	0.562	4.60238e-162	0	PHB2
1.90327e-166	0.279422	0.795	0.698	5.04232e-162	0	MRPL20
2.1986e-166	0.338079	0.721	0.621	5.82474e-162	0	TAF10
1.27208e-165	0.147585	0.991	0.984	3.37012e-161	0	MYL12A
7.41047e-165	0.291266	0.794	0.703	1.96326e-160	0	TMEM59
3.25748e-164	0.179673	0.995	0.99	8.63003e-160	0	EIF4A1
4.08968e-164	0.505523	0.416	0.296	1.08348e-159	0	ETHE1
2.04632e-163	0.205011	0.981	0.977	5.42131e-159	0	HSP90B1
2.33047e-163	0.339339	0.749	0.656	6.17411e-159	0	CAT
2.82906e-163	0.21816	0.92	0.863	7.49502e-159	0	PSMB1
7.80874e-162	0.345557	0.739	0.654	2.06877e-157	0	CTSD
2.59269e-161	0.401338	0.694	0.604	6.8688e-157	0	MFSD2A
3.53418e-161	0.188975	0.948	0.908	9.36311e-157	0	ITM2B
3.65911e-161	0.199004	0.964	0.936	9.69407e-157	0	COX6A1
3.76183e-161	0.440262	0.524	0.404	9.96623e-157	0	TMEM125
4.46644e-161	0.39313	0.62	0.508	1.18329e-156	0	DDOST
4.47241e-161	0.30577	0.801	0.734	1.18488e-156	0	ANAPC16
2.79761e-160	0.689357	0.272	0.171	7.41172e-156	0	SMIM1
4.92393e-158	0.258231	0.863	0.821	1.3045e-153	0	EID1
7.95955e-158	0.28793	0.878	0.861	2.10872e-153	0	PON2
1.65241e-157	0.175153	0.998	0.995	4.37773e-153	0	HNRNPA1
1.7216e-157	0.216832	0.961	0.953	4.56103e-153	0	HLA-A
2.13289e-156	0.243345	0.875	0.815	5.65067e-152	0	SRI
2.39698e-156	0.420371	0.532	0.41	6.35032e-152	0	IRX2-DT
2.85219e-156	0.168553	0.975	0.942	7.5563e-152	0	SUMO2
7.7482e-156	0.249527	0.846	0.765	2.05273e-151	0	BEX3
1.83253e-155	0.361816	0.69	0.595	4.85493e-151	0	ERICH2
3.27052e-155	0.237926	0.879	0.825	8.6646e-151	0	NDUFA13
7.28483e-155	0.402092	0.556	0.436	1.92997e-150	0	TSEN34
7.75912e-155	0.274925	0.82	0.726	2.05562e-150	0	LAPTM4A
1.02792e-154	0.475357	0.514	0.4	2.72328e-150	0	DNTTIP1
1.33414e-154	0.403376	0.532	0.412	3.53455e-150	0	TMEM179B
2.15036e-154	0.512815	0.374	0.261	5.69694e-150	0	SNHG18
6.46729e-154	0.450646	0.456	0.337	1.71338e-149	0	DMAC1
6.58603e-154	0.332032	0.703	0.602	1.74484e-149	0	UXT
8.71265e-154	0.377563	0.609	0.496	2.30824e-149	0	RAB13
5.86391e-153	0.431059	0.453	0.332	1.55353e-148	0	TOMM22
6.55242e-153	0.565807	0.393	0.283	1.73593e-148	0	RASGRF1
7.69408e-153	0.544475	0.711	0.607	2.03839e-148	0	SERPINA1
1.14218e-152	0.305784	0.731	0.625	3.02598e-148	0	PSMD8
1.50483e-152	0.231608	0.877	0.829	3.98674e-148	0	FBP1
3.10839e-152	0.432455	0.489	0.369	8.23506e-148	0	DNPH1
5.57101e-152	0.56048	0.334	0.227	1.47593e-147	0	POLR3GL
1.12993e-151	0.352828	0.682	0.577	2.99352e-147	0	DANCR
2.70542e-151	0.302667	0.75	0.656	7.16747e-147	0	PRR13
3.01469e-151	0.330578	0.672	0.56	7.98681e-147	0	LAMTOR4
2.06604e-150	0.391007	0.561	0.444	5.47356e-146	0	MMAB
2.67387e-150	0.282527	0.807	0.743	7.08387e-146	0	TMED10
6.26343e-150	0.373352	0.588	0.472	1.65937e-145	0	IFT20
1.97586e-149	0.347933	0.638	0.525	5.23464e-145	0	TRAPPC5
2.20098e-149	0.233133	0.945	0.918	5.83107e-145	0	HLA-B
3.70614e-149	0.511959	0.347	0.237	9.81867e-145	0	MXD4
1.1641e-148	0.279963	0.774	0.686	3.08405e-144	0	RTRAF
1.54723e-148	0.221277	0.907	0.884	4.09908e-144	0	KRT10
2.42876e-148	0.393762	0.53	0.41	6.43451e-144	0	TMED3
6.78697e-148	0.484878	0.399	0.286	1.79807e-143	0	MED8
8.79684e-148	0.644085	0.285	0.186	2.33055e-143	0	RBPMS-AS1
1.27046e-147	0.469922	0.461	0.348	3.36584e-143	0	POLR2C
5.11793e-146	0.189904	0.992	0.986	1.35589e-141	0	MIF
5.34746e-146	0.165171	0.988	0.981	1.4167e-141	0	ATP5MG
5.46391e-146	0.535164	0.358	0.251	1.44755e-141	0	EPB41L4A-AS1
6.09548e-146	0.355062	0.597	0.479	1.61488e-141	0	TMEM147
2.18815e-145	0.408523	0.469	0.35	5.79707e-141	0	SUPT4H1
2.7498e-145	0.240447	0.919	0.894	7.28504e-141	0	TXNDC17
4.07962e-145	0.311051	0.665	0.548	1.08081e-140	0	TIMM13
7.28621e-145	0.390574	0.521	0.402	1.93033e-140	0	VPS28
9.65531e-145	0.312567	0.733	0.646	2.55798e-140	0	SMIM26
2.28958e-144	0.313482	0.772	0.705	6.06579e-140	0	SELENOS
3.00154e-143	0.195682	0.974	0.965	7.95198e-139	0	DRAM1
1.58753e-142	0.680588	0.25	0.158	4.20583e-138	0	ORAI3
1.84581e-142	1.05943	0.166	0.091	4.89011e-138	0	SLC51B
1.04571e-141	0.406769	0.473	0.356	2.77039e-137	0	NBDY
2.01611e-141	0.316242	0.698	0.603	5.34128e-137	0	RNF181
1.59505e-139	0.411835	0.448	0.334	4.22576e-135	0	RHOC
2.85761e-139	0.301053	0.746	0.67	7.57066e-135	0	RPAIN
4.59872e-139	0.272474	0.936	0.931	1.21834e-134	0	CITED2
3.12713e-138	0.290773	0.799	0.715	8.2847e-134	0	SDR16C5
5.00831e-138	0.492607	0.391	0.285	1.32685e-133	0	NUDT14
6.00418e-138	0.49805	0.47	0.361	1.59069e-133	0	DUSP23
1.09139e-136	0.343913	0.595	0.481	2.89142e-132	0	MMADHC
3.17285e-136	0.491504	0.379	0.274	8.40584e-132	0	PDHB
4.8898e-136	0.793319	0.188	0.109	1.29545e-131	0	ICA1-AS1
6.35816e-136	0.140613	0.998	0.996	1.68447e-131	0	H3-3A
3.44948e-135	0.378056	0.535	0.423	9.13872e-131	0	SDHC
3.92974e-135	0.298478	0.723	0.631	1.04111e-130	0	EIF3L
4.44618e-135	0.290738	0.834	0.797	1.17793e-130	0	AGPAT2
1.2754e-134	0.469157	0.411	0.304	3.37892e-130	0	SMIM29
1.48313e-134	0.410425	0.453	0.34	3.92925e-130	0	MRPS18B
2.58224e-134	0.285359	0.743	0.653	6.84112e-130	0	DAD1
6.57042e-134	0.45948	0.403	0.296	1.7407e-129	0	CHCHD5
2.36034e-133	0.324721	0.66	0.559	6.25325e-129	0	CIB1
2.90214e-133	0.350051	0.564	0.45	7.68863e-129	0	TXN2
2.74316e-132	0.708356	0.22	0.136	7.26745e-128	0	ATP8A2
1.5702e-131	0.235726	0.811	0.722	4.15993e-127	0	NEDD8
1.63288e-131	0.408643	0.474	0.363	4.32598e-127	0	TMEM208
1.92638e-131	0.498422	0.347	0.244	5.10355e-127	0	CCNDBP1
2.1959e-131	0.242456	0.784	0.69	5.8176e-127	0	PSMA2
1.69589e-130	0.363734	0.51	0.396	4.49292e-126	0	NDUFS7
2.83566e-130	0.338969	0.626	0.521	7.51251e-126	0	IDH1
3.04355e-130	0.376092	0.488	0.373	8.06328e-126	0	MRPL21
3.63298e-130	0.289044	0.717	0.628	9.62486e-126	0	ESD
6.68683e-130	0.39708	0.481	0.37	1.77154e-125	0	ATP6V0D1
9.66287e-130	0.267136	0.772	0.693	2.55998e-125	0	EIF3M
1.4409e-129	0.519063	0.334	0.235	3.81739e-125	0	KIZ-AS1
1.51112e-129	0.231931	0.851	0.805	4.00341e-125	0	SPCS1
2.28612e-129	0.269704	0.844	0.816	6.05662e-125	0	HLA-DQB1
2.9165e-129	0.25034	0.772	0.683	7.72669e-125	0	SRSF9
3.15866e-129	0.258401	0.802	0.739	8.36824e-125	0	SNX3
5.72873e-129	0.340164	0.545	0.431	1.51771e-124	0	MICOS13
6.55262e-129	0.460077	0.383	0.279	1.73599e-124	0	CFAP68
1.14567e-128	0.444977	0.419	0.313	3.03522e-124	0	HDDC2
1.61945e-128	0.395553	0.454	0.343	4.29042e-124	0	NDUFA8
5.77769e-128	0.191361	0.936	0.918	1.53068e-123	0	SUB1
6.01365e-128	0.18854	0.974	0.969	1.5932e-123	0	TAGLN2
9.1624e-128	0.363142	0.521	0.408	2.42739e-123	0	FAAP20
2.03451e-127	0.194065	0.852	0.77	5.39003e-123	0	PSMA7
8.78549e-127	0.307377	0.667	0.572	2.32754e-122	0	UFC1
1.96952e-126	0.233575	0.817	0.735	5.21784e-122	0	NDUFA11
2.85837e-126	0.309493	0.675	0.581	7.57268e-122	0	MIEN1
2.57119e-125	0.381343	0.49	0.38	6.81185e-121	0	MRPS33
3.31738e-125	0.283473	0.661	0.552	8.78874e-121	0	PSMB6
1.30102e-124	0.533579	0.296	0.202	3.44679e-120	0	TRAPPC6A
1.5113e-124	0.559364	0.291	0.199	4.00387e-120	0	GATD3
1.62977e-124	0.465175	0.37	0.269	4.31775e-120	0	MSRB2
3.71364e-124	0.408375	0.415	0.308	9.83854e-120	0	MRPS23
5.64858e-124	0.261416	0.785	0.709	1.49648e-119	0	PCBD1
8.17044e-124	0.324494	0.626	0.525	2.16459e-119	0	ADH5
1.23706e-123	0.353737	0.547	0.438	3.27734e-119	0	KRTCAP3
1.30236e-123	0.304082	0.563	0.448	3.45034e-119	0	STOML2
1.56555e-123	0.527242	0.304	0.21	4.14762e-119	0	ABHD14B
2.2072e-123	0.230348	0.939	0.921	5.84752e-119	0	SCD
4.90559e-123	0.263115	0.925	0.933	1.29964e-118	0	PHLDA2
6.52067e-123	0.29985	0.674	0.576	1.72752e-118	0	ATP5PB
1.50491e-122	0.303379	0.646	0.54	3.98695e-118	0	COA4
2.85209e-122	0.546297	0.289	0.198	7.55605e-118	0	GLMP
3.48849e-122	0.167701	0.897	0.862	9.24206e-118	0	FXYD3
4.85215e-122	0.40214	0.438	0.332	1.28548e-117	0	VEGFB
1.01928e-121	0.328329	0.563	0.451	2.70038e-117	0	ARF5
1.21126e-121	0.463095	0.365	0.265	3.20899e-117	0	YIPF2
3.85913e-121	0.26662	0.804	0.751	1.0224e-116	0	TMED9
4.24665e-121	0.21444	0.841	0.782	1.12507e-116	0	ATP5F1D
5.8978e-121	0.27773	0.754	0.669	1.5625e-116	0	TMBIM4
9.39679e-121	0.405171	0.433	0.327	2.48949e-116	0	HAX1
1.56734e-120	0.424004	0.411	0.308	4.15236e-116	0	RRAGA
1.91549e-120	0.37679	0.458	0.351	5.0747e-116	0	TRAPPC2L
2.29953e-120	0.310649	0.679	0.589	6.09215e-116	0	SRP19
9.79079e-120	0.331609	0.616	0.52	2.59387e-115	0	TCEAL4
1.80283e-119	0.205692	0.936	0.912	4.77623e-115	0	TPI1
2.08037e-119	0.38395	0.456	0.348	5.51153e-115	0	ALG2
5.33184e-119	0.370323	0.511	0.406	1.41257e-114	0	CNIH1
5.82747e-119	0.220526	0.833	0.777	1.54387e-114	0	ATP5F1C
7.11752e-119	0.18294	0.933	0.907	1.88565e-114	0	SF3B6
7.27791e-119	0.552545	0.282	0.192	1.92814e-114	0	RRAGD
7.62909e-119	0.281367	0.688	0.594	2.02117e-114	0	ARL6IP4
2.01594e-118	0.241317	0.862	0.815	5.34082e-114	0	RBM3
2.35649e-118	0.361863	0.48	0.372	6.24304e-114	0	MCRIP2
3.89941e-118	0.238072	0.792	0.711	1.03307e-113	0	NDUFB2
4.72557e-118	0.411177	0.415	0.314	1.25195e-113	0	SPINT1-AS1
7.18435e-118	0.209054	0.867	0.818	1.90335e-113	0	CIAO2B
1.86912e-117	0.472669	0.327	0.232	4.95187e-113	0	GRINA
2.49544e-117	0.347042	0.534	0.429	6.61118e-113	0	TMEM141
3.26684e-117	0.377251	0.467	0.362	8.65484e-113	0	MED28
5.45415e-117	0.365531	0.472	0.366	1.44497e-112	0	BBLN
8.30437e-117	0.302696	0.648	0.551	2.20008e-112	0	ATRAID
8.6619e-117	0.322144	0.572	0.465	2.2948e-112	0	MRPL43
1.53533e-116	0.389689	0.457	0.352	4.06756e-112	0	C15orf61
3.21912e-116	0.399445	0.407	0.304	8.52842e-112	0	HPN
3.40526e-116	0.670013	0.213	0.135	9.02155e-112	0	SLC46A2
5.94585e-116	0.222861	0.828	0.775	1.57523e-111	0	NOP10
5.95775e-116	0.819282	0.216	0.139	1.57839e-111	0	TGM2
7.85727e-116	0.299249	0.699	0.618	2.08163e-111	0	HEBP2
8.97575e-116	0.284058	0.697	0.613	2.37795e-111	0	CLDN3
9.47684e-116	0.466228	0.37	0.272	2.5107e-111	0	BEX2
9.5252e-116	0.420736	0.427	0.326	2.52351e-111	0	SNHG19
1.39848e-115	0.243995	0.73	0.611	3.705e-111	0	SFTPD
1.69436e-115	0.301201	0.613	0.508	4.48887e-111	0	VKORC1
1.95866e-115	0.164951	0.875	0.835	5.18909e-111	0	PPP1R14B
2.24784e-115	0.366596	0.479	0.373	5.95521e-111	0	UBXN1
7.80829e-115	0.37477	0.453	0.347	2.06865e-110	0	ARL2BP
9.15483e-115	0.452268	0.374	0.277	2.42539e-110	0	BEX4
1.31773e-114	0.332534	0.569	0.466	3.49106e-110	0	CHMP2A
1.65909e-114	0.363368	0.473	0.368	4.39544e-110	0	BDH2
4.3536e-114	0.368947	0.442	0.337	1.1534e-109	0	POLR2G
5.5906e-114	0.328247	0.549	0.445	1.48112e-109	0	BAD
1.69696e-113	0.346123	0.519	0.414	4.49575e-109	0	STARD10
2.27632e-113	0.326905	0.565	0.458	6.03065e-109	0	ZNHIT1
2.39653e-113	0.43498	0.366	0.269	6.34913e-109	0	SMIM20
3.43568e-113	0.356582	0.529	0.426	9.10214e-109	0	PLPP5
6.09395e-113	0.350368	0.451	0.345	1.61447e-108	0	DCTN3
7.32361e-113	0.264266	0.865	0.829	1.94024e-108	0	TFPI
7.69992e-113	0.278756	0.655	0.556	2.03994e-108	0	LAMTOR2
1.23929e-112	0.161468	0.913	0.859	3.28325e-108	0	COX8A
1.57069e-112	0.189456	0.912	0.882	4.16124e-108	0	EIF3H
6.31278e-112	0.435118	0.363	0.267	1.67245e-107	0	FAM174C
6.4323e-110	0.387204	0.414	0.314	1.70411e-105	0	MCTS1
6.77405e-110	0.414158	0.357	0.261	1.79465e-105	0	LINC02967
1.42545e-109	0.225499	0.843	0.782	3.77645e-105	0	BLVRB
2.59908e-109	0.351529	0.504	0.402	6.88574e-105	0	TWF1
3.18301e-109	0.410189	0.383	0.286	8.43275e-105	0	OXA1L
3.24692e-109	0.333234	0.515	0.408	8.60208e-105	0	DNAJC19
3.6756e-109	0.350664	0.521	0.421	9.73776e-105	0	ARL1
3.74313e-109	0.37174	0.466	0.364	9.91667e-105	0	SLC50A1
5.59095e-109	0.379645	0.459	0.359	1.48121e-104	0	SMIM22
7.9015e-109	0.344841	0.53	0.43	2.09334e-104	0	TMEM230
1.0453e-108	0.477063	0.323	0.233	2.76931e-104	0	ZNF580
1.29745e-108	0.377757	0.634	0.553	3.43734e-104	0	IFITM1
1.90209e-108	0.396777	0.371	0.274	5.03919e-104	0	MMP28
2.45397e-108	0.357984	0.462	0.359	6.5013e-104	0	COA3
3.18947e-108	0.251407	0.796	0.751	8.44986e-104	0	KDELR2
4.33283e-108	0.384873	0.424	0.325	1.1479e-103	0	ARMT1
5.13859e-108	0.484393	0.306	0.217	1.36137e-103	0	NOB1
6.35808e-108	0.376075	0.417	0.317	1.68445e-103	0	GRHPR
7.20406e-108	0.514439	0.284	0.198	1.90857e-103	0	SCO2
9.0722e-108	0.326457	0.496	0.391	2.4035e-103	0	EIF1AY
1.33231e-107	0.343702	0.524	0.424	3.52968e-103	0	ISCU
8.80658e-107	0.177681	0.876	0.815	2.33313e-102	0	ARL6IP5
1.01897e-106	0.296997	0.665	0.58	2.69957e-102	0	CFI
1.18345e-106	0.31285	0.566	0.465	3.1353e-102	0	ERGIC3
1.2632e-106	0.146393	0.989	0.987	3.34659e-102	0	NAP1L1
3.07364e-106	0.650091	0.199	0.127	8.143e-102	0	ENSG00000254682
6.17942e-106	0.45189	0.327	0.237	1.63711e-101	0	DYRK4
7.5683e-106	0.576618	0.248	0.168	2.00507e-101	0	C1orf210
1.3153e-105	0.363357	0.426	0.326	3.48462e-101	0	ZNHIT3
3.51906e-105	0.434081	0.352	0.26	9.32304e-101	0	TMEM126A
6.28573e-105	0.393541	0.38	0.284	1.66528e-100	0	MRPS14
7.87142e-105	0.428267	0.356	0.263	2.08537e-100	0	SRSF8
1.43609e-104	0.288578	0.618	0.519	3.80465e-100	0	NDUFB9
3.37257e-104	0.524698	0.27	0.188	8.93495e-100	0	DNAJC4
1.02131e-103	0.966645	0.119	0.063	2.70576e-99	0	GNG11
1.18777e-103	0.244315	0.788	0.721	3.14675e-99	0	SNHG16
1.24748e-103	0.245913	0.729	0.645	3.30495e-99	0	RPS19BP1
2.70537e-103	0.293775	0.646	0.558	7.16734e-99	0	COX16
1.19063e-102	0.313685	0.517	0.414	3.15432e-98	0	SFT2D1
1.37385e-102	0.519841	0.265	0.183	3.63974e-98	0	CCDC69
1.41142e-102	0.295247	0.669	0.591	3.73926e-98	0	TMED2
3.04956e-102	0.191484	0.879	0.83	8.0792e-98	0	ATP6V0C
3.07084e-102	0.171446	0.987	0.983	8.13559e-98	0	CEBPD
5.46183e-102	0.314277	0.516	0.411	1.447e-97	0	MPLKIP
6.88266e-102	0.393572	0.392	0.298	1.82342e-97	0	ATP6AP1
9.78421e-102	0.322968	0.582	0.489	2.59213e-97	0	BNIP3
1.14308e-101	0.314441	0.634	0.542	3.02835e-97	0	GLRX5
1.32471e-101	0.557175	0.238	0.161	3.50956e-97	0	APBB1IP
2.7083e-101	0.386621	0.434	0.338	7.1751e-97	0	C3orf14
3.10628e-101	0.277522	0.61	0.51	8.22948e-97	0	MRPL54
5.00308e-101	0.41349	0.367	0.276	1.32546e-96	0	ENSG00000283103
1.04088e-100	0.463388	0.317	0.231	2.7576e-96	0	C12orf76
1.12818e-100	0.634569	0.186	0.117	2.98888e-96	0	ALDOC
1.18923e-100	0.282861	0.701	0.634	3.15063e-96	0	SMIM30
1.30361e-100	0.214495	0.784	0.709	3.45366e-96	0	TMEM14C
4.11217e-100	0.453108	0.443	0.356	1.08944e-95	0	PLCXD1
5.0926e-100	0.359089	0.42	0.324	1.34918e-95	0	LSM1
6.5307e-100	0.368427	0.418	0.324	1.73018e-95	0	GPRC5C
1.0906e-99	0.638106	0.199	0.128	2.88933e-95	0	TRPT1
1.50857e-99	0.192761	0.798	0.711	3.99666e-95	0	CD81
2.21202e-99	0.298214	0.539	0.437	5.86032e-95	0	CHMP5
2.49163e-99	0.291843	0.621	0.529	6.60109e-95	0	C2
7.78647e-99	0.321456	0.551	0.457	2.06287e-94	0	SLC39A7
9.68944e-99	0.298149	0.636	0.546	2.56702e-94	0	DCXR
1.19352e-98	0.331382	0.456	0.358	3.16198e-94	0	LGALSL
1.93477e-98	0.273934	0.667	0.581	5.12578e-94	0	ATP5F1A
2.16739e-98	0.469748	0.311	0.226	5.74206e-94	0	SURF1
2.24246e-98	0.360037	0.4	0.305	5.94096e-94	0	NAXE
2.93619e-98	0.805679	0.145	0.085	7.77885e-94	0	QPCT
3.11525e-98	0.193601	0.9	0.865	8.25324e-94	0	CLDN7
4.78496e-98	0.301522	0.585	0.491	1.26768e-93	0	MCUR1
4.85559e-98	0.551895	0.25	0.173	1.28639e-93	0	ENSG00000214708
1.77797e-97	0.647589	0.353	0.27	4.71037e-93	0	TFF3
1.95018e-97	0.330566	0.462	0.363	5.1666e-93	0	ZNF593
2.30433e-97	0.191723	0.823	0.753	6.10486e-93	0	TALDO1
5.88264e-97	0.258826	0.685	0.601	1.55849e-92	0	SSU72
7.19239e-97	0.283627	0.573	0.474	1.90548e-92	0	ECHS1
9.40596e-97	0.188727	0.813	0.743	2.49192e-92	0	ATP5PO
2.15582e-96	0.272925	0.639	0.55	5.71142e-92	0	TMED4
4.46978e-96	0.452952	0.305	0.221	1.18418e-91	0	UNC50
4.81027e-96	0.376619	0.396	0.305	1.27438e-91	0	MYL6B
9.55343e-96	0.317033	0.477	0.377	2.53099e-91	0	WASHC3
1.5129e-95	0.364679	0.428	0.335	4.00812e-91	0	RNF141
1.74476e-95	0.291096	0.583	0.492	4.62238e-91	0	C1orf43
2.452e-95	0.265195	0.704	0.63	6.49609e-91	0	LMAN2
3.11067e-95	0.41909	0.323	0.237	8.24109e-91	0	SWI5
3.78417e-95	0.361926	0.418	0.324	1.00254e-90	0	C17orf49
4.57448e-95	0.186506	0.836	0.768	1.21192e-90	0	RBM8A
4.88277e-95	0.478101	0.292	0.21	1.29359e-90	0	IFI27L2
7.47682e-95	0.683142	0.278	0.201	1.98083e-90	0	CHI3L1
7.52038e-95	0.270044	0.668	0.585	1.99237e-90	0	RNH1
8.52519e-95	0.347959	0.434	0.34	2.25858e-90	0	TMEM98
1.12686e-94	0.194789	0.889	0.871	2.98538e-90	0	ATF4
1.14717e-94	0.321994	0.426	0.33	3.03921e-90	0	ENSG00000290032
1.48079e-94	0.393296	0.368	0.279	3.92307e-90	0	SRPRB
1.89514e-94	0.294664	0.503	0.403	5.0208e-90	0	PSMD9
2.53544e-94	0.459023	0.328	0.245	6.71714e-90	0	STC1
3.9801e-94	0.32246	0.494	0.399	1.05445e-89	0	CAMLG
8.41577e-94	0.459322	0.295	0.213	2.22959e-89	0	LSM10
1.00224e-93	0.316835	0.418	0.321	2.65523e-89	0	MRPS12
1.07637e-93	0.32494	0.466	0.37	2.85163e-89	0	FAM200B
1.5252e-93	0.293219	0.552	0.455	4.04071e-89	0	DPM3
1.68183e-93	0.410491	0.337	0.25	4.45567e-89	0	PDCD2
1.84789e-93	0.294378	0.523	0.423	4.89562e-89	0	MGST2
2.5831e-93	0.169901	0.904	0.864	6.84342e-89	0	MRPL14
2.60011e-93	0.322005	0.463	0.368	6.88848e-89	0	PGRMC2
4.44979e-93	0.335856	0.406	0.311	1.17888e-88	0	COMMD3
6.56974e-93	0.309792	0.472	0.374	1.74052e-88	0	EMC2
8.06507e-93	0.208734	0.818	0.791	2.13668e-88	0	CCND1
9.22069e-93	0.225245	0.711	0.628	2.44284e-88	0	GUK1
9.36575e-93	0.147094	0.952	0.944	2.48127e-88	0	SEC62
1.00768e-92	0.322102	0.453	0.358	2.66963e-88	0	TIMM17B
1.01768e-92	0.324648	0.458	0.362	2.69614e-88	0	STING1
1.03547e-92	0.201079	0.874	0.855	2.74328e-88	0	CD164
1.31952e-92	0.262348	0.671	0.589	3.49581e-88	0	APEX1
1.59274e-92	0.28593	0.52	0.422	4.21965e-88	0	IGBP1
1.75807e-92	0.351364	0.402	0.309	4.65764e-88	0	BORCS7
1.82269e-92	0.356003	0.408	0.317	4.82884e-88	0	HSD17B10
1.9455e-92	0.410873	0.342	0.256	5.15422e-88	0	APOC1
3.27673e-92	0.166411	0.897	0.881	8.68104e-88	0	EDF1
5.50257e-92	0.23573	0.789	0.747	1.4578e-87	0	NSA2
7.69759e-92	0.255278	0.714	0.645	2.03932e-87	0	RSL24D1
1.80929e-91	0.224953	0.684	0.595	4.79336e-87	0	TMEM238
1.83772e-91	0.348814	0.38	0.289	4.86866e-87	0	RTL8C
2.07288e-91	0.27914	0.592	0.498	5.49168e-87	0	GNG10
2.73376e-91	0.293944	0.571	0.478	7.24255e-87	0	MANF
3.06825e-91	0.265608	0.671	0.591	8.12871e-87	0	RWDD1
4.30643e-91	0.497428	0.254	0.178	1.1409e-86	0	ENSG00000257322
4.75651e-91	0.226307	0.754	0.69	1.26014e-86	0	SELENOF
1.39419e-90	0.330597	0.449	0.356	3.69364e-86	0	DDRGK1
2.00236e-90	0.24376	0.643	0.548	5.30485e-86	0	NDUFB7
2.11324e-90	0.1041	0.997	0.996	5.5986e-86	0	S100A11
2.63079e-90	0.25574	0.728	0.668	6.96976e-86	0	AK1
4.08075e-90	0.40288	0.346	0.261	1.08111e-85	0	AP1M2
5.81323e-90	0.325956	0.42	0.327	1.5401e-85	0	CLNS1A
6.07063e-90	0.324931	0.481	0.388	1.60829e-85	0	CREG1
9.81144e-90	0.384484	0.362	0.275	2.59934e-85	0	ANTKMT
9.93181e-90	0.250809	0.647	0.558	2.63123e-85	0	SYNGR2
1.01724e-89	0.210444	0.83	0.795	2.69498e-85	0	FDPS
2.38398e-89	0.387882	0.36	0.274	6.31587e-85	0	BOD1
3.01336e-89	0.165521	0.903	0.877	7.98329e-85	0	COX5B
3.35804e-89	0.382798	0.364	0.277	8.89645e-85	0	ARV1
1.0409e-88	0.263648	0.617	0.529	2.75767e-84	0	IMPDH2
1.05763e-88	0.417602	0.317	0.235	2.80198e-84	0	RNASE4
2.28958e-88	0.146581	0.96	0.938	6.06579e-84	0	UBB
4.32309e-88	0.344444	0.399	0.31	1.14532e-83	0	MAP2K2
4.62929e-88	0.21739	0.758	0.686	1.22644e-83	0	PSME1
6.45606e-88	0.402385	0.327	0.244	1.7104e-83	0	CHPF
1.09593e-87	0.272756	0.666	0.595	2.90345e-83	0	ERG28
1.48751e-87	0.354245	0.374	0.286	3.94086e-83	0	RILPL2
1.73746e-87	0.530568	0.223	0.153	4.60306e-83	0	TSPAN31
2.56221e-87	0.320429	0.417	0.326	6.78806e-83	0	ZFAND1
2.95365e-87	0.355305	0.394	0.305	7.82511e-83	0	FMC1
3.01413e-87	0.15262	0.942	0.913	7.98532e-83	0	PRDX6
3.39407e-87	0.243289	0.712	0.643	8.9919e-83	0	SEC13
4.00238e-87	0.59889	0.186	0.122	1.06035e-82	0	HSD17B14
4.16806e-87	0.312569	0.442	0.348	1.10424e-82	0	VAMP3
5.05018e-87	0.323746	0.45	0.359	1.33794e-82	0	OS9
6.10424e-87	0.370582	0.384	0.297	1.6172e-82	0	MOCS2
1.12552e-86	0.22009	0.742	0.671	2.98184e-82	0	NDUFB8
1.94255e-86	0.406062	0.309	0.228	5.14639e-82	0	LETMD1
3.09281e-86	0.309262	0.459	0.367	8.19379e-82	0	ATP6AP2
8.36288e-86	0.172349	0.995	0.994	2.21558e-81	0	HSPB1
1.60602e-85	0.473038	0.264	0.189	4.25483e-81	0	ENSG00000235979
2.52346e-85	0.322394	0.429	0.339	6.68541e-81	0	CFAP36
2.54922e-85	0.240174	0.617	0.519	6.75366e-81	0	SELENBP1
2.97638e-85	0.38779	0.401	0.317	7.88532e-81	0	SULT1A1
3.32724e-85	0.22652	0.687	0.613	8.81486e-81	0	MMP24OS
3.90367e-85	0.229558	0.721	0.649	1.0342e-80	0	EIF3I
4.0308e-85	0.353031	0.422	0.335	1.06788e-80	0	ENDOD1
5.459e-85	0.339723	0.417	0.33	1.44625e-80	0	PQBP1
6.46264e-85	0.507138	0.238	0.167	1.71215e-80	0	FBXL15
7.72383e-85	0.62779	0.17	0.109	2.04627e-80	0	ZNF581
7.87333e-85	0.465683	0.262	0.188	2.08588e-80	0	USE1
7.98599e-85	0.305316	0.465	0.373	2.11573e-80	0	BLVRA
1.00109e-84	0.473625	0.736	0.707	2.65218e-80	0	TNFSF10
1.42058e-84	0.338935	0.405	0.317	3.76355e-80	0	MAF1
1.57442e-84	0.212943	0.752	0.685	4.17112e-80	0	ATP5MJ
1.59023e-84	0.431553	0.283	0.206	4.213e-80	0	JOSD2
1.78951e-84	0.169694	0.94	0.925	4.74094e-80	0	XBP1
3.0416e-84	0.370792	0.338	0.255	8.05812e-80	0	ISCA2
8.33653e-84	0.302969	0.466	0.374	2.2086e-79	0	GTF2H5
1.15874e-83	0.933682	0.094	0.049	3.06984e-79	0	PLA2G2C
3.25751e-83	0.340192	0.392	0.306	8.63013e-79	0	RAB4A
4.09846e-83	0.361896	0.369	0.285	1.08581e-78	0	TMEM126B
6.83099e-83	0.173938	0.895	0.857	1.80973e-78	0	DHCR24
8.36824e-83	0.220286	0.72	0.645	2.217e-78	0	ATP5F1B
9.21344e-83	0.316623	0.439	0.351	2.44092e-78	0	HIGD1A
1.069e-82	0.357155	0.356	0.272	2.83211e-78	0	AP1S1
1.16778e-82	0.565277	0.196	0.132	3.0938e-78	0	PNPLA4
1.22897e-82	0.348169	0.391	0.306	3.2559e-78	0	C1orf122
1.24513e-82	0.243895	0.627	0.541	3.29872e-78	0	CHURC1
1.25337e-82	0.294554	0.466	0.375	3.32055e-78	0	PAIP1
1.52551e-82	0.595611	0.179	0.118	4.04154e-78	0	LDOC1
2.12363e-82	0.267544	0.584	0.497	5.62612e-78	0	EMC4
2.2695e-82	0.708808	0.119	0.069	6.01258e-78	0	ENSG00000277196
2.74515e-82	0.340148	0.378	0.293	7.27274e-78	0	TPD52L1
2.8472e-82	0.292743	0.459	0.368	7.54308e-78	0	OTUB1
3.99007e-82	0.368174	0.37	0.287	1.05709e-77	0	SEPHS2
7.82893e-82	0.264917	0.495	0.402	2.07412e-77	0	HSD17B11
9.25696e-82	0.271144	0.463	0.37	2.45245e-77	0	HACD1
9.5047e-82	0.299068	0.496	0.405	2.51808e-77	0	GALE
1.12779e-81	0.385784	0.317	0.238	2.98784e-77	0	NCMAP
1.27675e-81	0.187061	0.86	0.833	3.38248e-77	0	LGMN
1.36132e-81	0.564627	0.514	0.463	3.60656e-77	0	IGFBP2
1.71188e-81	0.212456	0.911	0.9	4.53527e-77	0	GDF15
2.21497e-81	0.341931	0.376	0.291	5.86812e-77	0	AASDHPPT
2.57505e-81	0.287492	0.462	0.37	6.82209e-77	0	WBP2
5.79962e-81	0.380011	0.33	0.25	1.53649e-76	0	CLN3
6.7288e-81	0.283287	0.47	0.378	1.78266e-76	0	RAB34
9.05993e-81	0.270398	0.491	0.396	2.40025e-76	0	MRPL52
1.63817e-80	0.199057	0.522	0.424	4.34e-76	0	S100A16
1.85007e-80	0.23391	0.568	0.472	4.90138e-76	0	NDUFS8
2.28173e-80	0.349488	0.372	0.288	6.04498e-76	0	TIMM9
2.90221e-80	0.660342	0.165	0.107	7.68882e-76	0	SPAG4
4.00323e-80	0.300477	0.597	0.52	1.06058e-75	0	CD36
4.32616e-80	0.457918	0.29	0.215	1.14613e-75	0	LRRC75A
4.65151e-80	0.519043	0.214	0.148	1.23233e-75	0	RPP25L
5.18625e-80	0.262695	0.528	0.434	1.37399e-75	0	REXO2
7.04242e-80	0.325487	0.408	0.323	1.86575e-75	0	TIMMDC1
7.84611e-80	0.383173	0.317	0.238	2.07867e-75	0	MAGEF1
1.06941e-79	0.282578	0.461	0.371	2.83319e-75	0	SDHD
1.12206e-79	0.227943	0.699	0.622	2.97268e-75	0	PLAAT3
2.13386e-79	0.326127	0.408	0.322	5.65324e-75	0	NDUFS3
2.26187e-79	0.248232	0.634	0.554	5.99236e-75	0	CHCHD10
2.45478e-79	0.145268	0.889	0.857	6.50345e-75	0	NDUFC2
3.83848e-79	0.450227	0.269	0.197	1.01693e-74	0	TMEM101
5.03563e-79	0.315605	0.402	0.316	1.33409e-74	0	CTSA
7.1153e-79	0.182293	0.811	0.769	1.88506e-74	0	PHPT1
7.45282e-79	0.256982	0.519	0.427	1.97448e-74	0	CASP4
8.92817e-79	0.298373	0.426	0.339	2.36534e-74	0	NDUFS2
1.34152e-78	0.258112	0.545	0.453	3.55409e-74	0	MRPS35
1.96328e-78	0.504011	0.221	0.155	5.20131e-74	0	WBP1
2.00349e-78	0.448471	0.264	0.193	5.30785e-74	0	ISOC2
2.106e-78	0.321613	0.406	0.321	5.57943e-74	0	OOEP
2.15787e-78	0.370424	0.334	0.254	5.71683e-74	0	ZNF22
2.23818e-78	0.29068	0.446	0.356	5.92962e-74	0	MRPL40
2.26045e-78	0.257364	0.562	0.472	5.98861e-74	0	DGUOK
2.95956e-78	0.375767	0.329	0.25	7.84075e-74	0	JAGN1
3.58137e-78	0.191464	0.786	0.733	9.48812e-74	0	SBDS
5.65215e-78	0.491894	0.215	0.149	1.49742e-73	0	ZNF524
5.99269e-78	0.260637	0.527	0.436	1.58764e-73	0	MRPS15
6.36797e-78	0.340834	0.373	0.291	1.68707e-73	0	EMC7
9.88512e-78	0.246553	0.632	0.552	2.61887e-73	0	C18orf32
1.5286e-77	0.322675	0.381	0.297	4.04971e-73	0	PEPD
1.76736e-77	0.329492	0.398	0.314	4.68228e-73	0	DCTN6
2.26225e-77	0.637556	0.148	0.093	5.99337e-73	0	ENSG00000287673
2.96807e-77	0.189844	0.675	0.59	7.86331e-73	0	EFNA1
3.80637e-77	0.518081	0.217	0.152	1.00842e-72	0	PRAF2
3.91973e-77	0.389213	0.31	0.234	1.03846e-72	0	TSR3
4.15025e-77	0.203309	0.759	0.699	1.09953e-72	0	COPS9
6.08124e-77	0.137423	0.94	0.922	1.6111e-72	0	EPCAM
6.11796e-77	0.169669	0.88	0.85	1.62083e-72	0	FAM177A1
6.47537e-77	0.386699	0.318	0.242	1.71552e-72	0	MAGED2
7.08019e-77	0.350845	0.364	0.282	1.87575e-72	0	TCEA3
7.89648e-77	0.171641	0.876	0.849	2.09201e-72	0	TBCA
9.50155e-77	0.336574	0.393	0.31	2.51725e-72	0	EXOSC7
1.10804e-76	0.59581	0.175	0.117	2.93552e-72	0	TMEM42
2.10432e-76	0.355921	0.514	0.434	5.57497e-72	0	IRX3
2.53618e-76	0.258443	0.518	0.425	6.71909e-72	0	MESD
2.70458e-76	0.308434	0.404	0.32	7.16523e-72	0	SNF8
2.77756e-76	0.208895	0.685	0.605	7.3586e-72	0	PSMB4
6.2231e-76	0.531211	0.204	0.141	1.64869e-71	0	RILP
7.54015e-76	0.160689	0.837	0.805	1.99761e-71	0	C12orf57
7.70425e-76	0.24814	0.523	0.43	2.04109e-71	0	DCUN1D5
1.33193e-75	0.115469	0.999	0.998	3.52868e-71	0	HSP90AB1
1.42411e-75	0.337821	0.373	0.292	3.7729e-71	0	BFAR
1.64607e-75	0.28278	0.447	0.359	4.36092e-71	0	YPEL3
2.04577e-75	0.52534	0.201	0.139	5.41985e-71	0	C1orf53
2.90257e-75	0.286207	0.469	0.383	7.68977e-71	0	RIT1
3.08e-75	0.269814	0.481	0.392	8.15983e-71	0	PPP1R7
3.67466e-75	0.209768	0.706	0.63	9.73528e-71	0	BCAP31
7.25319e-75	0.221743	0.59	0.495	1.92159e-70	0	EMC6
1.12354e-74	0.237148	0.488	0.397	2.97659e-70	0	SDF2L1
2.01172e-74	0.555471	0.186	0.126	5.32965e-70	0	TMEM276
2.17608e-74	0.419853	0.278	0.206	5.76509e-70	0	MRPL45
2.5466e-74	0.243533	0.605	0.519	6.74671e-70	0	STMP1
2.55698e-74	0.340729	0.358	0.279	6.77422e-70	0	LDAF1
2.6284e-74	0.268003	0.497	0.408	6.96342e-70	0	SUCLG1
6.09616e-74	0.346613	0.367	0.287	1.61505e-69	0	THYN1
6.14196e-74	0.342403	0.365	0.285	1.62719e-69	0	NR2F6
7.69026e-74	0.199669	0.728	0.655	2.03738e-69	0	TRAPPC1
8.47453e-74	0.379601	0.297	0.224	2.24516e-69	0	SNX17
8.51135e-74	0.5089	0.218	0.155	2.25491e-69	0	PYCR1
2.843e-73	0.307248	0.345	0.265	7.53195e-69	0	FMO5
3.34939e-73	0.283675	0.499	0.414	8.87355e-69	0	NIFK
4.79097e-73	0.30594	0.413	0.331	1.26927e-68	0	TRAPPC4
4.8567e-73	0.283503	0.461	0.376	1.28669e-68	0	GSTK1
5.59178e-73	0.243552	0.494	0.403	1.48143e-68	0	SYF2
7.01931e-73	0.435292	0.258	0.19	1.85963e-68	0	FAH
1.36425e-72	0.247032	0.421	0.333	3.6143e-68	0	MRPL11
1.48069e-72	0.323321	0.411	0.33	3.92279e-68	0	IGFBP4
1.73081e-72	0.212751	0.616	0.528	4.58544e-68	0	TXNL4A
2.12131e-72	0.234622	0.632	0.553	5.61999e-68	0	NME3
2.45313e-72	0.39546	0.288	0.216	6.49908e-68	0	METTL23
2.58068e-72	0.268372	0.51	0.427	6.83698e-68	0	GRN
3.15176e-72	0.215735	0.704	0.638	8.34995e-68	0	TXNL1
3.3034e-72	0.448299	0.246	0.179	8.7517e-68	0	PCGF1
3.56576e-72	0.265358	0.527	0.443	9.44678e-68	0	NRBF2
4.274e-72	0.167766	0.799	0.74	1.13231e-67	0	TMEM14B
5.51279e-72	0.254089	0.494	0.405	1.4605e-67	0	NDUFB3
5.98536e-72	0.44041	0.238	0.172	1.5857e-67	0	ANKRD65
1.0466e-71	0.212732	0.592	0.504	2.77276e-67	0	NDUFAF8
1.53967e-71	0.258835	0.462	0.375	4.07905e-67	0	LAMTOR3
2.53878e-71	0.360013	0.326	0.25	6.72599e-67	0	SMCO4
2.64697e-71	0.231572	0.656	0.58	7.01262e-67	0	TMEM167A
3.4643e-71	0.365486	0.249	0.18	9.17797e-67	0	PTGFR
4.78171e-71	0.26688	0.461	0.374	1.26682e-66	0	SNX2
9.4403e-71	0.367825	0.28	0.209	2.50102e-66	0	NECAB3
1.11846e-70	0.179127	0.836	0.802	2.96314e-66	0	EIF4B
1.87781e-70	0.233435	0.507	0.418	4.97489e-66	0	AKR1A1
2.38713e-70	0.222169	0.644	0.562	6.32421e-66	0	RBIS
2.70857e-70	0.196658	0.615	0.524	7.1758e-66	0	MRPS34
2.7638e-70	0.228708	0.53	0.442	7.32214e-66	0	NHP2
3.09246e-70	0.26011	0.519	0.436	8.19286e-66	0	MRPS5
3.41804e-70	0.214701	0.614	0.527	9.05541e-66	0	ETFB
3.73391e-70	0.256199	0.472	0.386	9.89224e-66	0	ZNF281
3.94447e-70	0.25437	0.551	0.467	1.04501e-65	0	SPG21
4.18718e-70	0.303582	0.381	0.3	1.10931e-65	0	IAH1
4.48536e-70	0.212805	0.64	0.557	1.18831e-65	0	POLR2F
5.4086e-70	0.296414	0.398	0.318	1.4329e-65	0	TMEM9
1.08529e-69	0.461674	0.217	0.154	2.87526e-65	0	SYNE4
1.35085e-69	0.399932	0.27	0.201	3.5788e-65	0	AGTRAP
1.6712e-69	0.411823	0.265	0.197	4.4275e-65	0	IDH3G
2.01833e-69	0.241362	0.542	0.457	5.34716e-65	0	SMIM7
2.08374e-69	0.201203	0.75	0.693	5.52046e-65	0	NOL7
2.31935e-69	0.274308	0.565	0.492	6.14465e-65	0	IFI30
2.66667e-69	0.285177	0.451	0.369	7.06481e-65	0	NIPSNAP2
3.20776e-69	0.237132	0.808	0.787	8.49831e-65	0	DPYSL2
3.47623e-69	0.251186	0.473	0.387	9.20958e-65	0	CCNB1IP1
5.16811e-69	0.366101	0.295	0.224	1.36919e-64	0	VPS25
5.57738e-69	0.261959	0.48	0.395	1.47762e-64	0	TMEM18
5.65649e-69	0.285644	0.391	0.31	1.49858e-64	0	ITPA
7.37355e-69	0.353557	0.335	0.262	1.95347e-64	0	ANAPC13
9.26636e-69	0.19997	0.525	0.437	2.45494e-64	0	HSD17B6
1.27701e-68	0.40998	0.256	0.189	3.38318e-64	0	RFXANK
1.3556e-68	0.289593	0.448	0.368	3.59139e-64	0	TMEM35B
1.49438e-68	0.469892	0.223	0.16	3.95905e-64	0	NUDT22
1.99397e-68	0.61296	0.146	0.094	5.28262e-64	0	GSTA1
2.01604e-68	0.288631	0.409	0.328	5.34111e-64	0	CDC40
2.21797e-68	0.295841	0.382	0.304	5.87606e-64	0	ARL2
2.51376e-68	0.204562	0.756	0.707	6.65971e-64	0	COMT
2.89798e-68	0.508487	0.202	0.143	7.67762e-64	0	LYSET
3.31233e-68	0.204702	0.698	0.625	8.77537e-64	0	CDK2AP1
4.01679e-68	0.384149	0.281	0.212	1.06417e-63	0	CD2BP2
6.60892e-68	0.880578	0.151	0.101	1.7509e-63	0	OLFML3
7.52453e-68	0.228699	0.662	0.599	1.99347e-63	0	ERLEC1
9.23477e-68	0.312306	0.374	0.297	2.44657e-63	0	POLR1H
1.10223e-67	0.200927	0.693	0.619	2.92013e-63	0	PDCD6
1.20952e-67	0.195014	0.62	0.531	3.20438e-63	0	MRPS26
1.23415e-67	0.338258	0.343	0.268	3.26963e-63	0	GGCX
1.26218e-67	0.387433	0.273	0.205	3.34389e-63	0	HSCB
1.42398e-67	0.327951	0.349	0.274	3.77255e-63	0	HYI
2.36337e-67	0.253253	0.53	0.446	6.26128e-63	0	EEF1E1
2.63541e-67	0.284539	0.38	0.301	6.982e-63	0	MRPL58
4.60459e-67	0.169257	0.88	0.866	1.21989e-62	0	LMAN1
5.11856e-67	0.295443	0.392	0.313	1.35606e-62	0	HEBP1
5.2401e-67	0.177788	0.804	0.758	1.38826e-62	0	CRNDE
5.82323e-67	0.253044	0.511	0.426	1.54275e-62	0	DESI1
5.9016e-67	0.398607	0.278	0.21	1.56351e-62	0	C15orf40
5.92579e-67	0.21259	0.649	0.573	1.56992e-62	0	MPZL2
6.95981e-67	0.308282	0.341	0.266	1.84386e-62	0	NHERF2
9.34e-67	0.255814	0.472	0.387	2.47445e-62	0	YIPF5
1.02153e-66	0.13047	0.939	0.93	2.70633e-62	0	DYNLT1
1.22213e-66	0.104697	0.989	0.987	3.2378e-62	0	ARF1
1.57297e-66	0.265035	0.431	0.347	4.16728e-62	0	CFAP298
2.17869e-66	0.228329	0.605	0.526	5.772e-62	0	HSD17B12
2.20553e-66	0.200217	0.759	0.714	5.84311e-62	0	COPE
2.49715e-66	0.194201	0.716	0.651	6.61571e-62	0	DMKN
2.54823e-66	0.176473	0.825	0.793	6.75103e-62	0	PPDPF
3.78762e-66	0.329041	0.327	0.254	1.00345e-61	0	FXYD5
3.84906e-66	0.232531	0.527	0.439	1.01973e-61	0	GTF3C6
3.96547e-66	0.230861	0.654	0.588	1.05057e-61	0	GHITM
4.16366e-66	0.461178	0.211	0.151	1.10308e-61	0	NIPSNAP1
4.29706e-66	0.189768	0.777	0.728	1.13842e-61	0	SH3YL1
4.55301e-66	0.29591	0.383	0.306	1.20623e-61	0	LRP10
5.1387e-66	0.636486	0.142	0.093	1.36139e-61	0	LINC02489
7.13749e-66	0.312342	0.335	0.261	1.89094e-61	0	NTHL1
7.26197e-66	0.11143	0.947	0.925	1.92391e-61	0	LAMP3
7.37055e-66	0.382996	0.28	0.213	1.95268e-61	0	AIP
1.292e-65	0.334116	0.333	0.26	3.4229e-61	0	SLC35B1
1.3784e-65	0.128181	0.739	0.652	3.65179e-61	0	MRPL51
1.58414e-65	0.261976	0.427	0.346	4.19685e-61	0	MPV17
3.09485e-65	0.220175	0.677	0.614	8.19918e-61	0	HSBP1L1
3.53296e-65	0.345109	0.305	0.234	9.35987e-61	0	UROS
3.63207e-65	0.353482	0.349	0.277	9.62243e-61	0	NUDT16
4.04185e-65	0.480499	0.193	0.135	1.07081e-60	0	PRR15L
4.95729e-65	0.247126	0.451	0.369	1.31334e-60	0	TMEM45B
7.4812e-65	0.38775	0.263	0.198	1.98199e-60	0	TP53TG1
8.07879e-65	0.279991	0.381	0.303	2.14031e-60	0	CISD3
1.0265e-64	0.163849	0.836	0.816	2.71951e-60	0	NDUFA7
1.15088e-64	0.209575	0.6	0.518	3.04904e-60	0	BAG1
1.53547e-64	0.248393	0.474	0.392	4.06792e-60	0	CMTM6
1.63656e-64	0.1859	0.668	0.59	4.33574e-60	0	RAB5IF
1.95518e-64	0.365178	0.274	0.207	5.17987e-60	0	CCS
3.72291e-64	0.234963	0.481	0.396	9.86311e-60	0	ARMCX3
4.32702e-64	0.2324	0.52	0.438	1.14636e-59	0	ISG20
7.86447e-64	0.282982	0.395	0.318	2.08353e-59	0	GSTA4
8.13965e-64	0.416269	0.234	0.172	2.15644e-59	0	RNF187
8.14076e-64	0.311026	0.355	0.281	2.15673e-59	0	COA5
8.66224e-64	0.368799	0.299	0.23	2.29489e-59	0	AGA
1.10501e-63	0.281863	0.39	0.312	2.9275e-59	0	MTIF3
1.23494e-63	0.105764	0.988	0.983	3.27173e-59	0	GNG5
1.52182e-63	0.137319	0.917	0.906	4.03176e-59	0	CANX
1.66269e-63	0.322611	0.347	0.274	4.40497e-59	0	IVD
2.094e-63	0.23025	0.515	0.429	5.54764e-59	0	NAA20
2.40654e-63	0.112079	0.938	0.932	6.37565e-59	0	TRMT112
2.85108e-63	0.13692	0.781	0.732	7.55338e-59	0	OCIAD2
3.55553e-63	0.28835	0.402	0.325	9.41965e-59	0	ZNF511
3.56828e-63	0.498868	0.193	0.137	9.45343e-59	0	KDELR3
4.05143e-63	0.259686	0.485	0.405	1.07334e-58	0	SLC27A4
4.11895e-63	0.201088	0.645	0.57	1.09123e-58	0	SUMO1
4.70156e-63	0.294318	0.378	0.303	1.24558e-58	0	PDE4DIP
4.88224e-63	0.278884	0.402	0.325	1.29345e-58	0	LYPLA1
6.47441e-63	0.381824	0.261	0.197	1.71526e-58	0	TCEAL1
8.23565e-63	0.239239	0.475	0.394	2.18187e-58	0	ALG5
9.60124e-63	0.556177	0.128	0.081	2.54366e-58	0	GDPD1
9.61311e-63	0.311887	0.359	0.287	2.5468e-58	0	PYM1
1.2328e-62	0.453207	0.219	0.159	3.26606e-58	0	MSRB1
1.44155e-62	0.349312	0.319	0.25	3.8191e-58	0	CETN2
1.47937e-62	0.135711	0.899	0.878	3.9193e-58	0	FDFT1
1.57905e-62	0.420293	0.231	0.17	4.18336e-58	0	TTC39A
1.65856e-62	0.253392	0.384	0.305	4.39402e-58	0	LAGE3
2.00501e-62	0.503666	0.177	0.123	5.31188e-58	0	DPCD
2.49514e-62	0.273852	0.387	0.31	6.61037e-58	0	MALSU1
3.22462e-62	0.220527	0.511	0.426	8.54299e-58	0	TIMM8B
3.29031e-62	0.244822	0.463	0.381	8.71703e-58	0	SPAG7
3.42957e-62	0.221477	0.648	0.581	9.08597e-58	0	HADHA
3.99294e-62	0.272761	0.412	0.334	1.05785e-57	0	NUDT9
4.16612e-62	0.323958	0.321	0.251	1.10373e-57	0	TMEM9B
5.12787e-62	0.162146	0.643	0.557	1.35853e-57	0	PRELID1
5.28228e-62	0.232808	0.453	0.37	1.39943e-57	0	ORMDL2
5.41468e-62	0.229388	0.46	0.376	1.43451e-57	0	SPINT1
6.31414e-62	0.408647	0.228	0.167	1.67281e-57	0	GMPR2
7.45149e-62	0.287099	0.342	0.27	1.97412e-57	0	LZTFL1
1.0331e-61	0.218631	0.586	0.508	2.73698e-57	0	SNX6
1.26675e-61	0.213765	0.53	0.447	3.356e-57	0	NENF
1.35534e-61	0.340594	0.314	0.245	3.59071e-57	0	AK6
1.43022e-61	0.305492	0.339	0.267	3.78909e-57	0	ATG101
1.47917e-61	0.322074	0.317	0.247	3.91878e-57	0	TP53I3
2.14297e-61	0.403243	0.234	0.173	5.67738e-57	0	PYCARD
3.76077e-61	0.313779	0.291	0.222	9.96341e-57	0	ENSG00000247134
5.19686e-61	0.240303	0.433	0.354	1.3768e-56	0	TLR2
9.99589e-61	0.253178	0.411	0.332	2.64821e-56	0	PSMB8
1.42753e-60	0.23038	0.51	0.43	3.78196e-56	0	LRPAP1
1.90516e-60	0.396911	0.24	0.179	5.04735e-56	0	SERTAD3
1.96108e-60	0.250247	0.476	0.397	5.1955e-56	0	ALOX15B
2.11953e-60	0.263061	0.411	0.334	5.61527e-56	0	ZMAT2
2.81916e-60	0.258553	0.419	0.341	7.46881e-56	0	DPM2
3.16601e-60	0.198178	0.615	0.534	8.3877e-56	0	POLR2E
3.60155e-60	0.390097	0.24	0.179	9.54158e-56	0	C10orf95-AS1
3.70418e-60	0.539438	0.159	0.109	9.81349e-56	0	TOX-DT
4.0099e-60	0.203392	0.471	0.387	1.06234e-55	0	PRSS8
4.09155e-60	0.224858	0.534	0.452	1.08397e-55	0	GRSF1
4.15967e-60	0.326907	0.316	0.248	1.10202e-55	0	REX1BD
4.8638e-60	0.235772	0.499	0.421	1.28857e-55	0	LY6E
5.02848e-60	0.300046	0.333	0.262	1.3322e-55	0	HIKESHI
5.28927e-60	0.370595	0.273	0.209	1.40129e-55	0	ENDOG
5.57806e-60	0.200955	0.642	0.567	1.47779e-55	0	PSMA5
5.92114e-60	0.392041	0.251	0.189	1.56869e-55	0	NT5C3B
5.92213e-60	0.499566	0.175	0.122	1.56895e-55	0	ZNF32
1.03709e-59	0.331736	0.321	0.252	2.74756e-55	0	MLX
1.06379e-59	0.209324	0.524	0.439	2.81829e-55	0	CISD1
1.3751e-59	0.377825	0.248	0.186	3.64306e-55	0	TCTA
1.5521e-59	0.273099	0.407	0.332	4.11199e-55	0	PBDC1
1.67892e-59	0.289301	0.315	0.245	4.44795e-55	0	ELF5
1.88459e-59	0.187695	0.661	0.59	4.99285e-55	0	NDUFB10
2.00455e-59	0.257821	0.395	0.32	5.31065e-55	0	ABHD17C
4.1274e-59	0.194602	0.688	0.625	1.09347e-54	0	TMEM243
4.33763e-59	0.251332	0.595	0.533	1.14917e-54	0	NQO1
5.2454e-59	0.286764	0.362	0.29	1.38966e-54	0	NFU1
6.05678e-59	0.27399	0.376	0.302	1.60462e-54	0	TMEM183A
6.53728e-59	0.316042	0.321	0.252	1.73192e-54	0	ELOVL1
9.6328e-59	0.556936	0.172	0.121	2.55202e-54	0	TRIB3
9.98421e-59	0.282421	0.36	0.288	2.64512e-54	0	DERL2
1.05111e-58	0.156129	0.826	0.794	2.7847e-54	0	SSBP1
1.13792e-58	0.212049	0.47	0.389	3.01468e-54	0	PHB1
1.99966e-58	0.690345	0.104	0.064	5.29771e-54	0	ENSG00000254988
3.02845e-58	0.233236	0.457	0.377	8.02328e-54	0	RNF5
3.22859e-58	0.325033	0.312	0.245	8.5535e-54	0	NKAP
3.95791e-58	0.27632	0.344	0.273	1.04857e-53	0	TRIM27
6.49286e-58	0.436631	0.204	0.148	1.72015e-53	0	APCDD1
8.22477e-58	0.228848	0.509	0.43	2.17899e-53	0	ARL5A
9.45875e-58	0.258186	0.412	0.337	2.50591e-53	0	METTL5
1.20656e-57	0.455331	0.19	0.137	3.19654e-53	0	PHF23
1.27187e-57	0.325939	0.327	0.26	3.36958e-53	0	FAHD1
1.62734e-57	0.33199	0.287	0.222	4.3113e-53	0	FAM8A1
2.91487e-57	0.331855	0.312	0.246	7.72238e-53	0	HPS1
2.92095e-57	0.21504	0.503	0.422	7.73848e-53	0	RTF2
3.08976e-57	0.148656	0.573	0.493	8.18571e-53	0	SH3BGRL3
3.09928e-57	0.258837	0.402	0.328	8.21091e-53	0	UBLCP1
3.34867e-57	0.379999	0.242	0.182	8.87163e-53	0	PIGBOS1
3.67503e-57	0.214652	0.572	0.495	9.73625e-53	0	RAB5C
4.34896e-57	0.199369	0.578	0.498	1.15217e-52	0	GTF2A2
4.8721e-57	0.465767	0.189	0.136	1.29076e-52	0	SDHAF1
5.81925e-57	1.3877	0.038	0.015	1.54169e-52	0	IL33
6.58182e-57	0.354493	0.263	0.2	1.74372e-52	0	ABT1
8.17586e-57	0.312705	0.308	0.241	2.16603e-52	0	URM1
8.24802e-57	0.202709	0.458	0.378	2.18515e-52	0	SPRING1
1.05352e-56	0.488845	0.18	0.128	2.79109e-52	0	UBE2L6
1.15307e-56	0.416538	0.233	0.175	3.05482e-52	0	GUCY1A1
1.21009e-56	0.458265	0.185	0.133	3.2059e-52	0	ZDHHC24
1.35951e-56	0.305671	0.329	0.261	3.60175e-52	0	TYW3
1.57105e-56	0.465403	0.193	0.14	4.16217e-52	0	MDP1
1.84968e-56	0.197697	0.631	0.557	4.90036e-52	0	IK
2.41915e-56	0.31192	0.31	0.243	6.40907e-52	0	CHID1
2.42178e-56	0.144085	0.808	0.759	6.41603e-52	0	POMP
2.60425e-56	0.206084	0.588	0.51	6.89945e-52	0	MRPS36
3.15697e-56	0.311248	0.304	0.238	8.36377e-52	0	ARMC10
3.6078e-56	0.255436	0.42	0.347	9.55815e-52	0	SCOC
3.72647e-56	0.557273	0.144	0.098	9.87253e-52	0	SERPIND1
4.26621e-56	0.331565	0.294	0.229	1.13025e-51	0	CDIPT
5.40667e-56	0.186429	0.692	0.629	1.43239e-51	0	MLF2
6.00924e-56	0.256369	0.374	0.301	1.59203e-51	0	MRPS7
6.17579e-56	0.224016	0.535	0.458	1.63615e-51	0	ACAA2
6.3496e-56	0.45423	0.189	0.136	1.6822e-51	0	TMEM191A
7.1584e-56	0.235754	0.443	0.368	1.89647e-51	0	SDHB
7.85828e-56	0.28641	0.338	0.269	2.08189e-51	0	SMIM10L1
1.01147e-55	0.404118	0.222	0.165	2.67969e-51	0	B9D1
1.0656e-55	0.338681	0.266	0.204	2.82309e-51	0	NSMCE1
1.08968e-55	0.612324	0.126	0.083	2.88688e-51	0	PLAT
1.48849e-55	0.189346	0.633	0.559	3.94345e-51	0	SNRPB2
2.29208e-55	0.21367	0.503	0.425	6.0724e-51	0	MRPL34
2.3891e-55	0.172184	0.779	0.735	6.32943e-51	0	LTA4H
2.90575e-55	0.639048	0.529	0.482	7.69821e-51	0	SPINK5
3.05716e-55	0.26905	0.42	0.347	8.09934e-51	0	MAPK13
3.67678e-55	0.845366	0.073	0.041	9.74091e-51	0	TMEM61
4.11652e-55	0.311892	0.334	0.267	1.09059e-50	0	GNPDA1
4.21762e-55	0.395247	0.233	0.175	1.11737e-50	0	EXOSC4
4.36349e-55	0.3391	0.244	0.184	1.15602e-50	0	VSIG2
5.25413e-55	0.429505	0.201	0.147	1.39198e-50	0	TMEM53
5.40233e-55	0.389363	0.203	0.148	1.43124e-50	0	KCNA3
5.63846e-55	0.222691	0.525	0.45	1.4938e-50	0	LAMP2
7.16871e-55	0.205877	0.617	0.545	1.89921e-50	0	ZCRB1
7.35091e-55	0.144275	0.833	0.801	1.94748e-50	0	NDUFB4
9.23977e-55	0.274851	0.351	0.282	2.44789e-50	0	VTI1B
9.51414e-55	0.18652	0.818	0.778	2.52058e-50	0	CIRBP
1.07955e-54	0.191317	0.611	0.532	2.86006e-50	0	CHCHD1
1.22184e-54	0.225401	0.477	0.399	3.23702e-50	0	EIF4E2
1.2941e-54	0.491428	0.168	0.119	3.42845e-50	0	TMEM120A
1.48153e-54	0.349365	0.277	0.216	3.92503e-50	0	ELOF1
1.56133e-54	0.467321	0.165	0.116	4.13643e-50	0	ING4
1.93421e-54	0.154704	0.6	0.517	5.12429e-50	0	CDK4
2.71228e-54	0.211092	0.453	0.374	7.18565e-50	0	HADHB
2.97809e-54	0.100871	0.96	0.96	7.88985e-50	0	TRAM1
3.04697e-54	0.216924	0.487	0.409	8.07235e-50	0	TBCB
3.27996e-54	0.245091	0.301	0.235	8.68959e-50	0	SLC40A1
3.32885e-54	0.189797	0.661	0.597	8.81911e-50	0	CHMP3
3.87673e-54	0.179497	0.699	0.632	1.02706e-49	0	ACP1
4.78167e-54	0.478367	0.167	0.118	1.26681e-49	0	PIFO
5.76015e-54	0.347581	0.504	0.427	1.52604e-49	0	PLIN2
7.39304e-54	0.300456	0.307	0.242	1.95864e-49	0	NT5C
8.11466e-54	0.40847	0.217	0.162	2.14982e-49	0	CSTF1
9.21224e-54	0.160132	0.626	0.548	2.4406e-49	0	TMEM265
1.04658e-53	0.178912	0.576	0.495	2.77271e-49	0	EBP
1.23698e-53	0.195863	0.493	0.413	3.27712e-49	0	CLPTM1L
1.23738e-53	0.197391	0.6	0.527	3.27818e-49	0	EI24
1.3881e-53	0.301417	0.262	0.2	3.6775e-49	0	FUT3
1.45319e-53	0.264755	0.373	0.303	3.84995e-49	0	RBCK1
2.16202e-53	0.203634	0.59	0.518	5.72784e-49	0	TMCO1
2.33598e-53	0.196326	0.588	0.512	6.18872e-49	0	ROMO1
2.3537e-53	0.603358	0.205	0.155	6.23566e-49	0	CP
2.56948e-53	0.368636	0.239	0.182	6.80731e-49	0	HDDC3
2.92066e-53	0.330404	0.28	0.218	7.73769e-49	0	SNAPIN
3.52234e-53	0.228853	0.416	0.343	9.33174e-49	0	SSNA1
5.00595e-53	0.491368	0.159	0.111	1.32623e-48	0	ERP27
5.02088e-53	0.21164	0.553	0.48	1.33018e-48	0	ACAT1
5.47021e-53	0.250247	0.423	0.354	1.44922e-48	0	PLAAT4
5.52558e-53	0.253233	0.385	0.314	1.46389e-48	0	METTL9
5.82229e-53	0.298557	0.277	0.214	1.5425e-48	0	ENSG00000286944
6.11851e-53	0.385512	0.213	0.159	1.62098e-48	0	SCRN2
6.24353e-53	0.348831	0.285	0.225	1.6541e-48	0	SLC39A4
6.92609e-53	0.407826	0.22	0.165	1.83493e-48	0	KCTD14
7.07362e-53	0.255672	0.397	0.327	1.87401e-48	0	EBAG9
1.03631e-52	0.424353	0.196	0.144	2.74549e-48	0	TPGS1
1.04517e-52	0.178574	0.733	0.688	2.76896e-48	0	MID1IP1
1.28189e-52	0.399073	0.217	0.162	3.3961e-48	0	CCDC115
1.36277e-52	0.261586	0.365	0.296	3.61039e-48	0	MRPL36
1.3795e-52	0.182375	0.548	0.47	3.65471e-48	0	DNAJB9
1.57439e-52	0.171585	0.56	0.478	4.17102e-48	0	NEU1
1.66555e-52	0.201448	0.534	0.459	4.41255e-48	0	MIA3
1.68148e-52	0.231608	0.448	0.375	4.45474e-48	0	PSMD4
1.6877e-52	0.189961	0.685	0.628	4.47123e-48	0	SRP72
2.47294e-52	0.410637	0.205	0.152	6.55156e-48	0	TMEM92
2.90208e-52	0.204248	0.506	0.433	7.68847e-48	0	LEPROT
3.05039e-52	0.219901	0.455	0.38	8.0814e-48	0	PLA2G12A
3.06003e-52	0.315908	0.298	0.235	8.10693e-48	0	MRPL9
3.09706e-52	0.183214	0.674	0.609	8.20505e-48	0	ATP6V1D
3.10142e-52	0.142921	0.805	0.768	8.2166e-48	0	ELOB
3.29115e-52	0.1964	0.647	0.582	8.71925e-48	0	TAF7
4.03697e-52	0.373014	0.234	0.178	1.06951e-47	0	THAP4
4.43333e-52	0.360908	0.234	0.178	1.17452e-47	0	NSDHL
4.70471e-52	0.75337	0.079	0.046	1.24642e-47	0	LINC03034
4.83909e-52	0.378774	0.227	0.171	1.28202e-47	0	COMMD8
6.79354e-52	0.326719	0.27	0.21	1.79981e-47	0	AIFM1
8.08756e-52	0.319636	0.25	0.19	2.14264e-47	0	KIF3A
8.76172e-52	0.455986	0.168	0.12	2.32124e-47	0	HLA-DMB
8.92625e-52	0.451949	0.179	0.129	2.36483e-47	0	DPH5
1.15308e-51	0.331294	0.271	0.211	3.05486e-47	0	MRPL15
1.24661e-51	0.14185	0.805	0.759	3.30265e-47	0	HSBP1
1.48039e-51	0.41744	0.196	0.144	3.92201e-47	0	MIR210HG
1.77471e-51	0.143126	0.834	0.818	4.70175e-47	0	HM13
1.89885e-51	0.503066	0.127	0.084	5.03061e-47	0	ZNF750
2.16272e-51	0.199777	0.409	0.334	5.72969e-47	0	NUDCD2
2.42227e-51	0.31065	0.292	0.231	6.41732e-47	0	DUSP22
2.52256e-51	0.282517	0.316	0.251	6.68302e-47	0	MRFAP1L1
2.99524e-51	0.237489	0.404	0.333	7.93528e-47	0	PSMC4
3.5785e-51	0.324132	0.275	0.215	9.48053e-47	0	RASSF7
4.21835e-51	0.268451	0.351	0.284	1.11757e-46	0	MRPL55
4.52029e-51	0.153377	0.511	0.429	1.19756e-46	0	UBE2M
4.76528e-51	0.399516	0.206	0.153	1.26247e-46	0	LINC00891
5.47717e-51	0.668738	0.094	0.058	1.45107e-46	0	BOK-AS1
6.09002e-51	0.135887	0.882	0.864	1.61343e-46	0	CCNI
6.66857e-51	0.245081	0.394	0.324	1.7667e-46	0	NGRN
9.73684e-51	0.437106	0.186	0.136	2.57958e-46	0	MRPL10
1.05269e-50	0.517173	0.141	0.097	2.7889e-46	0	DBP
1.08346e-50	0.346454	0.242	0.185	2.87041e-46	0	FLYWCH2
1.14658e-50	0.245157	0.373	0.303	3.03764e-46	0	GCSH
1.29957e-50	0.259571	0.336	0.269	3.44296e-46	0	MED19
1.64878e-50	0.541324	0.123	0.082	4.3681e-46	0	FAM89A
2.09555e-50	0.344653	0.247	0.189	5.55175e-46	0	ZDHHC4
2.47265e-50	0.191701	0.496	0.419	6.5508e-46	0	APH1A
2.65435e-50	0.14947	0.728	0.672	7.03218e-46	0	CMTM8
3.45055e-50	0.382822	0.222	0.168	9.14155e-46	0	MVB12A
3.6253e-50	0.18435	0.656	0.591	9.6045e-46	0	MRFAP1
4.26363e-50	0.268966	0.351	0.286	1.12956e-45	0	CRTAP
4.42915e-50	0.450236	0.178	0.13	1.17341e-45	0	KRT10-AS1
4.98113e-50	0.476283	0.162	0.115	1.31965e-45	0	STK16
5.72893e-50	0.210177	0.46	0.386	1.51777e-45	0	DHCR7
6.28633e-50	0.180372	0.634	0.566	1.66544e-45	0	HLA-E
6.67176e-50	0.240374	0.384	0.315	1.76755e-45	0	PMPCB
7.68633e-50	0.230763	0.391	0.321	2.03634e-45	0	EPDR1
7.7691e-50	0.173309	0.634	0.561	2.05827e-45	0	UQCRFS1
8.58554e-50	0.324906	0.268	0.209	2.27457e-45	0	EXOSC1
9.49269e-50	0.27035	0.324	0.259	2.5149e-45	0	SKIC8
1.06752e-49	0.241199	0.317	0.251	2.82818e-45	0	MVP-DT
1.26977e-49	0.361608	0.24	0.185	3.36401e-45	0	BLOC1S4
1.30387e-49	0.352498	0.245	0.189	3.45434e-45	0	OXLD1
1.46881e-49	0.184848	0.586	0.513	3.89133e-45	0	FKBP1A
1.70636e-49	0.202404	0.504	0.429	4.52065e-45	0	DYNC1LI1
1.99859e-49	0.306945	0.264	0.205	5.29486e-45	0	RIOK2
2.01026e-49	0.238627	0.397	0.327	5.32577e-45	0	TRAPPC3
2.20095e-49	0.247158	0.352	0.286	5.83097e-45	0	ZNF330
2.4753e-49	0.243105	0.413	0.345	6.55781e-45	0	ACO1
2.56582e-49	0.183539	0.655	0.592	6.79764e-45	0	NDUFAF3
2.60197e-49	0.231481	0.403	0.333	6.89341e-45	0	ACOT13
2.93795e-49	0.169703	0.561	0.496	7.78352e-45	0	CA2
3.19869e-49	0.486354	0.145	0.101	8.4743e-45	0	ENSG00000289261
3.20672e-49	0.283148	0.308	0.246	8.49557e-45	0	TAF12
3.40049e-49	0.413288	0.194	0.144	9.00893e-45	0	TMED1
3.81013e-49	0.323234	0.27	0.211	1.00942e-44	0	ANG
4.03373e-49	0.185222	0.698	0.647	1.06866e-44	0	SC5D
4.05035e-49	0.220131	0.413	0.343	1.07306e-44	0	HAGH
4.23822e-49	0.436986	0.154	0.108	1.12283e-44	0	LINC01003
4.85919e-49	0.370952	0.238	0.183	1.28735e-44	0	GSTZ1
5.78109e-49	0.221717	0.454	0.382	1.53158e-44	0	DNAJA2
6.84778e-49	0.180769	0.64	0.575	1.81418e-44	0	EMC3
7.39116e-49	0.359443	0.235	0.18	1.95814e-44	0	HMGCL
8.09284e-49	0.278154	0.325	0.262	2.14404e-44	0	CFH
8.1403e-49	0.274341	0.311	0.248	2.15661e-44	0	NAA10
8.23778e-49	0.323996	0.261	0.203	2.18243e-44	0	MRPS30
1.04838e-48	0.202855	0.594	0.527	2.77747e-44	0	MFSD10
1.30218e-48	0.224228	0.389	0.319	3.44987e-44	0	NME4
1.4475e-48	0.512767	0.137	0.095	3.83486e-44	0	TMEM216
1.79102e-48	0.269333	0.312	0.249	4.74495e-44	0	MRPL23
1.91256e-48	0.378039	0.21	0.158	5.06693e-44	0	DNAJC30
1.98865e-48	0.255352	0.328	0.264	5.26853e-44	0	PDCL3
2.50898e-48	0.439221	0.175	0.128	6.64705e-44	0	UNC119
2.76793e-48	0.361624	0.2	0.149	7.33308e-44	0	MSANTD4
3.16991e-48	0.206103	0.54	0.47	8.39805e-44	0	S100A13
3.20382e-48	0.240779	0.369	0.302	8.48788e-44	0	ATOX1
3.42865e-48	0.328851	0.246	0.19	9.08353e-44	0	DENND10
3.44038e-48	0.176742	0.661	0.599	9.11461e-44	0	ANXA4
3.94542e-48	0.420403	0.161	0.115	1.04526e-43	0	UGDH-AS1
4.67564e-48	0.289355	0.308	0.248	1.23872e-43	0	GLB1
4.97874e-48	0.224853	0.411	0.341	1.31902e-43	0	MBD4
5.31581e-48	0.314325	0.174	0.126	1.40832e-43	0	KIF26B
5.65397e-48	0.254674	0.378	0.312	1.4979e-43	0	BCAT2
7.60654e-48	0.444073	0.173	0.126	2.0152e-43	0	MYG1
1.13355e-47	0.19294	0.486	0.412	3.0031e-43	0	SUMO3
1.14491e-47	0.704107	0.077	0.046	3.0332e-43	0	RAB37
1.53674e-47	0.281546	0.312	0.25	4.07128e-43	0	ZSWIM7
1.73247e-47	0.173663	0.681	0.625	4.58984e-43	0	EIF2A
1.80139e-47	0.355665	0.231	0.177	4.77243e-43	0	MORN2
1.93258e-47	0.2278	0.392	0.324	5.12e-43	0	BECN1
2.17594e-47	0.142625	0.802	0.768	5.76471e-43	0	C19orf53
2.36156e-47	0.195323	0.47	0.397	6.25647e-43	0	RBL2
2.40838e-47	0.334766	0.288	0.23	6.38053e-43	0	IFI16
2.44407e-47	0.213018	0.452	0.38	6.47508e-43	0	DPP7
2.44803e-47	0.390197	0.221	0.169	6.48557e-43	0	THG1L
2.62547e-47	0.351104	0.233	0.178	6.95567e-43	0	BMP3
2.97943e-47	0.248905	0.335	0.27	7.8934e-43	0	TRIP6
3.05378e-47	0.19702	0.579	0.509	8.09039e-43	0	ACAT2
4.23134e-47	0.191926	0.529	0.457	1.12101e-42	0	CERS2
4.36621e-47	0.309563	0.27	0.213	1.15674e-42	0	TIMM10B
4.82945e-47	0.20277	0.439	0.367	1.27947e-42	0	ARPC4
4.97898e-47	0.22803	0.406	0.339	1.31908e-42	0	FYTTD1
5.16086e-47	0.172511	0.575	0.502	1.36727e-42	0	RER1
5.72282e-47	0.354777	0.226	0.173	1.51615e-42	0	TSSC4
6.60778e-47	0.411325	0.194	0.145	1.7506e-42	0	LPCAT2
6.79873e-47	0.228968	0.375	0.308	1.80119e-42	0	SDF2
7.32921e-47	0.184228	0.528	0.455	1.94173e-42	0	GDE1
7.49872e-47	0.519959	0.141	0.099	1.98663e-42	0	GSPT2
8.33763e-47	0.399039	0.193	0.144	2.20889e-42	0	NPM3
8.72291e-47	0.562394	0.114	0.076	2.31096e-42	0	LY96
9.25049e-47	0.306769	0.26	0.203	2.45073e-42	0	XPA
1.10327e-46	0.182821	0.59	0.522	2.92289e-42	0	LAMP1
1.12384e-46	0.319775	0.246	0.19	2.9774e-42	0	HAGLR
1.17236e-46	0.200419	0.709	0.668	3.10593e-42	0	NUCB2
1.34531e-46	0.284002	0.284	0.225	3.56413e-42	0	CHMP4C
1.62791e-46	0.343534	0.251	0.196	4.31282e-42	0	TNFSF13
1.71601e-46	0.280715	0.302	0.242	4.54623e-42	0	ZNF770
1.95795e-46	0.398838	0.189	0.14	5.18718e-42	0	RNF113A
2.07737e-46	0.349101	0.229	0.176	5.50359e-42	0	NOL3
2.204e-46	0.120943	0.57	0.491	5.83907e-42	0	NME1
2.23095e-46	0.173538	0.45	0.375	5.91046e-42	0	MIA2
2.52468e-46	0.280889	0.25	0.196	6.68864e-42	0	FGFBP1
2.89382e-46	0.278012	0.294	0.235	7.66659e-42	0	TYMP
2.90917e-46	0.156823	0.558	0.485	7.70726e-42	0	RHOQ
3.12461e-46	0.265958	0.315	0.253	8.27804e-42	0	TMEM106B
3.21254e-46	0.399612	0.182	0.135	8.511e-42	0	FGF7
3.4689e-46	0.378268	0.22	0.169	9.19016e-42	0	DEXI
3.79544e-46	0.243211	0.348	0.284	1.00553e-41	0	SLC35A1
3.89052e-46	0.220393	0.407	0.339	1.03072e-41	0	TUFM
4.05494e-46	0.271218	0.328	0.266	1.07427e-41	0	NIT2
4.41096e-46	0.244141	0.366	0.302	1.1686e-41	0	GOLGA7
4.80959e-46	0.171394	0.56	0.485	1.2742e-41	0	MRPL41
5.42662e-46	0.280692	0.391	0.33	1.43767e-41	0	TIMP1
5.7552e-46	0.191477	0.433	0.361	1.52472e-41	0	CLPX
6.28072e-46	0.426094	0.188	0.14	1.66395e-41	0	LGI3
8.73173e-46	0.18182	0.494	0.418	2.3133e-41	0	PAM16
1.02157e-45	0.255221	0.297	0.237	2.70645e-41	0	UBTD1
1.06554e-45	0.581369	0.133	0.093	2.82293e-41	0	QPRT
1.09662e-45	0.172639	0.578	0.505	2.90527e-41	0	PPP1CA
1.1618e-45	0.373316	0.215	0.164	3.07795e-41	0	NAT14
1.16638e-45	0.294805	0.288	0.23	3.09009e-41	0	DHRS4L2
1.42369e-45	0.174951	0.414	0.342	3.77179e-41	0	BET1
1.47145e-45	0.354894	0.19	0.141	3.89832e-41	0	COLCA1
1.57653e-45	0.324422	0.243	0.189	4.17671e-41	0	EID2
1.86835e-45	0.212186	0.431	0.361	4.94983e-41	0	PSMD6
1.91816e-45	0.357295	0.236	0.183	5.08178e-41	0	SMIM11
2.15829e-45	0.175876	0.44	0.368	5.71795e-41	0	EAPP
2.34218e-45	0.322131	0.26	0.204	6.20513e-41	0	GFUS
3.30572e-45	0.276208	0.262	0.205	8.75785e-41	0	CLN5
3.32742e-45	0.354368	0.209	0.158	8.81533e-41	0	UBXN6
3.57931e-45	0.335903	0.24	0.186	9.48268e-41	0	TSPAN6
4.0057e-45	0.27531	0.333	0.272	1.06123e-40	0	BSCL2
4.23538e-45	0.181682	0.51	0.436	1.12208e-40	0	NDUFA5
4.95609e-45	0.213967	0.354	0.289	1.31302e-40	0	TMEM50B
5.0775e-45	0.266254	0.305	0.246	1.34518e-40	0	SLC25A38
5.3862e-45	0.417842	0.171	0.125	1.42697e-40	0	BOK
5.47026e-45	0.277933	0.309	0.25	1.44924e-40	0	TSNAX
5.6659e-45	0.253904	0.352	0.289	1.50107e-40	0	SHMT2
5.99221e-45	0.181942	0.543	0.469	1.58752e-40	0	BTF3L4
6.27744e-45	0.191627	0.576	0.509	1.66308e-40	0	ADI1
8.49866e-45	0.392617	0.171	0.125	2.25155e-40	0	SATB1
9.07611e-45	0.28908	0.293	0.236	2.40453e-40	0	COPS5
1.11265e-44	0.302511	0.259	0.204	2.94773e-40	0	PIR
1.23478e-44	0.33733	0.237	0.184	3.2713e-40	0	FUNDC1
1.27248e-44	0.297504	0.266	0.211	3.37118e-40	0	PTGES2
1.36132e-44	0.286897	0.281	0.223	3.60655e-40	0	NCBP2AS2
1.48263e-44	0.621735	0.088	0.056	3.92794e-40	0	SPIN2B
1.86387e-44	0.252731	0.322	0.261	4.93795e-40	0	TATDN1
1.99566e-44	0.308358	0.241	0.188	5.28711e-40	0	CTBS
2.2938e-44	0.199181	0.421	0.352	6.07697e-40	0	EMC10
2.35898e-44	0.186743	0.525	0.453	6.24966e-40	0	SMIM15
2.40502e-44	0.207333	0.43	0.361	6.37161e-40	0	MRPL32
2.60915e-44	0.26733	0.293	0.234	6.91243e-40	0	MFSD1
2.75834e-44	0.176811	0.617	0.549	7.30768e-40	0	H2AJ
2.92968e-44	0.18202	0.455	0.382	7.76161e-40	0	C7orf50
3.11927e-44	0.173557	0.325	0.262	8.26389e-40	0	GLRX
3.21408e-44	0.190732	0.41	0.34	8.51506e-40	0	AKR7A2
3.37716e-44	0.256823	0.34	0.279	8.94712e-40	0	MGAT1
5.20835e-44	0.16759	0.525	0.45	1.37985e-39	0	MPC2
6.18062e-44	0.520808	0.144	0.103	1.63743e-39	0	ECM1
7.20137e-44	0.164773	0.659	0.595	1.90786e-39	0	ABRACL
7.67508e-44	0.189792	0.429	0.359	2.03336e-39	0	NUCB1
9.23766e-44	0.269309	0.29	0.232	2.44733e-39	0	MRPS18A
1.01846e-43	0.313366	0.21	0.16	2.6982e-39	0	CHST12
1.04781e-43	0.131173	0.783	0.738	2.77597e-39	0	PSMA1
1.14729e-43	0.413957	0.154	0.111	3.0395e-39	0	DOK4
1.32052e-43	0.165553	0.616	0.55	3.49846e-39	0	FAM162A
1.42971e-43	0.185305	0.428	0.357	3.78772e-39	0	PTPMT1
1.47948e-43	0.17234	0.594	0.532	3.91958e-39	0	LGALS3BP
1.50966e-43	0.311991	0.24	0.187	3.99953e-39	0	SCAMP3
1.63e-43	0.343396	0.213	0.163	4.31837e-39	0	SLC35D2
1.72223e-43	0.186667	0.434	0.365	4.56269e-39	0	TMEM248
1.76875e-43	0.451704	0.156	0.113	4.68596e-39	0	ATAD3C
1.88256e-43	0.172867	0.44	0.368	4.98748e-39	0	MRPS18C
2.803e-43	0.402336	0.174	0.129	7.426e-39	0	SLC27A5
2.93345e-43	0.293075	0.275	0.219	7.77158e-39	0	CBY1
5.20916e-43	0.283034	0.274	0.218	1.38006e-38	0	MCEE
5.51606e-43	0.322025	0.24	0.188	1.46137e-38	0	HTATIP2
5.79193e-43	0.438533	0.15	0.108	1.53446e-38	0	PSMG3-AS1
6.73446e-43	0.2954	0.273	0.218	1.78416e-38	0	GET3
6.77454e-43	0.242995	0.338	0.277	1.79478e-38	0	FUNDC2
7.29318e-43	0.329104	0.231	0.18	1.93218e-38	0	TP53RK
8.13023e-43	0.65918	0.082	0.051	2.15394e-38	0	METTL7B
8.45713e-43	0.303812	0.202	0.152	2.24055e-38	0	SLC6A20
9.35187e-43	0.237086	0.319	0.259	2.47759e-38	0	R3HDM4
1.01079e-42	0.166223	0.618	0.557	2.67789e-38	0	TERF2IP
1.46349e-42	0.134028	0.803	0.774	3.87723e-38	0	ATP5PD
1.53123e-42	0.364557	0.095	0.062	4.05669e-38	0	MGP
1.93212e-42	0.207798	0.42	0.354	5.11877e-38	0	PSENEN
1.94631e-42	0.220396	0.392	0.328	5.15636e-38	0	TCEAL3
2.06719e-42	0.169984	0.499	0.428	5.4766e-38	0	NDUFS4
2.36477e-42	0.268831	0.284	0.228	6.26498e-38	0	SVBP
2.89524e-42	0.268408	0.292	0.235	7.67037e-38	0	ZHX1
3.38788e-42	0.221885	0.311	0.251	8.97552e-38	0	APTR
3.45214e-42	0.447409	0.137	0.098	9.14576e-38	0	RAB29
3.50258e-42	0.159143	0.732	0.695	9.27938e-38	0	CDK2AP2
3.54364e-42	0.255214	0.274	0.218	9.38816e-38	0	NHERF1
3.71793e-42	0.169517	0.559	0.488	9.8499e-38	0	IMP3
4.39499e-42	0.370168	0.199	0.152	1.16437e-37	0	B4GALT3
4.92939e-42	0.471468	0.138	0.098	1.30594e-37	0	GLIDR
5.00402e-42	0.224899	0.325	0.265	1.32572e-37	0	LEPROTL1
5.1273e-42	0.149423	0.591	0.52	1.35837e-37	0	GSTO1
6.60651e-42	0.187665	0.458	0.388	1.75026e-37	0	MRPL4
6.93608e-42	0.206767	0.606	0.551	1.83757e-37	0	SARS1
7.37093e-42	0.33825	0.232	0.182	1.95278e-37	0	RBMX2
7.59229e-42	0.331308	0.216	0.167	2.01143e-37	0	EDEM2
7.90941e-42	0.389314	0.153	0.111	2.09544e-37	0	CRELD1
8.7404e-42	0.163043	0.525	0.453	2.31559e-37	0	SELENOT
9.54779e-42	0.160822	0.498	0.425	2.5295e-37	0	MDH1
1.00769e-41	0.175663	0.484	0.413	2.66967e-37	0	C1D
1.04331e-41	0.132559	0.876	0.87	2.76403e-37	0	EIF2S2
1.0676e-41	0.385896	0.197	0.151	2.82838e-37	0	CISH
1.08247e-41	0.221037	0.38	0.318	2.86778e-37	0	MED31
1.09436e-41	0.766404	0.056	0.032	2.89928e-37	0	BPIFA2
1.19758e-41	0.894875	0.045	0.023	3.17274e-37	0	ZNF467
1.22238e-41	0.30435	0.257	0.205	3.23846e-37	0	DHRS4
1.3385e-41	0.170473	0.563	0.494	3.54609e-37	0	METTL26
1.41987e-41	0.298174	0.273	0.219	3.76165e-37	0	ESAM
1.52352e-41	0.277895	0.281	0.226	4.03625e-37	0	TMEM70
1.75429e-41	0.196271	0.4	0.334	4.64764e-37	0	CCT7
1.78729e-41	0.442213	0.158	0.116	4.73507e-37	0	APOE
1.78933e-41	0.150826	0.633	0.565	4.74048e-37	0	VDAC2
1.83111e-41	0.237593	0.338	0.278	4.85115e-37	0	TXNDC9
1.98131e-41	0.356405	0.195	0.148	5.24908e-37	0	C8orf82
2.19721e-41	0.212073	0.308	0.249	5.82108e-37	0	TMC4
2.52374e-41	0.26839	0.299	0.243	6.68614e-37	0	DHPS
2.67564e-41	0.347235	0.209	0.161	7.08858e-37	0	FAM110A
2.67568e-41	0.383775	0.137	0.097	7.08869e-37	0	RHOU
3.26299e-41	0.222996	0.341	0.28	8.64463e-37	0	TMEM60
3.72579e-41	0.244151	0.305	0.247	9.87073e-37	0	MRPS10
3.86017e-41	0.387578	0.164	0.121	1.02268e-36	0	ODF3B
3.90512e-41	0.264724	0.38	0.324	1.03458e-36	0	HLA-DRB5
3.95796e-41	0.340903	0.226	0.176	1.04858e-36	0	MCRIP1
4.86782e-41	0.245595	0.305	0.248	1.28963e-36	0	PMVK
5.0655e-41	0.316201	0.215	0.166	1.342e-36	0	TEN1
5.13057e-41	0.174459	0.397	0.33	1.35924e-36	0	COPRS
5.41475e-41	0.312743	0.229	0.179	1.43453e-36	0	JKAMP
5.44398e-41	0.315632	0.223	0.174	1.44227e-36	0	ACAD8
5.50211e-41	0.184318	0.548	0.484	1.45767e-36	0	GTF3A
5.503e-41	0.263616	0.296	0.24	1.45791e-36	0	SYNJ2BP
5.9077e-41	0.171492	0.512	0.443	1.56513e-36	0	AK2
5.92725e-41	0.238857	0.34	0.281	1.57031e-36	0	CRELD2
6.56823e-41	0.200945	0.624	0.563	1.74012e-36	0	ABCA3
7.04638e-41	0.260366	0.269	0.215	1.8668e-36	0	PGM1
7.48312e-41	0.400773	0.17	0.127	1.9825e-36	0	TMEM218
8.0233e-41	0.229429	0.343	0.283	2.12561e-36	0	VWA1
1.1702e-40	0.106884	0.833	0.808	3.1002e-36	0	POLR2L
1.18592e-40	0.227182	0.36	0.3	3.14187e-36	0	ELOA
1.26074e-40	0.543928	0.108	0.073	3.34008e-36	0	SHISA4
1.36418e-40	0.31411	0.25	0.199	3.61413e-36	0	QARS1
1.43519e-40	0.138965	0.752	0.703	3.80226e-36	0	SELENOP
1.72776e-40	0.253577	0.298	0.242	4.57735e-36	0	TMEM54
2.50609e-40	0.195217	0.445	0.379	6.63939e-36	0	BROX
2.76983e-40	0.251442	0.306	0.249	7.3381e-36	0	SYS1
3.02908e-40	0.495883	0.106	0.072	8.02495e-36	0	TNFRSF14-AS1
3.08356e-40	0.180395	0.443	0.375	8.16928e-36	0	LACTB2
3.46647e-40	0.24788	0.296	0.24	9.18373e-36	0	TMEM167B
3.72603e-40	0.294111	0.189	0.144	9.87136e-36	0	CSF2
4.72357e-40	0.297207	0.295	0.241	1.25142e-35	0	SRD5A3
4.87257e-40	0.384846	0.178	0.134	1.29089e-35	0	NR0B2
5.06615e-40	0.222445	0.324	0.265	1.34217e-35	0	UBA5
5.10856e-40	0.276188	0.273	0.219	1.35341e-35	0	TMEM192
5.59679e-40	0.261803	0.408	0.351	1.48276e-35	0	ZDHHC3
6.16373e-40	0.215982	0.361	0.3	1.63296e-35	0	COMMD7
6.35615e-40	0.26737	0.286	0.232	1.68394e-35	0	COA8
6.85291e-40	0.26298	0.266	0.213	1.81554e-35	0	TPP1
6.90476e-40	0.228824	0.321	0.263	1.82928e-35	0	CORO1B
7.69133e-40	0.671365	0.073	0.045	2.03766e-35	0	LINC00888
7.80753e-40	0.336499	0.213	0.166	2.06845e-35	0	ABHD14A
7.95275e-40	0.233123	0.338	0.279	2.10692e-35	0	DBNDD2
9.09688e-40	0.15109	0.727	0.681	2.41004e-35	0	ACBD3
9.29606e-40	0.324839	0.192	0.146	2.46281e-35	0	RAP1GAP
9.64444e-40	0.152912	0.404	0.338	2.5551e-35	0	CCND2
9.74955e-40	0.276983	0.248	0.196	2.58295e-35	0	RBM18
1.10877e-39	0.313932	0.23	0.181	2.93746e-35	0	ADSL
1.3588e-39	0.160632	0.459	0.388	3.59986e-35	0	TMED7
1.40961e-39	0.121444	0.819	0.787	3.73447e-35	0	YWHAB
1.67853e-39	0.301886	0.244	0.193	4.44693e-35	0	TXNDC15
1.69877e-39	0.168414	0.531	0.464	4.50055e-35	0	NDUFA10
1.71709e-39	0.264192	0.288	0.233	4.5491e-35	0	USP44
1.95839e-39	0.2551	0.278	0.224	5.18837e-35	0	FAM174A
1.98031e-39	0.151342	0.504	0.431	5.24644e-35	0	PDAP1
2.29971e-39	0.417031	0.157	0.116	6.09262e-35	0	IFTAP
2.31941e-39	0.199858	0.345	0.284	6.14481e-35	0	DTD1
2.35804e-39	0.292565	0.23	0.18	6.24716e-35	0	CCDC28A
2.49058e-39	0.114832	0.89	0.873	6.5983e-35	0	NKX2-1
4.19456e-39	0.133356	0.691	0.631	1.11126e-34	0	PRMT1
4.48802e-39	0.201387	0.372	0.31	1.18901e-34	0	PSMC5
4.85957e-39	0.335186	0.325	0.271	1.28745e-34	0	KRT15
5.47274e-39	0.249093	0.32	0.264	1.44989e-34	0	CCDC25
6.12362e-39	0.257235	0.294	0.24	1.62233e-34	0	UBE2Q1
6.38587e-39	0.137331	0.51	0.439	1.69181e-34	0	SDC2
7.67761e-39	0.224796	0.334	0.276	2.03403e-34	0	THUMPD3
8.035e-39	0.322253	0.236	0.187	2.12871e-34	0	CYB5R1
8.93398e-39	0.210609	0.373	0.312	2.36688e-34	0	PSMC2
1.01004e-38	0.261296	0.28	0.227	2.67591e-34	0	PIP4P1
1.11952e-38	0.256687	0.311	0.256	2.96594e-34	0	ATPAF1
1.30111e-38	0.411404	0.149	0.11	3.44704e-34	0	EFNA4
1.55444e-38	0.164929	0.399	0.334	4.11817e-34	0	DRAP1
1.65915e-38	0.335775	0.213	0.166	4.39557e-34	0	CLN8-AS1
1.86929e-38	0.426898	0.141	0.102	4.95232e-34	0	JMJD7
1.95502e-38	0.315609	0.224	0.176	5.17943e-34	0	FUCA1
2.02972e-38	0.165932	0.548	0.481	5.37734e-34	0	RTL8A
2.08332e-38	0.681986	0.076	0.048	5.51935e-34	0	CLDN10
2.47693e-38	0.155706	0.643	0.582	6.56213e-34	0	ETFA
2.48168e-38	0.207816	0.365	0.305	6.57472e-34	0	PFDN4
2.55956e-38	0.134385	0.619	0.548	6.78104e-34	0	NDUFS6
3.03301e-38	0.276014	0.258	0.207	8.03536e-34	0	TOLLIP
3.32363e-38	0.292522	0.244	0.194	8.8053e-34	0	FIBP
4.21868e-38	0.530453	0.102	0.069	1.11765e-33	0	BORCS6
5.26169e-38	0.23986	0.318	0.263	1.39398e-33	0	QDPR
5.27019e-38	0.407643	0.165	0.124	1.39623e-33	0	ENSG00000289189
6.41494e-38	0.207568	0.36	0.3	1.69951e-33	0	HINT2
6.65658e-38	0.148852	0.79	0.761	1.76353e-33	0	TCEA1
6.67835e-38	0.358136	0.184	0.14	1.76929e-33	0	PPP1R16A
7.06659e-38	0.138508	0.489	0.418	1.87215e-33	0	GADD45GIP1
7.78637e-38	0.166491	0.517	0.45	2.06284e-33	0	TIMM17A
7.96522e-38	0.23456	0.293	0.238	2.11023e-33	0	MRPS11
8.66446e-38	0.467575	0.116	0.081	2.29548e-33	0	C2orf74
9.08419e-38	0.17067	0.419	0.353	2.40667e-33	0	CDC42EP1
9.1743e-38	0.236838	0.301	0.246	2.43055e-33	0	GSTO2
1.06271e-37	0.123319	0.692	0.634	2.81544e-33	0	VDAC1
1.11807e-37	0.333086	0.185	0.141	2.9621e-33	0	WDR45
1.27916e-37	0.406245	0.159	0.119	3.38888e-33	0	HLA-DRB6
1.28795e-37	0.156835	0.642	0.585	3.41216e-33	0	CPNE3
1.41983e-37	0.360309	0.188	0.144	3.76156e-33	0	ALG3
1.61745e-37	0.489138	0.112	0.078	4.28512e-33	0	RINL
1.64323e-37	0.307266	0.227	0.179	4.35342e-33	0	RANGRF
1.69081e-37	0.267582	0.274	0.223	4.47946e-33	0	FAIM
1.77576e-37	0.197804	0.373	0.313	4.70453e-33	0	AP2M1
1.80445e-37	0.178503	0.58	0.523	4.78052e-33	0	SSR1
1.81286e-37	0.174405	0.419	0.355	4.8028e-33	0	EBNA1BP2
2.2649e-37	0.160908	0.438	0.371	6.0004e-33	0	TIPRL
3.01738e-37	0.365389	0.344	0.293	7.99393e-33	0	WFDC3
3.46173e-37	0.365122	0.143	0.104	9.17115e-33	0	PCP4L1
4.04905e-37	0.309617	0.232	0.185	1.07271e-32	0	ZNRD2
4.55514e-37	0.6929	0.063	0.038	1.20679e-32	0	PRRT3-AS1
4.58428e-37	0.225771	0.3	0.246	1.21451e-32	0	C8orf34-AS1
4.59573e-37	0.215318	0.371	0.312	1.21755e-32	0	PRELID3B
5.16849e-37	0.203574	0.377	0.317	1.36929e-32	0	COA6
5.81275e-37	0.170609	0.363	0.301	1.53997e-32	0	SLC33A1
6.102e-37	0.330323	0.218	0.172	1.6166e-32	0	ZNF414
6.12574e-37	0.14184	0.455	0.387	1.62289e-32	0	PPP1R2
6.64794e-37	0.254356	0.258	0.207	1.76124e-32	0	PCYT2
7.36973e-37	0.147027	0.7	0.653	1.95246e-32	0	RAB14
7.71682e-37	0.466191	0.122	0.087	2.04442e-32	0	NUDT7
7.72073e-37	0.175592	0.662	0.614	2.04545e-32	0	EPRS1
8.0164e-37	0.158	0.552	0.486	2.12378e-32	0	TRAF4
8.11362e-37	0.279467	0.264	0.214	2.14954e-32	0	C22orf39
9.8446e-37	0.153303	0.588	0.521	2.60813e-32	0	DNAJC7
9.90341e-37	0.169928	0.463	0.397	2.62371e-32	0	MVP
9.99345e-37	0.406245	0.145	0.106	2.64757e-32	0	DNAL4
1.02884e-36	0.191088	0.657	0.597	2.72571e-32	0	PIGR
1.10712e-36	0.374192	0.199	0.155	2.9331e-32	0	PLPP2
1.14183e-36	0.121565	0.888	0.887	3.02505e-32	0	CALR
1.14546e-36	0.325002	0.22	0.174	3.03467e-32	0	ANKRD39
1.19767e-36	0.187997	0.376	0.316	3.17299e-32	0	COPS6
1.24485e-36	0.17381	0.443	0.379	3.29797e-32	0	RCN2
1.29058e-36	0.150696	0.54	0.474	3.41915e-32	0	EIF6
1.42767e-36	0.116835	0.751	0.701	3.78234e-32	0	PSMA4
1.55385e-36	0.452329	0.127	0.091	4.11661e-32	0	CDK5
1.55422e-36	0.185614	0.411	0.349	4.11761e-32	0	PUF60
1.7762e-36	0.539745	0.097	0.066	4.7057e-32	0	PEX11A
2.08045e-36	0.191163	0.405	0.344	5.51173e-32	0	DECR1
2.15152e-36	0.165533	0.299	0.241	5.70002e-32	0	TP53INP1
2.16157e-36	0.160148	0.649	0.597	5.72663e-32	0	SRPRA
2.20851e-36	0.155355	0.427	0.361	5.85101e-32	0	NDUFV3
2.22864e-36	0.277657	0.217	0.17	5.90434e-32	0	IRF9
2.28579e-36	0.162507	0.629	0.574	6.05575e-32	0	TMEM123
2.38383e-36	0.21626	0.319	0.263	6.31547e-32	0	MXI1
2.41543e-36	0.163826	0.457	0.392	6.39919e-32	0	POLE4
2.48015e-36	0.14845	0.576	0.51	6.57066e-32	0	CALCOCO2
2.91564e-36	0.377924	0.165	0.125	7.7244e-32	0	ENSG00000289100
3.88447e-36	0.338025	0.209	0.165	1.02911e-31	0	IFT22
3.98858e-36	0.329043	0.186	0.143	1.05669e-31	0	C18orf21
4.13705e-36	0.186847	0.385	0.323	1.09603e-31	0	GOLGA5
4.20548e-36	0.14421	0.542	0.474	1.11416e-31	0	ATP6V1E1
4.33951e-36	0.60675	0.08	0.052	1.14967e-31	0	ENSG00000260136
5.05485e-36	0.179992	0.383	0.322	1.33918e-31	0	STUB1
5.08866e-36	0.168637	0.697	0.661	1.34814e-31	0	HMGCR
5.2767e-36	0.178319	0.418	0.355	1.39795e-31	0	CCNG1
5.49487e-36	0.451879	0.12	0.085	1.45576e-31	0	C9orf152
5.60399e-36	0.138233	0.693	0.642	1.48466e-31	0	TMEM50A
6.73849e-36	0.344598	0.187	0.144	1.78523e-31	0	CCDC167
6.93194e-36	0.443121	0.127	0.092	1.83648e-31	0	MOSPD3
7.02013e-36	0.253702	0.266	0.215	1.85984e-31	0	COQ4
7.5153e-36	0.192611	0.36	0.302	1.99103e-31	0	TMX1
7.68606e-36	0.288004	0.231	0.184	2.03627e-31	0	RP9
8.63654e-36	0.316718	0.205	0.16	2.28808e-31	0	MOAP1
8.81193e-36	0.12146	0.833	0.813	2.33455e-31	0	PSMA3
8.90435e-36	0.326782	0.189	0.146	2.35903e-31	0	ENSG00000288044
9.44628e-36	0.201035	0.33	0.273	2.5026e-31	0	MRPL50
9.63653e-36	0.285763	0.23	0.183	2.553e-31	0	DRAM2
9.93521e-36	0.144686	0.366	0.307	2.63213e-31	0	MT1F
1.0838e-35	0.431625	0.132	0.096	2.87132e-31	0	OCEL1
1.23813e-35	0.648882	0.07	0.044	3.28017e-31	0	NUDT18
1.51372e-35	0.321798	0.313	0.261	4.01029e-31	0	WARS1
1.57619e-35	0.16114	0.444	0.379	4.17579e-31	0	FAM204A
2.0551e-35	0.104184	0.836	0.809	5.44458e-31	0	LSM7
2.17e-35	0.310331	0.177	0.135	5.74898e-31	0	HOXD1
2.37595e-35	0.139272	0.504	0.436	6.29462e-31	0	PRDX3
2.94523e-35	0.169128	0.399	0.336	7.8028e-31	0	BOLA3
3.49765e-35	0.240134	0.276	0.225	9.26633e-31	0	DCTD
3.77755e-35	0.469407	0.118	0.084	1.00079e-30	0	ACP2
3.89867e-35	0.313571	0.235	0.189	1.03288e-30	0	RFK
3.98764e-35	0.262152	0.269	0.22	1.05645e-30	0	EGLN2
4.06467e-35	0.239755	0.276	0.225	1.07685e-30	0	ACTR6
4.18952e-35	0.16886	0.728	0.69	1.10993e-30	0	MRPS6
4.259e-35	0.160185	0.479	0.413	1.12834e-30	0	RPL26L1
4.94775e-35	0.192514	0.353	0.296	1.31081e-30	0	ARL8A
5.06252e-35	0.268718	0.225	0.179	1.34121e-30	0	RNASET2
5.39726e-35	0.282492	0.233	0.187	1.42989e-30	0	LCMT1
5.64937e-35	0.17159	0.351	0.292	1.49669e-30	0	ITGAE
5.84333e-35	0.276569	0.247	0.199	1.54807e-30	0	WDR13
5.93256e-35	0.13268	0.529	0.463	1.57171e-30	0	TAX1BP3
6.26496e-35	0.203071	0.349	0.292	1.65978e-30	0	SDF4
6.66046e-35	0.144202	0.654	0.597	1.76456e-30	0	IER3IP1
7.44707e-35	0.161198	0.421	0.358	1.97295e-30	0	MOB4
7.55963e-35	0.158347	0.448	0.383	2.00277e-30	0	GAR1
7.99435e-35	0.341893	0.181	0.14	2.11794e-30	0	PIGH
8.18087e-35	0.168649	0.44	0.376	2.16736e-30	0	MED10
9.42695e-35	0.257957	0.239	0.191	2.49748e-30	0	PLLP
1.03174e-34	0.307268	0.216	0.171	2.73339e-30	0	SURF2
1.05144e-34	0.148543	0.415	0.351	2.78558e-30	0	MRPL12
1.09884e-34	0.141575	0.737	0.705	2.91115e-30	0	SQLE
1.13255e-34	0.106615	0.803	0.765	3.00047e-30	0	CSNK2B
1.15784e-34	0.20885	0.282	0.23	3.06747e-30	0	BLOC1S2
1.23128e-34	0.152149	0.425	0.361	3.26204e-30	0	MRPL13
1.24285e-34	0.306668	0.194	0.151	3.29269e-30	0	TGDS
1.24387e-34	0.155049	0.558	0.497	3.29537e-30	0	FGGY
1.44081e-34	0.246412	0.26	0.211	3.81715e-30	0	ZNF622
1.55171e-34	0.126076	0.746	0.708	4.11093e-30	0	CHMP2B
1.57432e-34	0.219472	0.271	0.22	4.17085e-30	0	RAB4B
1.58863e-34	0.169313	0.416	0.353	4.20875e-30	0	SS18L2
1.70619e-34	0.226747	0.286	0.235	4.52021e-30	0	PHYHD1
1.9276e-34	0.152615	0.681	0.639	5.10679e-30	0	ARCN1
2.09255e-34	0.239016	0.27	0.22	5.5438e-30	0	PLPBP
2.17368e-34	0.200699	0.314	0.259	5.75872e-30	0	DTWD1
2.43238e-34	0.150403	0.568	0.505	6.4441e-30	0	BUD31
2.46108e-34	0.353009	0.157	0.118	6.52015e-30	0	C11orf52
2.9775e-34	0.134683	0.471	0.404	7.88828e-30	0	CYC1
3.21355e-34	0.315134	0.203	0.159	8.51366e-30	0	ATMIN
3.28427e-34	0.327854	0.175	0.135	8.70103e-30	0	ENSG00000272831
3.7794e-34	0.264614	0.243	0.196	1.00128e-29	0	UBE2F
3.93675e-34	0.139841	0.613	0.55	1.04296e-29	0	CNIH4
4.58845e-34	0.188086	0.367	0.309	1.21562e-29	0	ISY1
4.88894e-34	0.278311	0.233	0.187	1.29523e-29	0	SLX9
4.96224e-34	0.171112	0.419	0.358	1.31465e-29	0	SERINC3
5.24909e-34	0.428165	0.127	0.093	1.39064e-29	0	CCRL2
5.39597e-34	0.271157	0.254	0.207	1.42955e-29	0	PELO
5.49092e-34	0.140501	0.628	0.574	1.45471e-29	0	SLC22A31
7.11566e-34	0.153716	0.589	0.531	1.88515e-29	0	MCFD2
8.03747e-34	0.284478	0.18	0.138	2.12937e-29	0	C11orf71
8.29642e-34	0.203088	0.353	0.298	2.19797e-29	0	LYPLA2
8.60952e-34	0.130423	0.482	0.415	2.28092e-29	0	MTCH2
8.83604e-34	0.228296	0.321	0.268	2.34093e-29	0	KXD1
1.05489e-33	0.173594	0.37	0.312	2.79473e-29	0	CCDC57
1.07815e-33	0.306123	0.194	0.152	2.85634e-29	0	RWDD3
1.27261e-33	0.395129	0.14	0.104	3.37152e-29	0	SNHG21
1.28886e-33	0.113662	0.71	0.653	3.41459e-29	0	PSMB2
1.41859e-33	0.538144	0.085	0.057	3.75826e-29	0	HLA-DQA2
1.80599e-33	0.234755	0.284	0.234	4.78462e-29	0	PHF11
1.84217e-33	0.285415	0.241	0.195	4.88045e-29	0	RIDA
2.04329e-33	0.278139	0.231	0.185	5.41329e-29	0	CINP
2.05416e-33	0.293433	0.189	0.147	5.44208e-29	0	CAPN12
2.06095e-33	0.245891	0.3	0.249	5.46007e-29	0	TUSC2
2.06457e-33	0.42198	0.128	0.094	5.46967e-29	0	C3orf33
2.35754e-33	0.511532	0.102	0.072	6.24583e-29	0	EGFL7
2.3639e-33	0.205773	0.328	0.274	6.26267e-29	0	GATAD1
2.39584e-33	0.283424	0.241	0.195	6.3473e-29	0	FAM32A
2.5182e-33	0.123298	0.713	0.664	6.67148e-29	0	CCT3
2.60349e-33	0.17704	0.386	0.327	6.89742e-29	0	SMIM19
2.87491e-33	0.221204	0.276	0.225	7.61649e-29	0	APOO
2.93163e-33	0.439092	0.128	0.094	7.76678e-29	0	CLDN23
2.94589e-33	0.159542	0.635	0.588	7.80455e-29	0	NCOA4
3.05607e-33	0.133049	0.519	0.453	8.09646e-29	0	SH3BGRL
3.08213e-33	0.30977	0.171	0.131	8.16549e-29	0	ENSG00000285080
3.46535e-33	0.540582	0.088	0.06	9.18075e-29	0	HSD11B1L
3.83881e-33	0.22339	0.299	0.248	1.01702e-28	0	MRPS22
3.93639e-33	0.133073	0.479	0.412	1.04287e-28	0	MRPL22
4.25557e-33	0.321395	0.179	0.138	1.12743e-28	0	NSMCE3
4.35022e-33	0.147964	0.707	0.668	1.1525e-28	0	SPCS3
4.99579e-33	0.192454	0.315	0.261	1.32353e-28	0	GNS
5.32134e-33	0.337906	0.191	0.15	1.40978e-28	0	SEZ6L2
5.41178e-33	0.420075	0.13	0.095	1.43374e-28	0	ATP6AP1-DT
5.95366e-33	0.162255	0.353	0.296	1.5773e-28	0	SRM
6.02476e-33	0.227327	0.287	0.236	1.59614e-28	0	ECI2
6.26958e-33	0.460767	0.12	0.087	1.661e-28	0	NKX2-8
6.55147e-33	0.187709	0.361	0.306	1.73568e-28	0	CYB561
7.53405e-33	0.216306	0.309	0.257	1.996e-28	0	AAMP
7.99379e-33	0.172451	0.436	0.375	2.11779e-28	0	DNAJC10
8.02559e-33	0.187528	0.371	0.315	2.12622e-28	0	CNDP2
8.98971e-33	0.377528	0.139	0.104	2.38164e-28	0	FOXP4-AS1
9.28839e-33	0.20659	0.305	0.254	2.46077e-28	0	SUMF2
9.72226e-33	0.348995	0.219	0.176	2.57572e-28	0	SERPINF2
9.74696e-33	0.152921	0.471	0.408	2.58226e-28	0	DAP3
1.00974e-32	0.141197	0.417	0.355	2.67511e-28	0	RAB17
1.24943e-32	0.194893	0.351	0.297	3.31011e-28	0	RMDN1
1.44354e-32	0.148344	0.422	0.362	3.82437e-28	0	ETV5
1.53611e-32	0.165739	0.483	0.422	4.06961e-28	0	MED21
1.57814e-32	0.307789	0.194	0.153	4.18096e-28	0	BCKDHA
1.59021e-32	0.157696	0.417	0.357	4.21293e-28	0	UQCC5
1.88267e-32	0.100287	0.826	0.8	4.98775e-28	0	SELENOW
2.13438e-32	0.358898	0.148	0.111	5.65461e-28	0	ZNF226
2.18309e-32	0.146159	0.642	0.592	5.78365e-28	0	ORMDL1
2.22425e-32	0.249412	0.26	0.213	5.8927e-28	0	ALDH9A1
2.32186e-32	0.25206	0.223	0.178	6.1513e-28	0	C2orf68
2.40856e-32	0.494427	0.1	0.07	6.381e-28	0	DPP3-DT
2.55999e-32	0.389087	0.152	0.115	6.78219e-28	0	GGTLC1
2.69182e-32	0.186439	0.305	0.252	7.13144e-28	0	CRIPT
2.92086e-32	0.120845	0.792	0.773	7.73824e-28	0	PIM3
2.94927e-32	0.178605	0.418	0.36	7.81349e-28	0	MPHOSPH10
3.04916e-32	0.148783	0.375	0.316	8.07814e-28	0	MTRR
3.06135e-32	0.261289	0.225	0.18	8.11042e-28	0	NUDT8
3.18983e-32	0.306524	0.196	0.155	8.45082e-28	0	METRN
3.63648e-32	0.385276	0.124	0.091	9.63413e-28	0	TLR5
3.82121e-32	0.224992	0.221	0.176	1.01235e-27	0	WIPI1
3.98528e-32	0.106659	0.452	0.388	1.05582e-27	0	TAF9
4.00934e-32	0.226778	0.266	0.218	1.06219e-27	0	SLC25A11
4.22141e-32	0.218636	0.305	0.254	1.11838e-27	0	TMEM14A
4.31363e-32	0.166688	0.403	0.344	1.14281e-27	0	NDUFA3
4.3903e-32	0.332363	0.158	0.12	1.16312e-27	0	GIRGL
4.4847e-32	1.09613	0.027	0.012	1.18813e-27	0	ENSG00000289399
4.60073e-32	0.365065	0.142	0.107	1.21887e-27	0	B4GAT1-DT
4.73426e-32	0.340691	0.163	0.125	1.25425e-27	0	YBEY
5.09401e-32	0.232067	0.267	0.219	1.34956e-27	0	SIKE1
5.80529e-32	0.166262	0.371	0.314	1.538e-27	0	PLEKHA3
6.11796e-32	0.254267	0.242	0.196	1.62083e-27	0	CRYZ
6.6251e-32	0.272951	0.198	0.156	1.75519e-27	0	PABIR1
7.15584e-32	0.238174	0.258	0.211	1.8958e-27	0	PHYH
7.18608e-32	0.637702	0.062	0.039	1.90381e-27	0	NT5E
7.41761e-32	0.148425	0.576	0.517	1.96515e-27	0	NAPA
7.48684e-32	0.254775	0.222	0.178	1.98349e-27	0	RNF214
7.746e-32	0.141046	0.365	0.309	2.05215e-27	0	PCYOX1
8.89598e-32	0.1385	0.452	0.388	2.35681e-27	0	RABGGTB
8.95971e-32	0.212637	0.311	0.26	2.3737e-27	0	CDC34
9.07112e-32	0.13848	0.439	0.374	2.40321e-27	0	FAM136A
9.54159e-32	0.358003	0.165	0.127	2.52785e-27	0	PITPNA-AS1
1.00279e-31	0.417233	0.117	0.085	2.65669e-27	0	C1orf50
1.03038e-31	0.319044	0.183	0.143	2.72979e-27	0	RFNG
1.05106e-31	0.132293	0.675	0.622	2.78457e-27	0	GNB2
1.35706e-31	0.29322	0.206	0.164	3.59526e-27	0	COPS7A
1.44204e-31	0.31463	0.184	0.144	3.8204e-27	0	IMPACT
1.51749e-31	0.213297	0.283	0.234	4.02029e-27	0	IRF2
1.55864e-31	0.186554	0.374	0.321	4.1293e-27	0	DHRS3
1.57351e-31	0.267684	0.229	0.185	4.16869e-27	0	NKAPD1
2.15138e-31	0.469624	0.106	0.075	5.69964e-27	0	PIK3CD-AS2
2.23591e-31	0.263969	0.231	0.187	5.9236e-27	0	RIMOC1
2.27134e-31	0.32454	0.183	0.144	6.01745e-27	0	CFAP410
2.38917e-31	0.165436	0.379	0.322	6.32963e-27	0	POLR2I
2.45622e-31	0.136617	0.509	0.446	6.50726e-27	0	IMPA2
2.60322e-31	0.201582	0.271	0.222	6.89671e-27	0	JMJD6
2.73695e-31	0.149417	0.557	0.496	7.251e-27	0	THOC7
2.80896e-31	0.330182	0.189	0.149	7.44179e-27	0	GON7
3.05365e-31	0.32748	0.174	0.136	8.09003e-27	0	ASB8
3.09562e-31	0.142291	0.487	0.426	8.20121e-27	0	TOX4
3.28008e-31	0.253043	0.264	0.218	8.68992e-27	0	PXMP4
3.61126e-31	0.111838	0.632	0.567	9.56731e-27	0	POLR2H
4.03947e-31	0.227701	0.256	0.209	1.07018e-26	0	STXBP2
5.32211e-31	0.352566	0.134	0.1	1.40999e-26	0	NRSN2-AS1
5.40529e-31	0.13439	0.529	0.465	1.43202e-26	0	M6PR
5.73982e-31	0.574887	0.076	0.05	1.52065e-26	0	EVA1B
5.9615e-31	0.26498	0.232	0.188	1.57938e-26	0	UROD
8.4376e-31	0.15222	0.289	0.239	2.23537e-26	0	MDK
9.47671e-31	0.295704	0.179	0.139	2.51067e-26	0	PCGF2
1.0265e-30	0.108932	0.836	0.817	2.71951e-26	0	OCIAD1
1.20079e-30	0.140863	0.581	0.521	3.18124e-26	0	CHPT1
1.31284e-30	0.131788	0.721	0.687	3.47811e-26	0	PLD3
1.34962e-30	0.129965	0.576	0.515	3.57554e-26	0	PSMD7
1.3863e-30	0.403842	0.132	0.099	3.67272e-26	0	SNAPC2
1.39068e-30	0.17727	0.343	0.29	3.68434e-26	0	SF3A3
1.48887e-30	0.131584	0.469	0.407	3.94447e-26	0	MTPN
1.59165e-30	0.128862	0.643	0.587	4.21675e-26	0	RBM4
1.64989e-30	0.245631	0.201	0.16	4.37105e-26	0	ENSG00000286722
1.80125e-30	0.224055	0.288	0.24	4.77206e-26	0	CHMP4A
1.8368e-30	0.222537	0.31	0.261	4.86623e-26	0	DMAC2L
2.41229e-30	0.801766	0.041	0.023	6.39089e-26	0	CCNP
2.43682e-30	0.372003	0.132	0.099	6.45587e-26	0	PEX16
2.44634e-30	0.180201	0.348	0.294	6.4811e-26	0	HAUS4
2.75077e-30	0.231001	0.258	0.212	7.28762e-26	0	PDZD11
2.96231e-30	0.26411	0.224	0.182	7.84806e-26	0	MTERF4
3.00544e-30	0.121319	0.567	0.503	7.96231e-26	0	UQCRC2
3.0444e-30	0.130286	0.464	0.4	8.06554e-26	0	CTDNEP1
3.26657e-30	0.276229	0.194	0.153	8.65412e-26	0	TNFRSF14
3.31528e-30	0.164692	0.414	0.357	8.78317e-26	0	CEBPZOS
3.37764e-30	0.145994	0.276	0.228	8.94838e-26	0	SMAP2
3.39719e-30	0.114386	0.448	0.385	9.00018e-26	0	CREB3L1
3.81916e-30	0.252166	0.211	0.169	1.01181e-25	0	SCRN3
4.15676e-30	0.323445	0.155	0.119	1.10125e-25	0	TWF2
4.54658e-30	0.386214	0.131	0.098	1.20453e-25	0	SMIM5
4.84238e-30	0.218758	0.293	0.245	1.28289e-25	0	TM9SF1
4.91552e-30	0.461963	0.114	0.083	1.30227e-25	0	MAGEH1
5.26273e-30	0.302566	0.182	0.144	1.39426e-25	0	CYB561D2
5.2835e-30	0.160708	0.362	0.307	1.39976e-25	0	FRG1
5.29161e-30	0.259352	0.222	0.179	1.40191e-25	0	ARL14EP
5.68729e-30	0.135683	0.468	0.406	1.50673e-25	0	RPP21
5.92398e-30	0.123552	0.435	0.374	1.56944e-25	0	SLC31A1
6.11771e-30	0.124382	0.48	0.415	1.62077e-25	0	MVD
6.44198e-30	0.252021	0.219	0.177	1.70667e-25	0	C2orf49
6.46807e-30	0.204844	0.326	0.276	1.71359e-25	0	SHISA5
6.54143e-30	0.319372	0.194	0.155	1.73302e-25	0	TMEM80
7.46281e-30	0.165463	0.295	0.244	1.97712e-25	0	PRKAG1
7.97911e-30	0.241431	0.258	0.213	2.1139e-25	0	NOPCHAP1
8.11007e-30	0.519316	0.085	0.059	2.1486e-25	0	FAM50B
8.55855e-30	0.189256	0.32	0.27	2.26742e-25	0	DPH3
9.06836e-30	0.139258	0.701	0.667	2.40248e-25	0	RPN2
9.82277e-30	0.314674	0.158	0.122	2.60235e-25	0	B3GNT6
9.93542e-30	0.149416	0.441	0.382	2.63219e-25	0	TSPAN4
1.08447e-29	0.392	0.136	0.103	2.87309e-25	0	ILRUN-AS1
1.24123e-29	0.278255	0.229	0.187	3.2884e-25	0	IDH3B
1.30852e-29	0.311939	0.189	0.15	3.46666e-25	0	IFI6
1.40185e-29	0.478524	0.092	0.065	3.71393e-25	0	TEPP
1.65098e-29	0.239041	0.462	0.413	4.37395e-25	0	CCN2
1.91584e-29	0.225975	0.26	0.214	5.07564e-25	0	CCDC43
2.0147e-29	0.27144	0.217	0.175	5.33753e-25	0	LINC00667
2.0192e-29	0.358018	0.146	0.111	5.34945e-25	0	ABRAXAS1
2.05727e-29	0.210526	0.27	0.223	5.45031e-25	0	CDC42SE1
2.10472e-29	0.24661	0.213	0.171	5.57604e-25	0	DYNC2LI1
2.13746e-29	0.125212	0.634	0.575	5.66278e-25	0	PSMG2
2.25732e-29	0.380053	0.132	0.099	5.98031e-25	0	HEIH
2.27923e-29	0.270595	0.143	0.108	6.03836e-25	0	ELAPOR1
2.68344e-29	0.126561	0.494	0.431	7.10923e-25	0	BLOC1S1
2.81944e-29	0.320345	0.169	0.132	7.46953e-25	0	ZMAT5
2.86136e-29	0.169353	0.354	0.301	7.58061e-25	0	BABAM1
2.9145e-29	0.171057	0.348	0.296	7.72139e-25	0	EMG1
2.91896e-29	0.412209	0.127	0.095	7.73319e-25	0	FKBP1B
2.92519e-29	0.145155	0.527	0.47	7.7497e-25	0	MIR22HG
3.00744e-29	0.123952	0.362	0.31	7.96761e-25	0	LRP2
3.05566e-29	0.133435	0.501	0.44	8.09536e-25	0	EIF3D
3.51533e-29	0.299957	0.184	0.146	9.31317e-25	0	C6orf226
4.78167e-29	0.361735	0.122	0.091	1.26681e-24	0	FCGR2A
5.48857e-29	0.292238	0.18	0.142	1.45409e-24	0	CCDC90B
5.85575e-29	0.278796	0.177	0.139	1.55136e-24	0	ABO
6.67257e-29	0.308608	0.208	0.169	1.76777e-24	0	CMBL
7.36454e-29	0.162727	0.379	0.325	1.95109e-24	0	SERPINB6
7.47794e-29	0.108613	0.477	0.413	1.98113e-24	0	RSBN1L
7.74873e-29	0.466585	0.099	0.071	2.05287e-24	0	CFAP300
8.08456e-29	0.17054	0.276	0.229	2.14184e-24	0	SPAG16
8.85747e-29	0.437128	0.095	0.068	2.34661e-24	0	GGT5
9.14583e-29	0.33024	0.169	0.133	2.42301e-24	0	TIMM29
9.51757e-29	0.218483	0.255	0.21	2.52149e-24	0	MRPL28
9.72615e-29	0.131045	0.493	0.433	2.57675e-24	0	FDX1
9.84456e-29	0.538221	0.072	0.048	2.60812e-24	0	DPP10-AS1
1.03296e-28	0.132354	0.447	0.386	2.73662e-24	0	ACADM
1.15005e-28	0.187686	0.307	0.258	3.04682e-24	0	IARS2
1.17766e-28	0.464826	0.094	0.067	3.11998e-24	0	GUCY2D
1.19424e-28	0.138949	0.353	0.299	3.1639e-24	0	RSBN1
1.49731e-28	0.108926	0.498	0.435	3.96682e-24	0	GPR160
1.51368e-28	0.337035	0.151	0.116	4.0102e-24	0	IFT27
1.55184e-28	0.240753	0.231	0.189	4.11128e-24	0	NTPCR
1.58645e-28	0.314789	0.165	0.129	4.20298e-24	0	CACFD1
1.70218e-28	0.103143	0.799	0.764	4.50958e-24	0	PTP4A2
1.73725e-28	0.187114	0.293	0.245	4.60249e-24	0	SF3A1
1.84322e-28	0.50272	0.086	0.06	4.88323e-24	0	MINCR
1.88166e-28	0.191589	0.305	0.257	4.98507e-24	0	TEX264
1.99802e-28	0.548549	0.076	0.052	5.29334e-24	0	ASGR1
2.12388e-28	0.148943	0.372	0.318	5.6268e-24	0	MRPL19
2.35432e-28	0.237743	0.259	0.215	6.23731e-24	0	MRPS2
2.36338e-28	0.324019	0.163	0.128	6.2613e-24	0	BCKDK
2.54431e-28	0.12881	0.442	0.383	6.74063e-24	0	BCCIP
2.64776e-28	0.294842	0.208	0.168	7.01471e-24	0	FAM89B
2.66795e-28	0.249736	0.186	0.147	7.06821e-24	0	CHAC1
2.73811e-28	0.556069	0.051	0.031	7.25409e-24	0	LINC02898
2.77497e-28	0.138222	0.509	0.45	7.35173e-24	0	AIMP1
2.7902e-28	0.36384	0.123	0.092	7.39209e-24	0	KBTBD3
2.9573e-28	0.250797	0.217	0.176	7.83478e-24	0	MRPL35
3.12621e-28	0.218699	0.28	0.234	8.28228e-24	0	MRPL38
3.21003e-28	0.180159	0.283	0.236	8.50433e-24	0	MAP9
3.36654e-28	0.131492	0.435	0.376	8.91896e-24	0	DDX1
3.58303e-28	0.251981	0.193	0.154	9.49251e-24	0	CLUAP1
3.63342e-28	0.12025	0.508	0.444	9.62601e-24	0	MRPL3
3.99173e-28	0.193558	0.337	0.288	1.05753e-23	0	NDUFAF4
4.02636e-28	0.129294	0.465	0.405	1.0667e-23	0	RPL7L1
4.41517e-28	0.159832	0.376	0.323	1.16971e-23	0	CAPN1
4.7753e-28	0.149788	0.508	0.452	1.26512e-23	0	FBXO9
4.87265e-28	0.237812	0.281	0.236	1.29091e-23	0	UCP2
5.02645e-28	0.342446	0.156	0.121	1.33166e-23	0	PEX19
5.37476e-28	0.395772	0.117	0.087	1.42394e-23	0	C1orf56
5.45765e-28	0.162606	0.351	0.299	1.4459e-23	0	APIP
5.6869e-28	0.382341	0.126	0.095	1.50663e-23	0	ACOT2
6.09758e-28	0.316472	0.141	0.108	1.61543e-23	0	TOP1MT
6.12457e-28	0.221724	0.274	0.229	1.62258e-23	0	ALDH6A1
6.63949e-28	0.117169	0.243	0.197	1.759e-23	0	MGC27382
7.25907e-28	0.248713	0.233	0.192	1.92314e-23	0	COMMD5
8.03033e-28	0.119143	0.61	0.553	2.12747e-23	0	CD99
9.10153e-28	0.625356	0.053	0.033	2.41127e-23	0	RASA4B
9.61175e-28	0.325333	0.16	0.125	2.54644e-23	0	FAM3A
9.65634e-28	0.196223	0.264	0.219	2.55825e-23	0	ETFRF1
1.04294e-27	0.294989	0.179	0.142	2.76305e-23	0	TRAPPC2B
1.30599e-27	0.190665	0.293	0.245	3.45996e-23	0	MRPS31
1.42086e-27	0.182565	0.291	0.244	3.76429e-23	0	HMG20B
1.5212e-27	0.206179	0.248	0.204	4.03011e-23	0	TFB2M
1.60566e-27	0.140193	0.393	0.338	4.25388e-23	0	LSM6
1.69204e-27	0.180688	0.319	0.27	4.48273e-23	0	OSBPL1A
1.7483e-27	0.238687	0.226	0.184	4.63176e-23	0	AKTIP
1.9258e-27	0.142804	0.493	0.437	5.10202e-23	0	SYPL1
2.12729e-27	0.116772	0.419	0.361	5.63582e-23	0	PRRC1
2.13047e-27	0.374334	0.118	0.088	5.64426e-23	0	INO80B
2.13163e-27	0.216421	0.257	0.214	5.64733e-23	0	PHLDA3
2.22893e-27	0.125978	0.499	0.437	5.9051e-23	0	SCAMP2
2.26624e-27	0.276232	0.203	0.164	6.00395e-23	0	CUEDC2
2.30444e-27	0.259027	0.187	0.149	6.10514e-23	0	MAPRE3
2.37043e-27	0.355128	0.116	0.086	6.27999e-23	0	PIP5KL1
2.45099e-27	0.177649	0.31	0.262	6.49341e-23	0	MRPS9
2.81733e-27	0.243245	0.229	0.188	7.46396e-23	0	ZNF428
2.94947e-27	0.129787	0.417	0.36	7.81402e-23	0	LTBR
3.20964e-27	0.161991	0.371	0.319	8.5033e-23	0	ZNF664
3.28474e-27	0.151003	0.372	0.319	8.70226e-23	0	IRF2BPL
3.39682e-27	0.296663	0.172	0.137	8.99918e-23	0	SULT1A2
3.47174e-27	0.228218	0.252	0.209	9.19769e-23	0	YRDC
3.49327e-27	0.273227	0.15	0.116	9.25472e-23	0	WNT7B
4.56388e-27	0.2075	0.251	0.208	1.20911e-22	0	COPS4
4.67302e-27	0.439144	0.094	0.068	1.23802e-22	0	RWDD2A
5.19537e-27	0.127983	0.489	0.43	1.37641e-22	0	ADIPOR1
5.255e-27	0.153408	0.369	0.317	1.39221e-22	0	FKBP8
5.63873e-27	0.447354	0.098	0.071	1.49387e-22	0	TFPT
5.76821e-27	0.21371	0.269	0.225	1.52817e-22	0	PTOV1
6.34085e-27	0.131198	0.488	0.428	1.67988e-22	0	CAPNS1
6.53765e-27	0.1245	0.444	0.385	1.73202e-22	0	ERGIC2
6.54014e-27	0.275844	0.174	0.138	1.73268e-22	0	CRYL1
7.52086e-27	0.102478	0.705	0.666	1.9925e-22	0	TMEM97
7.60495e-27	0.330116	0.144	0.111	2.01478e-22	0	ACY1
7.99914e-27	0.219508	0.228	0.186	2.11921e-22	0	CIAPIN1
8.92088e-27	0.52794	0.064	0.043	2.36341e-22	0	LIX1L
1.13065e-26	0.411907	0.112	0.083	2.99543e-22	0	ENSG00000228559
1.15571e-26	0.271015	0.217	0.178	3.06182e-22	0	PSMB10
1.15587e-26	0.129268	0.553	0.495	3.06224e-22	0	VAMP2
1.194e-26	0.256925	0.209	0.17	3.16327e-22	0	OGFOD3
1.21355e-26	0.469144	0.088	0.063	3.21505e-22	0	B4GAT1
1.22097e-26	0.214071	0.275	0.231	3.23472e-22	0	STX10
1.48723e-26	0.179893	0.27	0.225	3.94012e-22	0	ILF3-DT
1.50346e-26	0.147784	0.414	0.36	3.9831e-22	0	UTP11
1.5829e-26	0.14294	0.358	0.306	4.19357e-22	0	RHOT1
1.77202e-26	0.29924	0.193	0.156	4.69461e-22	0	GFER
1.80462e-26	0.193953	0.27	0.226	4.78097e-22	0	ABHD17A
1.92151e-26	0.40184	0.116	0.087	5.09064e-22	0	ROGDI
1.97199e-26	0.262061	0.211	0.172	5.22441e-22	0	ZDHHC16
1.97875e-26	0.211352	0.224	0.183	5.2423e-22	0	EIF2D
2.17808e-26	0.247663	0.19	0.152	5.77039e-22	0	DUSP11
2.39432e-26	0.118224	0.449	0.391	6.34327e-22	0	ADRM1
2.68051e-26	0.136351	0.628	0.59	7.10149e-22	0	TPM1
2.71955e-26	0.339429	0.133	0.101	7.20491e-22	0	SMARCD3
2.84618e-26	0.390113	0.11	0.082	7.54037e-22	0	CD27-AS1
2.99542e-26	0.294952	0.183	0.147	7.93578e-22	0	COMMD9
3.00283e-26	0.143011	0.279	0.232	7.95539e-22	0	PRSS22
3.66162e-26	0.239666	0.216	0.176	9.70073e-22	0	CXXC5
3.73985e-26	0.179755	0.298	0.252	9.90798e-22	0	CDC25B
3.86609e-26	0.11384	0.468	0.409	1.02424e-21	0	NANS
3.91876e-26	0.161708	0.435	0.382	1.0382e-21	0	CFAP97
4.07542e-26	0.102526	0.405	0.35	1.0797e-21	0	SLCO4C1
4.24229e-26	0.193109	0.324	0.278	1.12391e-21	0	BPNT2
4.266e-26	0.380633	0.117	0.088	1.13019e-21	0	SWSAP1
4.28194e-26	0.171885	0.265	0.221	1.13441e-21	0	CAPG
4.67466e-26	0.229705	0.24	0.199	1.23846e-21	0	DBNL
4.74673e-26	0.211417	0.261	0.218	1.25755e-21	0	POP4
5.33035e-26	0.263275	0.188	0.151	1.41217e-21	0	ZFPM1
5.49629e-26	0.172819	0.319	0.271	1.45613e-21	0	HSPA13
5.92001e-26	0.266997	0.188	0.151	1.56839e-21	0	SFT2D3
6.09193e-26	0.170556	0.311	0.265	1.61394e-21	0	TM2D3
6.10168e-26	0.204817	0.203	0.164	1.61652e-21	0	TSPAN9
6.74618e-26	0.162265	0.333	0.284	1.78726e-21	0	FGFR1OP2
6.75258e-26	0.202436	0.199	0.161	1.78896e-21	0	ZFAND2A
7.59357e-26	0.22039	0.238	0.197	2.01177e-21	0	IMP4
7.92987e-26	0.208563	0.27	0.227	2.10086e-21	0	ZFYVE21
8.517e-26	0.310262	0.158	0.125	2.25641e-21	0	GALT
8.52899e-26	0.364113	0.133	0.103	2.25959e-21	0	RPUSD3
8.57102e-26	0.479378	0.107	0.08	2.27072e-21	0	ENSG00000282012
8.68035e-26	0.114616	0.53	0.469	2.29969e-21	0	ZNF706
9.23316e-26	0.223614	0.241	0.199	2.44614e-21	0	LRRK2-DT
9.79293e-26	0.296291	0.182	0.146	2.59444e-21	0	DNLZ
9.905e-26	0.100633	0.812	0.797	2.62413e-21	0	SNHG6
1.00422e-25	0.12042	0.34	0.288	2.66048e-21	0	MAP4K3-DT
1.08529e-25	0.344127	0.141	0.109	2.87526e-21	0	GEMIN7
1.0984e-25	0.143839	0.317	0.269	2.91e-21	0	REST
1.11398e-25	0.10971	0.537	0.476	2.95127e-21	0	POLR2K
1.17152e-25	0.114872	0.734	0.703	3.10371e-21	0	TM9SF2
1.18652e-25	0.264235	0.209	0.171	3.14345e-21	0	TRIAP1
1.21668e-25	0.249605	0.203	0.165	3.22336e-21	0	MED11
1.29512e-25	0.176105	0.297	0.251	3.43117e-21	0	SLC25A1
1.32787e-25	0.234422	0.166	0.131	3.51792e-21	0	ENTPD3
1.40469e-25	0.334073	0.141	0.109	3.72144e-21	0	CCNQ
1.47878e-25	0.163195	0.366	0.316	3.91774e-21	0	ATIC
1.57402e-25	0.292415	0.165	0.131	4.17006e-21	0	IGSF8
1.75049e-25	0.132587	0.344	0.293	4.63758e-21	0	STAM2
1.79467e-25	0.239563	0.207	0.168	4.75462e-21	0	MAPKAPK5-AS1
1.92393e-25	0.117641	0.42	0.363	5.09708e-21	0	ARL3
2.00648e-25	0.441139	0.085	0.06	5.31576e-21	0	WNT4
2.06387e-25	0.335329	0.143	0.111	5.46781e-21	0	ZFAND2B
2.09599e-25	0.142927	0.382	0.329	5.5529e-21	0	PHF5A
2.16487e-25	0.275975	0.131	0.1	5.73538e-21	0	ENSG00000291142
2.1907e-25	0.113875	0.505	0.446	5.80382e-21	0	CIR1
2.19737e-25	0.192933	0.29	0.245	5.82149e-21	0	RRP36
2.2347e-25	0.169372	0.292	0.247	5.92038e-21	0	ESRRA
2.28138e-25	0.233298	0.205	0.167	6.04405e-21	0	UBALD1
2.29356e-25	0.150475	0.579	0.521	6.07634e-21	0	SPTSSA
2.46694e-25	0.186906	0.257	0.214	6.53567e-21	0	MRPL48
2.68026e-25	0.113693	0.699	0.656	7.10082e-21	0	CAP1
2.76907e-25	0.227206	0.218	0.179	7.33609e-21	0	MAIP1
2.79282e-25	0.332004	0.132	0.101	7.39902e-21	0	UBE2D4
3.08159e-25	0.206357	0.27	0.227	8.16405e-21	0	MTX1
3.18296e-25	0.22694	0.246	0.206	8.43262e-21	0	RWDD4
3.20354e-25	0.17253	0.309	0.263	8.48715e-21	0	POP5
3.22925e-25	0.158786	0.344	0.295	8.55525e-21	0	NDUFV1
3.52455e-25	0.563191	0.063	0.042	9.3376e-21	0	ANXA9
3.53932e-25	0.436243	0.088	0.063	9.37672e-21	0	PIP4P2
3.59004e-25	0.162986	0.333	0.285	9.5111e-21	0	CARD19
3.61153e-25	0.150905	0.298	0.252	9.56803e-21	0	GOSR2
3.93652e-25	0.260661	0.185	0.15	1.0429e-20	0	CTSL
3.99634e-25	0.592143	0.05	0.032	1.05875e-20	0	CHST2
4.36961e-25	0.382234	0.231	0.193	1.15764e-20	0	S100A9
4.47864e-25	0.133648	0.502	0.447	1.18653e-20	0	CDKL2
4.71808e-25	0.255772	0.189	0.153	1.24996e-20	0	NMI
5.05153e-25	0.262826	0.182	0.147	1.3383e-20	0	COQ9
5.68289e-25	0.19331	0.073	0.05	1.50557e-20	0	GPR183
5.81088e-25	0.114839	0.422	0.366	1.53948e-20	0	MRPS25
6.53442e-25	0.305343	0.159	0.126	1.73117e-20	0	TPRG1L
6.87141e-25	0.117584	0.432	0.376	1.82044e-20	0	C11orf54
6.94538e-25	0.167185	0.292	0.246	1.84004e-20	0	TMA16
7.05258e-25	0.320395	0.141	0.11	1.86844e-20	0	PREB
7.47194e-25	0.454366	0.071	0.049	1.97954e-20	0	KCNJ2
7.82079e-25	0.281238	0.138	0.107	2.07196e-20	0	DMRTA1
8.63203e-25	0.170617	0.256	0.213	2.28688e-20	0	TBC1D7
8.91496e-25	0.125432	0.418	0.364	2.36184e-20	0	PHC2
8.99382e-25	0.329982	0.117	0.089	2.38273e-20	0	ENSG00000290101
9.28195e-25	0.184152	0.148	0.116	2.45907e-20	0	SDK2
9.32579e-25	0.159149	0.307	0.261	2.47068e-20	0	PIN1
9.36698e-25	0.14873	0.338	0.289	2.48159e-20	0	HEXB
9.65852e-25	0.452746	0.104	0.077	2.55883e-20	0	AADAC
1.08978e-24	0.165826	0.326	0.279	2.88715e-20	0	ACAA1
1.26616e-24	0.248869	0.216	0.179	3.35444e-20	0	MRPL2
1.26941e-24	0.3944	0.091	0.066	3.36306e-20	0	NME5
1.27456e-24	0.331929	0.122	0.093	3.3767e-20	0	CYBC1
1.30616e-24	0.233216	0.224	0.185	3.4604e-20	0	NUBP2
1.35907e-24	0.309463	0.157	0.125	3.60058e-20	0	ARSL
1.42571e-24	0.416834	0.097	0.072	3.77713e-20	0	MAGIX
1.44472e-24	0.228505	0.239	0.199	3.8275e-20	0	UQCC4
1.72306e-24	0.228612	0.226	0.187	4.56489e-20	0	SSBP4
1.9546e-24	0.227152	0.119	0.09	5.17833e-20	0	LINC01844
2.02221e-24	0.153897	0.319	0.272	5.35745e-20	0	EMC8
2.05625e-24	0.111067	0.433	0.377	5.44761e-20	0	CDC123
2.1081e-24	0.238256	0.201	0.164	5.58498e-20	0	WDR18
2.18953e-24	0.225177	0.21	0.172	5.80071e-20	0	BET1L
2.21143e-24	0.104413	0.444	0.386	5.85874e-20	0	APPL1
2.29697e-24	0.22688	0.252	0.212	6.08537e-20	0	AVPI1
2.38231e-24	0.183599	0.252	0.211	6.31145e-20	0	HSD17B7
2.4946e-24	0.256373	0.157	0.124	6.60895e-20	0	SPSB2
2.52816e-24	0.132074	0.586	0.535	6.69786e-20	0	EPHX1
2.5893e-24	0.502626	0.067	0.046	6.85982e-20	0	DIPK1B
2.71615e-24	0.2135	0.223	0.184	7.19588e-20	0	MARVELD2
2.77136e-24	0.15792	0.325	0.278	7.34218e-20	0	ANAPC15
2.98528e-24	0.372272	0.132	0.102	7.9089e-20	0	S100P
3.00372e-24	0.215973	0.239	0.199	7.95776e-20	0	MRPL24
3.16316e-24	0.340254	0.12	0.092	8.38016e-20	0	SMPDL3A
3.30374e-24	0.155275	0.349	0.302	8.75261e-20	0	FAM98A
3.48982e-24	0.182008	0.15	0.117	9.24557e-20	0	SHISA2
3.72222e-24	0.189551	0.26	0.218	9.86127e-20	0	DELE1
3.82767e-24	0.118483	0.25	0.207	1.01407e-19	0	DCC
3.83339e-24	0.223079	0.221	0.182	1.01558e-19	0	DDX49
4.62017e-24	0.403917	0.078	0.055	1.22402e-19	0	ENPEP
4.62832e-24	0.340698	0.126	0.097	1.22618e-19	0	PLA2G10
4.74724e-24	0.156623	0.339	0.292	1.25769e-19	0	POLB
5.16241e-24	0.14126	0.339	0.291	1.36768e-19	0	GTF2F1
5.18732e-24	0.233871	0.198	0.161	1.37428e-19	0	SLC16A4
5.43195e-24	0.106024	0.47	0.419	1.43909e-19	0	GK
5.4699e-24	0.415202	0.101	0.075	1.44914e-19	0	MFSD3
6.44969e-24	0.124178	0.293	0.247	1.70872e-19	0	RRAS
6.73045e-24	0.303459	0.133	0.103	1.7831e-19	0	ENPP5
6.95433e-24	0.193914	0.285	0.243	1.84241e-19	0	TMEM11
6.98883e-24	0.27002	0.158	0.125	1.85155e-19	0	GZF1
7.02147e-24	0.256358	0.196	0.16	1.8602e-19	0	RHOD
7.13589e-24	0.227704	0.19	0.154	1.89051e-19	0	TBCC
7.18758e-24	0.142423	0.608	0.568	1.9042e-19	0	ETV1
7.50488e-24	0.463766	0.075	0.052	1.98827e-19	0	SLC2A10
8.23124e-24	0.113254	0.541	0.489	2.1807e-19	0	SNX30
8.30442e-24	0.162119	0.311	0.265	2.20009e-19	0	EBLN3P
[truncated: 1,276 more rows]

## Sheet: cluster1.alveolar
p_val	avg_log2FC	pct.1	pct.2	p_val_adj	cluster	gene
0	2.21167	0.532	0.295	0	1	CROCC
0	2.44384	0.478	0.248	0	1	CLASP1-AS1
0	1.57917	0.855	0.627	0	1	TEX14
0	1.49334	0.522	0.31	0	1	ENSG00000287979
0	1.38407	0.615	0.413	0	1	LINC00910
0	0.840847	0.769	0.57	0	1	KCNQ1OT1
0	1.78373	0.537	0.341	0	1	ENSG00000287190
0	0.911472	0.864	0.668	0	1	GPC5
0	1.44399	0.587	0.393	0	1	ENSG00000288755
0	1.06762	0.851	0.659	0	1	KANSL1
0	0.93829	0.821	0.634	0	1	LARGE1
0	0.904452	0.854	0.67	0	1	RAPGEF2
0	0.861895	0.787	0.606	0	1	RBMS3
0	1.11394	0.758	0.578	0	1	UST
0	0.998832	0.811	0.632	0	1	CCSER1
0	0.981767	0.726	0.551	0	1	MAPK10
0	1.03732	0.819	0.645	0	1	FTX
0	0.955143	0.894	0.723	0	1	UTY
0	0.966472	0.817	0.646	0	1	PELI2
0	0.925762	0.797	0.627	0	1	TSC22D2
0	0.931154	0.776	0.606	0	1	KDM6A
0	1.01	0.814	0.644	0	1	MYLIP
0	1.09921	0.85	0.68	0	1	PCAT1
0	0.874334	0.756	0.587	0	1	LINC01619
0	0.8206	0.868	0.702	0	1	SH3RF1
0	0.87813	0.846	0.681	0	1	MBD5
0	0.815994	0.854	0.69	0	1	PHACTR1
0	0.932518	0.747	0.583	0	1	LINC03009
0	1.09127	0.836	0.673	0	1	PPP1R10
0	0.837287	0.828	0.665	0	1	SNTB1
0	0.836066	0.846	0.684	0	1	MYO1E
0	0.767699	0.802	0.642	0	1	P3H2
0	1.22416	0.65	0.491	0	1	ADAMTS1
0	0.955122	0.766	0.609	0	1	PRKCA
0	0.97587	0.743	0.587	0	1	NEK7
0	0.874659	0.865	0.711	0	1	BAZ2B
0	0.961317	0.852	0.698	0	1	ARHGEF38
0	0.79154	0.825	0.673	0	1	SORBS1
0	0.99504	0.665	0.514	0	1	BMPR1A
0	0.79678	0.74	0.589	0	1	L3MBTL4
0	0.912624	0.9	0.75	0	1	FMNL2
0	0.918783	0.904	0.754	0	1	USP54
0	0.773963	0.812	0.662	0	1	RALGAPA1
0	0.658033	0.857	0.709	0	1	NFKBIZ
0	0.970931	0.638	0.49	0	1	DLEU2
0	0.961613	0.879	0.731	0	1	OPHN1
0	1.05946	0.945	0.797	0	1	ATP8A1
0	0.818818	0.806	0.659	0	1	SLC4A4
0	0.955181	0.767	0.62	0	1	KCNQ5
0	1.06599	0.933	0.786	0	1	IFRD1
0	0.781082	0.869	0.722	0	1	SAMD12
0	0.902721	0.779	0.632	0	1	SOX5
0	1.00588	0.913	0.766	0	1	SLC38A2
0	0.807507	0.772	0.625	0	1	FOXN3
0	0.758883	0.804	0.658	0	1	ATP13A4
0	0.82175	0.751	0.606	0	1	EIF2AK3
0	0.700317	0.796	0.651	0	1	EPB41L5
0	0.88354	0.672	0.527	0	1	ARL15
0	0.806218	0.851	0.706	0	1	UNC13B
0	0.840101	0.896	0.751	0	1	ABCC4
0	1.03784	0.744	0.6	0	1	TSPAN5
0	0.748721	0.834	0.69	0	1	ARHGEF12
0	0.770203	0.837	0.693	0	1	LRP6
0	0.69071	0.858	0.715	0	1	FAF1
0	0.749929	0.79	0.647	0	1	CDC42BPA
0	0.779032	0.875	0.732	0	1	NR3C2
0	0.843782	0.899	0.756	0	1	EXOC4
0	0.920047	0.856	0.714	0	1	NAALADL2
0	0.763773	0.898	0.757	0	1	TNIK
0	0.687613	0.834	0.693	0	1	ERBIN
0	0.766344	0.805	0.664	0	1	STK3
0	0.921655	0.747	0.606	0	1	NRP1
0	0.747314	0.814	0.673	0	1	ETV6
0	0.705293	0.814	0.673	0	1	DYRK1A
0	0.752607	0.904	0.764	0	1	NFAT5
0	0.764252	0.818	0.678	0	1	PPP2R3A
0	0.740462	0.825	0.685	0	1	GLCCI1
0	0.740472	0.792	0.653	0	1	DUSP16
0	0.826772	0.847	0.708	0	1	ETNK1
0	0.680843	0.812	0.673	0	1	SCAPER
0	0.930791	0.635	0.496	0	1	TTC28
0	0.856692	0.831	0.693	0	1	IMMP2L
0	0.900453	0.698	0.56	0	1	RSRP1
0	0.877303	0.92	0.783	0	1	RERE
0	0.732138	0.863	0.726	0	1	LURAP1L
0	0.806511	0.915	0.778	0	1	CEMIP2
0	0.725948	0.821	0.684	0	1	USP53
0	0.763313	0.827	0.691	0	1	UBE2E2
0	0.778233	0.835	0.699	0	1	PTPRG
0	0.82239	0.714	0.578	0	1	BLTP1
0	0.630404	0.852	0.716	0	1	MAPK8
0	0.68817	0.841	0.705	0	1	RORA
0	0.733559	0.874	0.738	0	1	SH3KBP1
0	0.818246	0.818	0.682	0	1	FNIP1
0	0.851223	0.903	0.768	0	1	CLIC4
0	0.764137	0.754	0.619	0	1	ARID1B
0	0.694834	0.84	0.705	0	1	NSMCE2
0	0.848382	0.729	0.594	0	1	TLE4
0	0.747147	0.862	0.727	0	1	MPP7
0	0.935929	0.912	0.777	0	1	MAML2
0	0.76239	0.759	0.625	0	1	TBC1D5
0	1.00904	0.708	0.574	0	1	PDLIM5
0	0.775689	0.806	0.672	0	1	MLLT3
0	0.764082	0.914	0.78	0	1	VPS37B
0	0.746327	0.766	0.633	0	1	EPB41
0	0.700183	0.868	0.735	0	1	USP34
0	0.7323	0.895	0.762	0	1	PTK2
0	0.703987	0.783	0.65	0	1	ERC1
0	0.964184	0.861	0.729	0	1	RFTN1
0	0.906701	0.917	0.786	0	1	CTNND1
0	0.696305	0.859	0.729	0	1	COBLL1
0	0.741535	0.801	0.671	0	1	SPTAN1
0	0.800524	0.915	0.785	0	1	SGMS1
0	0.643315	0.848	0.719	0	1	ESYT2
0	0.698485	0.863	0.734	0	1	NAV2
0	0.70119	0.853	0.724	0	1	RALGAPA2
0	0.717445	0.908	0.78	0	1	ANKRD17
0	0.933523	0.943	0.815	0	1	AUTS2
0	0.731752	0.831	0.703	0	1	LARP4B
0	0.702653	0.851	0.723	0	1	TCF12
0	0.649032	0.863	0.736	0	1	CAMK2D
0	0.904262	0.95	0.824	0	1	ZBTB20
0	0.754778	0.916	0.79	0	1	GCNT2
0	0.885217	0.801	0.675	0	1	TNFRSF10B
0	0.631548	0.841	0.716	0	1	BIRC6
0	1.11288	0.765	0.64	0	1	SLC7A11
0	0.726539	0.872	0.747	0	1	COBL
0	0.924322	0.815	0.69	0	1	PSD3
0	0.943811	0.958	0.833	0	1	MED13L
0	0.808365	0.841	0.717	0	1	SLC12A2
0	0.610832	0.93	0.806	0	1	FAM184A
0	0.682129	0.842	0.718	0	1	PICALM
0	1.17077	0.83	0.706	0	1	SAMD4A
0	0.673607	0.876	0.752	0	1	NF1
0	0.644934	0.895	0.772	0	1	UBE2H
0	0.878494	0.926	0.804	0	1	MCU
0	0.778951	0.945	0.824	0	1	FHIP1A
0	0.940235	0.959	0.838	0	1	ATXN1
0	0.801539	0.94	0.819	0	1	MBNL2
0	0.655202	0.877	0.757	0	1	AHI1
0	0.730017	0.802	0.682	0	1	ABLIM1
0	0.64495	0.903	0.783	0	1	TEAD1
0	0.708286	0.846	0.727	0	1	DGKD
0	0.955582	0.869	0.75	0	1	CAMK1D
0	0.736357	0.828	0.709	0	1	PTEN
0	0.61593	0.876	0.758	0	1	PSME4
0	0.648534	0.894	0.776	0	1	USP47
0	0.686171	0.825	0.707	0	1	YAP1
0	0.78628	0.949	0.831	0	1	CRY1
0	0.910868	0.948	0.831	0	1	EXT1
0	0.672121	0.794	0.678	0	1	PUM2
0	0.682205	0.91	0.794	0	1	MYO1D
0	0.876864	0.963	0.847	0	1	PTPRM
0	0.698879	0.89	0.776	0	1	FNIP2
0	0.775662	0.892	0.778	0	1	NUFIP2
0	0.737632	0.951	0.837	0	1	ACACA
0	0.712103	0.933	0.82	0	1	SMURF1
0	0.611378	0.894	0.781	0	1	ASH1L
0	0.753	0.92	0.807	0	1	TMEM163
0	0.678673	0.903	0.79	0	1	KLF5
0	0.833809	0.952	0.84	0	1	MAGI3
0	0.803907	0.937	0.826	0	1	PTPRK
0	0.702923	0.942	0.831	0	1	LRRK2
0	0.83255	0.937	0.827	0	1	RUNX1
0	0.743594	0.947	0.838	0	1	ELL2
0	0.850003	0.963	0.854	0	1	PPP1R9A
0	0.771774	0.949	0.84	0	1	KMT2C
0	0.726652	0.922	0.814	0	1	PELI1
0	1.03795	0.785	0.677	0	1	NREP
0	0.776631	0.956	0.848	0	1	SPIDR
0	0.792849	0.937	0.832	0	1	ZNF644
0	0.691088	0.944	0.839	0	1	PATJ
0	0.73649	0.922	0.82	0	1	RBM47
0	0.676304	0.937	0.836	0	1	TRA2A
0	0.847122	0.941	0.84	0	1	SMYD3
0	0.660121	0.878	0.777	0	1	CCDC6
0	0.633154	0.9	0.802	0	1	N4BP2L2
0	0.914916	0.95	0.852	0	1	VMP1
0	0.756746	0.958	0.861	0	1	QKI
0	0.999821	0.885	0.788	0	1	VCL
0	0.734049	0.941	0.845	0	1	RAI14
0	0.678516	0.934	0.839	0	1	MACC1
0	0.586791	0.924	0.829	0	1	RPS6KA3
0	0.711444	0.951	0.856	0	1	PAM
0	0.694042	0.942	0.847	0	1	SSH2
0	0.581335	0.928	0.834	0	1	CUX1
0	0.714057	0.934	0.84	0	1	SND1
0	0.614238	0.937	0.844	0	1	ANKHD1
0	0.924443	0.966	0.873	0	1	FHIT
0	0.734763	0.951	0.859	0	1	AFF4
0	0.593195	0.923	0.832	0	1	DIAPH1
0	0.828947	0.963	0.873	0	1	DPYD
0	0.885595	0.959	0.869	0	1	SVIL
0	0.800255	0.974	0.886	0	1	SHROOM3
0	0.801314	0.968	0.88	0	1	BRAF
0	0.986462	0.963	0.875	0	1	LRMDA
0	0.591172	0.922	0.835	0	1	EPAS1
0	0.704074	0.949	0.862	0	1	MCL1
0	0.88539	0.972	0.886	0	1	LRBA
0	0.692885	0.974	0.89	0	1	SIK3
0	1.32876	0.975	0.892	0	1	TALAM1
0	0.87023	0.97	0.887	0	1	SPIRE1
0	0.663034	0.957	0.875	0	1	TIPARP
0	0.782525	0.981	0.9	0	1	BTBD9
0	0.65867	0.965	0.884	0	1	UTRN
0	0.563028	0.957	0.876	0	1	MICAL2
0	0.836187	0.971	0.891	0	1	TRIO
0	1.01314	0.984	0.904	0	1	ZSWIM6
0	0.743598	0.96	0.88	0	1	KIAA1217
0	0.845963	0.973	0.893	0	1	GPHN
0	0.69538	0.965	0.886	0	1	AFDN
0	0.653895	0.959	0.88	0	1	MYH9
0	0.862225	0.968	0.89	0	1	UBAP1
0	0.812544	0.98	0.902	0	1	PARD3
0	0.757227	0.979	0.903	0	1	JMJD1C
0	0.779452	0.977	0.901	0	1	FOSB
0	0.840826	0.974	0.899	0	1	CADPS2
0	0.876948	0.968	0.893	0	1	PRKG1
0	0.639285	0.889	0.815	0	1	TRIM2
0	0.866948	0.986	0.912	0	1	MAGI1
0	0.769045	0.953	0.879	0	1	SEC24D
0	0.749754	0.985	0.912	0	1	ARIH1
0	0.548863	0.964	0.891	0	1	ANKRD12
0	0.559728	0.955	0.885	0	1	SEC31A
0	0.694462	0.983	0.914	0	1	SNX25
0	0.780866	0.98	0.911	0	1	ZFAND3
0	0.588411	0.979	0.91	0	1	SYNE1
0	0.697584	0.968	0.9	0	1	ANKRD28
0	0.700332	0.969	0.903	0	1	GNAQ
0	0.550928	0.973	0.908	0	1	ERRFI1
0	0.578011	0.95	0.885	0	1	PACSIN2
0	0.860987	0.974	0.911	0	1	LPP
0	0.701336	0.972	0.909	0	1	TJP1
0	0.66298	0.98	0.918	0	1	NPC1
0	0.598553	0.975	0.913	0	1	PTPN1
0	0.553614	0.969	0.909	0	1	TC2N
0	0.77647	0.983	0.924	0	1	FOXP1
0	0.597278	0.982	0.923	0	1	GPRC5A
0	0.907597	0.99	0.931	0	1	TANC2
0	0.612688	0.973	0.918	0	1	ROS1
0	0.959591	0.982	0.93	0	1	AOPEP
0	0.951452	0.985	0.934	0	1	MECOM
0	0.587685	0.963	0.912	0	1	RASEF
0	0.910297	0.99	0.941	0	1	ACOXL
0	0.825312	0.994	0.945	0	1	LINC-PINT
0	0.522171	0.977	0.928	0	1	GOLGB1
0	0.666194	0.979	0.931	0	1	CDH1
0	0.845601	0.994	0.95	0	1	ANK3
0	0.582454	0.984	0.944	0	1	MYOF
0	0.923495	0.994	0.955	0	1	MAST4
0	0.822539	0.992	0.953	0	1	DLC1
0	0.554297	0.984	0.949	0	1	EML4
0	0.574388	0.99	0.956	0	1	SGMS2
0	0.602938	0.983	0.95	0	1	RBPMS
0	0.633348	0.989	0.957	0	1	SPAG9
0	0.800454	0.992	0.961	0	1	AHR
0	0.659248	0.988	0.961	0	1	MYO6
0	0.719318	0.993	0.966	0	1	MTUS1
0	0.521169	0.995	0.969	0	1	JUN
0	0.824107	0.997	0.971	0	1	GLS
0	0.67479	0.994	0.968	0	1	CCNL1
0	0.784825	0.997	0.973	0	1	MACF1
0	0.482277	0.993	0.971	0	1	CTNNA1
0	0.886638	0.996	0.975	0	1	FNDC3B
0	0.514768	0.993	0.974	0	1	RAB11FIP1
0	0.464177	0.993	0.975	0	1	GOLGA4
0	0.678737	0.996	0.978	0	1	CHD2
0	0.649784	0.994	0.978	0	1	ALCAM
0	0.877396	0.996	0.981	0	1	PDE4D
0	0.76059	0.998	0.983	0	1	ADK
0	0.890237	0.992	0.978	0	1	ANXA1
0	0.755705	0.998	0.986	0	1	ATP11A
0	0.637536	0.998	0.986	0	1	WSB1
0	0.73768	0.999	0.988	0	1	AKAP13
0	0.683771	0.999	0.991	0	1	CELF2
0	0.64511	0.999	0.992	0	1	LMO7
0	0.525975	0.995	0.988	0	1	GNAS
0	0.727434	0.998	0.992	0	1	MT-ND4L
0	0.926662	1	0.995	0	1	MBNL1
0	0.724719	0.998	0.993	0	1	MT-ND5
0	0.888945	1	0.996	0	1	NEDD4L
0	0.858669	1	0.998	0	1	MT-ND3
0	0.733546	0.999	0.998	0	1	MT-ND1
0	0.739269	1	0.999	0	1	MT-ND2
0	0.790533	1	0.999	0	1	MT-CYB
0	0.941326	1	1	0	1	NEAT1
0	1.02559	1	1	0	1	MALAT1
0	0.756932	1	1	0	1	MT-CO1
0	0.738702	1	1	0	1	MT-CO2
0	0.751111	1	1	0	1	MT-ATP6
0	0.663435	1	1	0	1	MT-CO3
0	0.758736	1	1	0	1	MT-ND4
8.83208e-308	0.731926	0.766	0.645	2.33988e-303	1	MAP7
3.46582e-307	0.655389	0.796	0.671	9.18201e-303	1	MKLN1
1.06864e-306	0.7272	0.726	0.604	2.83115e-302	1	OGT
7.25447e-305	0.901971	0.701	0.568	1.92193e-300	1	GLIS3
4.03783e-302	0.629046	0.899	0.797	1.06974e-297	1	WWTR1
6.74724e-302	0.724761	0.746	0.614	1.78755e-297	1	FBXW7
1.56499e-301	0.593821	0.858	0.743	4.14614e-297	1	SREBF2
4.30616e-301	0.681853	0.828	0.704	1.14083e-296	1	FNDC3A
1.01944e-300	1.0817	0.71	0.611	2.7008e-296	1	PTPRD
6.99455e-300	0.794051	0.71	0.583	1.85307e-295	1	TXNDC11
1.40953e-299	0.993799	0.647	0.501	3.73426e-295	1	PIK3R3
1.83657e-299	0.727182	0.768	0.651	4.86561e-295	1	SIPA1L1
3.73087e-299	0.888779	0.626	0.501	9.88419e-295	1	ATOSA
1.09122e-298	0.606772	0.917	0.827	2.89098e-294	1	LRRFIP2
1.31892e-298	0.603403	0.872	0.753	3.49422e-294	1	TACC2
9.33738e-298	0.868229	0.694	0.549	2.47375e-293	1	FRMD5
1.47755e-297	0.698893	0.822	0.695	3.91447e-293	1	EFR3A
9.52477e-296	0.762911	0.692	0.569	2.5234e-291	1	MON2
2.72256e-295	0.871546	0.682	0.524	7.21289e-291	1	ARHGAP42
1.27331e-294	0.749525	0.733	0.604	3.37338e-290	1	TCF7L2
2.57764e-294	0.770373	0.776	0.64	6.82894e-290	1	MCTP1
1.46053e-293	0.62038	0.87	0.77	3.86938e-289	1	USP3
2.50375e-292	0.711394	0.758	0.637	6.6332e-288	1	FBXW11
2.61579e-291	0.712714	0.735	0.62	6.93e-287	1	NKTR
3.74002e-291	0.747279	0.723	0.592	9.90844e-287	1	USP25
4.00267e-291	0.653227	0.796	0.672	1.06043e-286	1	MEF2A
4.2809e-290	0.618236	0.831	0.713	1.13414e-285	1	PPP4R1
9.83435e-290	1.20478	0.532	0.403	2.60541e-285	1	WDR74
1.89386e-289	1.1666	0.486	0.338	5.0174e-285	1	ENSG00000262202
2.03694e-289	0.721943	0.746	0.607	5.39646e-285	1	PARD3B
1.30654e-288	0.716982	0.785	0.666	3.46142e-284	1	STK39
1.41076e-288	0.686811	0.859	0.741	3.73753e-284	1	FAM13A
1.62514e-283	0.6854	0.812	0.705	4.30549e-279	1	ASCC3
2.78184e-283	0.786199	0.766	0.653	7.36992e-279	1	LINC02889
3.10998e-281	0.53946	0.985	0.951	8.23927e-277	1	ATF3
1.15524e-279	0.778185	0.722	0.586	3.06058e-275	1	MCTP2
3.23504e-279	0.911329	0.643	0.492	8.57058e-275	1	IPCEF1
3.98496e-276	0.779559	0.683	0.546	1.05574e-271	1	GMDS-DT
3.02446e-274	0.443413	0.969	0.924	8.01269e-270	1	ARGLU1
2.90249e-273	0.765145	0.696	0.578	7.68957e-269	1	COG5
3.22838e-273	0.891996	0.659	0.522	8.55294e-269	1	ROR1
9.54077e-273	1.05318	0.59	0.441	2.52764e-268	1	NOVA1
6.70963e-272	0.806837	0.671	0.543	1.77758e-267	1	STARD13
1.76377e-270	0.788662	0.674	0.567	4.67275e-266	1	MT-ATP8
2.25851e-270	0.731727	0.738	0.632	5.98348e-266	1	ELF2
3.46962e-270	0.526788	0.953	0.865	9.19206e-266	1	ARFGEF3
1.80084e-269	0.846614	0.711	0.57	4.77096e-265	1	TOX
1.15042e-267	0.842279	0.724	0.594	3.04781e-263	1	AFF3
2.80938e-267	0.707569	0.772	0.655	7.44289e-263	1	MED13
3.07487e-267	0.54399	0.927	0.843	8.14626e-263	1	OSMR
6.87681e-267	0.581255	0.849	0.756	1.82187e-262	1	KMT2E
1.62784e-266	0.710749	0.722	0.618	4.31265e-262	1	STK24
5.5471e-266	0.744817	0.728	0.606	1.46959e-261	1	DOCK5
6.75164e-266	0.599167	0.843	0.725	1.78871e-261	1	KIDINS220
1.9353e-265	0.790006	0.666	0.536	5.12719e-261	1	HIVEP2
5.36231e-265	0.691645	0.806	0.693	1.42064e-260	1	RAPGEF5
6.48445e-265	0.661947	0.748	0.631	1.71793e-260	1	EVI5
7.88433e-265	0.633749	0.789	0.68	2.08879e-260	1	PIK3C2A
1.10968e-264	0.951804	0.584	0.456	2.93987e-260	1	MIR222HG
3.33223e-264	0.63181	0.786	0.675	8.82808e-260	1	EIF4G3
1.01278e-261	0.847265	0.648	0.537	2.68315e-257	1	ZFHX3
3.5008e-261	0.614713	0.835	0.725	9.27467e-257	1	CCSER2
4.27503e-260	1.13482	0.518	0.39	1.13258e-255	1	LPAR1
1.57804e-258	0.776814	0.79	0.669	4.18071e-254	1	KCNQ3
1.99125e-258	0.696109	0.774	0.6	5.27541e-254	1	KAZN
1.20237e-257	0.679518	0.784	0.663	3.18543e-253	1	NFIB
6.30748e-257	0.706543	0.683	0.532	1.67104e-252	1	DST
7.84476e-257	0.690048	0.749	0.634	2.07831e-252	1	CCNY
4.32277e-256	0.769181	0.662	0.548	1.14523e-251	1	SHANK2
8.56835e-256	0.928191	0.594	0.459	2.27001e-251	1	TTC39C
1.1493e-253	0.814442	0.676	0.551	3.04484e-249	1	FRY
1.91783e-253	0.723325	0.723	0.622	5.08091e-249	1	DOCK9
1.27926e-251	0.8148	0.677	0.531	3.38914e-247	1	CATSPERB
7.83472e-251	0.42935	0.966	0.912	2.07565e-246	1	FUS
3.0883e-250	0.592016	0.8	0.686	8.18182e-246	1	RUFY3
7.43342e-250	0.583414	0.894	0.79	1.96934e-245	1	PTPN13
7.54624e-247	0.847959	0.623	0.493	1.99922e-242	1	MID1
1.32667e-246	0.414095	0.991	0.962	3.51476e-242	1	KLF6
4.55101e-246	0.749302	0.723	0.606	1.2057e-241	1	LINC00511
6.91281e-245	0.796073	0.723	0.606	1.83141e-240	1	EPHA4
8.96156e-245	0.735474	0.687	0.577	2.37419e-240	1	ZCCHC7
2.81741e-243	0.620441	0.81	0.694	7.46416e-239	1	CASK
8.48389e-242	0.547238	0.862	0.768	2.24764e-237	1	COPA
2.30541e-240	0.672717	0.741	0.637	6.10772e-236	1	TANC1
4.59502e-240	0.680878	0.707	0.603	1.21736e-235	1	BTAF1
5.24272e-240	0.508677	0.885	0.789	1.38895e-235	1	PUM1
3.23832e-239	0.834314	0.625	0.501	8.57929e-235	1	NRXN3
8.23992e-239	0.703362	0.686	0.575	2.183e-234	1	ATXN7
1.84515e-238	0.656359	0.715	0.609	4.88837e-234	1	OSBPL9
5.7092e-238	0.59626	0.774	0.665	1.51254e-233	1	MAP4K3
1.35055e-237	0.616593	0.797	0.692	3.578e-233	1	AHCYL2
4.72586e-237	0.590381	0.815	0.711	1.25202e-232	1	ATP2A2
1.49157e-236	0.529763	0.923	0.841	3.95162e-232	1	STK17A
1.17256e-235	0.464505	0.954	0.881	3.10645e-231	1	MLPH
4.49082e-235	0.568475	0.808	0.703	1.18975e-230	1	RB1CC1
8.75731e-235	0.575681	0.829	0.724	2.32008e-230	1	ATF6
9.36723e-235	0.469549	0.929	0.853	2.48166e-230	1	ZRANB2
3.2638e-234	0.660338	0.749	0.638	8.64678e-230	1	USP6NL
2.30547e-233	0.832071	0.664	0.558	6.10788e-229	1	BAIAP2
2.41383e-233	0.671335	0.902	0.805	6.39496e-229	1	HES1
6.24282e-233	0.800178	0.661	0.54	1.65391e-228	1	SORCS2
6.64674e-233	0.477229	0.918	0.834	1.76092e-228	1	HNRNPH1
8.5405e-233	0.516799	0.881	0.796	2.26264e-228	1	TRA2B
4.15211e-232	0.952958	0.588	0.482	1.10002e-227	1	EFNB2
3.22246e-231	0.367787	0.99	0.976	8.53726e-227	1	NCOA7
4.35592e-231	1.04434	0.517	0.41	1.15401e-226	1	CBR3-AS1
5.59557e-231	0.694109	0.674	0.558	1.48243e-226	1	CDKAL1
9.10276e-231	0.540837	0.88	0.782	2.41159e-226	1	ELF1
4.4828e-230	0.575947	0.803	0.685	1.18763e-225	1	FBXO11
6.14393e-230	0.938935	0.513	0.365	1.62771e-225	1	CREB5
5.53582e-229	0.598633	0.79	0.683	1.46661e-224	1	PPP2R5E
1.91231e-228	0.627157	0.749	0.649	5.06628e-224	1	SETD5
6.38741e-228	1.45806	0.332	0.206	1.69222e-223	1	ENSG00000285646
8.16721e-228	0.774527	0.63	0.516	2.16374e-223	1	TVP23C
9.74276e-228	0.524269	0.844	0.754	2.58115e-223	1	NIPBL
2.31634e-227	0.64586	0.727	0.629	6.13667e-223	1	FBXO34
5.47077e-226	0.736679	0.674	0.569	1.44937e-221	1	AGAP1
1.8803e-225	0.768248	0.617	0.517	4.98149e-221	1	USP9Y
1.89234e-225	0.352178	0.999	0.997	5.01338e-221	1	EZR
1.24017e-224	0.751344	0.666	0.543	3.28559e-220	1	TMTC2
1.59715e-222	0.650274	0.728	0.624	4.23133e-218	1	NT5C2
1.7156e-222	0.334278	0.991	0.977	4.54514e-218	1	RBM39
4.57421e-222	0.528746	0.921	0.84	1.21185e-217	1	CTNNB1
5.42237e-222	0.888563	0.871	0.756	1.43655e-217	1	SOX4
8.67382e-221	0.662302	0.684	0.584	2.29795e-216	1	NUMB
1.14426e-220	0.762817	0.637	0.54	3.0315e-216	1	NCOA2
3.86932e-220	0.807188	0.593	0.494	1.0251e-215	1	VPS13B
9.51201e-220	0.715082	0.724	0.614	2.52002e-215	1	GATA6
1.50789e-219	0.583213	0.761	0.653	3.99484e-215	1	REV3L
4.91461e-219	0.586442	0.839	0.747	1.30203e-214	1	TAOK3
5.35441e-219	0.692166	0.728	0.626	1.41854e-214	1	LIPH
4.84295e-218	0.928001	0.575	0.47	1.28304e-213	1	MXD1
7.51983e-218	0.770916	0.625	0.53	1.99223e-213	1	SLC19A2
2.78321e-215	0.819993	0.645	0.523	7.37356e-211	1	GULP1
3.07949e-215	0.562262	0.843	0.735	8.1585e-211	1	PTPRE
4.90527e-215	0.780316	0.603	0.509	1.29955e-210	1	KDM4C
5.10916e-215	0.931971	0.582	0.455	1.35357e-210	1	PAG1
5.18578e-215	0.473501	0.976	0.945	1.37387e-210	1	MYO1B
9.53979e-214	0.453322	0.961	0.911	2.52738e-209	1	NEDD9
2.20022e-213	0.601796	0.862	0.767	5.82905e-209	1	ARID5B
3.69596e-213	0.832151	0.61	0.501	9.79171e-209	1	FOXP2
1.51908e-212	0.547161	0.796	0.696	4.02449e-208	1	ZNF638
2.68536e-212	0.436273	0.965	0.922	7.11433e-208	1	SFTA3
2.6109e-211	0.4825	0.917	0.844	6.91706e-207	1	ACTN4
5.93357e-211	0.884311	0.582	0.476	1.57198e-206	1	ARHGAP24
2.61162e-209	0.565151	0.803	0.702	6.91896e-205	1	ITPR2
3.69088e-209	0.609777	0.717	0.61	9.77824e-205	1	DENND4A
4.09866e-209	0.625014	0.709	0.618	1.08586e-204	1	USP9X
5.82971e-209	0.447175	0.949	0.877	1.54446e-204	1	LMO3
6.64401e-209	0.80528	0.613	0.516	1.7602e-204	1	HERC4
2.44285e-208	0.429226	0.989	0.972	6.47185e-204	1	ASPH
1.41927e-207	0.588658	0.739	0.634	3.76006e-203	1	DLG1
2.4179e-207	0.785344	0.613	0.492	6.40575e-203	1	THSD4
2.76262e-207	0.820301	0.6	0.486	7.31902e-203	1	SPRY4-AS1
1.36035e-206	0.580864	0.786	0.645	3.60399e-202	1	WWOX
1.80972e-206	0.398718	0.981	0.953	4.7945e-202	1	RNF145
5.9903e-206	0.648967	0.738	0.642	1.58701e-201	1	SESTD1
6.50533e-206	0.67937	0.667	0.569	1.72346e-201	1	TBC1D22A
6.83072e-205	0.736788	0.635	0.555	1.80966e-200	1	STRN3
7.40694e-205	0.494573	0.87	0.779	1.96232e-200	1	SCFD1
1.78575e-204	0.359093	0.993	0.981	4.731e-200	1	YBX3
4.5586e-204	0.620239	0.716	0.625	1.20771e-199	1	PPP1R13B
1.49266e-203	0.577983	0.788	0.702	3.95451e-199	1	UBL3
1.88499e-203	0.621467	0.727	0.626	4.99391e-199	1	RCOR1
3.06502e-202	0.784223	0.595	0.499	8.12016e-198	1	SNX29
7.22274e-202	0.523082	0.803	0.707	1.91352e-197	1	FNBP4
1.11846e-200	0.593653	0.73	0.629	2.96313e-196	1	PTPN12
3.57101e-200	0.424264	0.944	0.882	9.46068e-196	1	IL6ST
5.54787e-200	0.628187	0.695	0.603	1.4698e-195	1	VEZT
1.11013e-199	0.583518	0.764	0.667	2.94107e-195	1	RABGAP1L
3.95777e-199	0.456545	0.91	0.834	1.04853e-194	1	SMC5
1.03769e-197	0.673098	0.695	0.589	2.74916e-193	1	PPP1R12B
1.09097e-197	0.677847	0.665	0.574	2.89031e-193	1	RABGEF1
1.87132e-197	0.557769	0.846	0.752	4.95768e-193	1	NR3C1
2.21886e-197	0.666928	0.675	0.565	5.87841e-193	1	PARP8
7.9921e-196	0.785088	0.582	0.494	2.11735e-191	1	TMCC1
9.944e-196	0.586007	0.73	0.623	2.63446e-191	1	CASD1
2.57785e-195	0.638091	0.686	0.599	6.82949e-191	1	CNOT2
8.79284e-194	0.516188	0.846	0.737	2.32949e-189	1	LMTK2
8.03818e-193	0.589757	0.73	0.638	2.12956e-188	1	CHD9
1.35292e-192	0.743418	0.631	0.528	3.58429e-188	1	SERINC5
1.68042e-192	0.474445	0.955	0.898	4.45194e-188	1	CADM1
2.90799e-192	0.716414	0.625	0.532	7.70415e-188	1	PRDM2
7.07871e-192	0.770319	0.598	0.498	1.87536e-187	1	FBXL17
7.63801e-192	1.67259	0.368	0.249	2.02354e-187	1	CCDC80
1.11036e-191	0.76781	0.624	0.52	2.94169e-187	1	MAML3
1.40391e-191	0.737335	0.643	0.523	3.71937e-187	1	SORBS2
1.6082e-191	0.862515	0.564	0.467	4.2606e-187	1	TSPYL2
3.40914e-191	0.65678	0.72	0.627	9.03183e-187	1	KIF1B
8.92667e-191	0.716285	0.613	0.521	2.36494e-186	1	PAN3
1.31952e-190	0.609117	0.744	0.655	3.49582e-186	1	KANK1
5.56479e-190	0.527988	0.816	0.724	1.47428e-185	1	RBMS1
5.59339e-190	0.512811	0.885	0.803	1.48186e-185	1	YME1L1
2.86179e-189	0.541939	0.82	0.727	7.58174e-185	1	STAM
5.97338e-189	0.584151	0.738	0.649	1.58253e-184	1	GIGYF2
2.33719e-188	0.702957	0.627	0.537	6.19193e-184	1	TRAPPC9
2.36658e-188	0.586127	0.741	0.654	6.26978e-184	1	BACH1
4.61572e-188	0.578929	0.803	0.72	1.22284e-183	1	DIAPH2
1.02643e-187	0.468682	0.932	0.853	2.71933e-183	1	YPEL5
1.44903e-187	0.694717	0.678	0.587	3.83891e-183	1	SEL1L3
3.60228e-185	0.515802	0.785	0.682	9.54352e-181	1	STAG1
4.84848e-184	0.907844	0.521	0.42	1.28451e-179	1	JPH1
6.02581e-184	0.530912	0.824	0.725	1.59642e-179	1	CERT1
5.66292e-183	0.608587	0.763	0.632	1.50028e-178	1	NCEH1
7.82211e-183	0.521563	0.786	0.693	2.07231e-178	1	PPP6R3
2.30553e-182	0.554905	0.779	0.692	6.10804e-178	1	BRD2
9.63833e-182	0.737482	0.631	0.524	2.55348e-177	1	PLEKHA5
9.69097e-182	0.527962	0.742	0.65	2.56743e-177	1	TRIP12
1.38045e-181	0.684826	0.628	0.542	3.65723e-177	1	GBF1
2.21466e-181	1.05304	0.515	0.411	5.8673e-177	1	LRRC23
2.30325e-181	0.763527	0.579	0.492	6.10201e-177	1	DOCK1
9.19846e-181	0.660692	0.637	0.553	2.43695e-176	1	GSK3B
1.15296e-180	0.702057	0.621	0.54	3.05453e-176	1	ITCH
2.40543e-180	0.524606	0.759	0.672	6.3727e-176	1	KDM2A
4.54428e-180	1.51976	0.233	0.131	1.20392e-175	1	ENSG00000270103
8.2808e-179	0.567608	0.722	0.633	2.19383e-174	1	MYO5C
1.61568e-178	0.468529	0.881	0.785	4.28042e-174	1	STK17B
1.20102e-177	0.558637	0.711	0.624	3.18187e-173	1	AP1G1
5.04593e-177	0.421646	0.954	0.908	1.33682e-172	1	RAB10
6.3433e-177	0.770549	0.598	0.501	1.68053e-172	1	DAPK2
2.67568e-176	0.519877	0.811	0.705	7.08867e-172	1	MIDN
8.20625e-176	0.350424	0.995	0.984	2.17408e-171	1	TOP1
1.14644e-175	0.705638	0.578	0.45	3.03727e-171	1	ENSG00000243004
1.15588e-175	0.544386	0.809	0.706	3.06228e-171	1	C1orf21
2.09341e-175	0.665031	0.664	0.587	5.54606e-171	1	RPS6KA2
4.86263e-175	0.592871	0.693	0.615	1.28826e-170	1	PDXDC1
2.54982e-174	0.755821	0.62	0.515	6.75523e-170	1	SIK2
6.63468e-174	0.485946	0.956	0.886	1.75773e-169	1	TCIM
7.33813e-174	0.529215	0.771	0.68	1.94409e-169	1	IBTK
1.51398e-172	0.528342	0.757	0.669	4.01099e-168	1	USO1
1.91813e-172	0.534692	0.804	0.715	5.08171e-168	1	SRPK1
2.29656e-172	0.653973	0.662	0.581	6.08427e-168	1	GALNT2
1.18868e-171	0.705648	0.61	0.51	3.14917e-167	1	NHSL1
2.15688e-171	0.437432	0.959	0.883	5.71422e-167	1	CCN1
5.12867e-171	0.363523	0.968	0.933	1.35874e-166	1	MORF4L2
1.66428e-170	0.536227	0.758	0.672	4.40917e-166	1	CLIP1
2.69718e-170	0.627144	0.678	0.588	7.14563e-166	1	SMURF2
3.60492e-170	0.431465	0.881	0.8	9.5505e-166	1	SENP6
7.00281e-170	0.56263	0.71	0.623	1.85525e-165	1	ATXN2
2.47433e-169	0.576526	0.713	0.607	6.55524e-165	1	ITFG1
4.3083e-169	0.636082	0.637	0.555	1.1414e-164	1	ATP6V0A1
1.33147e-168	0.788198	0.662	0.556	3.52745e-164	1	TTN
1.38633e-168	0.631895	0.682	0.589	3.67281e-164	1	CGNL1
3.3532e-168	0.688707	0.68	0.602	8.88363e-164	1	FOXO3
1.45756e-167	0.851261	0.544	0.465	3.86151e-163	1	ENSG00000289901
8.51695e-167	0.318005	0.986	0.963	2.2564e-162	1	LDLR
8.78643e-167	0.670931	0.953	0.921	2.32779e-162	1	SRSF7
1.18234e-166	0.732083	0.649	0.545	3.13238e-162	1	AGTPBP1
5.22255e-166	0.545237	0.779	0.707	1.38361e-161	1	PPP3CA
1.85525e-165	0.739061	0.71	0.61	4.91511e-161	1	KDM5B
4.25541e-165	0.624564	0.677	0.581	1.12739e-160	1	GBE1
4.37184e-165	0.397808	0.911	0.833	1.15823e-160	1	SLC25A36
6.01976e-165	0.54863	0.709	0.621	1.59482e-160	1	ZFC3H1
1.04376e-164	0.424335	0.876	0.796	2.76525e-160	1	AKAP9
2.38979e-164	0.519831	0.879	0.806	6.33128e-160	1	BZW2
7.24915e-163	0.61527	0.64	0.514	1.92052e-158	1	LAMA3
5.17417e-162	0.576334	0.675	0.597	1.37079e-157	1	NUP98
8.50912e-162	0.747018	0.596	0.515	2.25432e-157	1	SPRED1
3.10988e-161	0.462745	0.863	0.764	8.23901e-157	1	GFPT1
4.15591e-161	0.441532	0.855	0.78	1.10103e-156	1	GPBP1
5.69615e-161	0.467214	0.841	0.751	1.50908e-156	1	TANK
1.49036e-160	0.59754	0.649	0.566	3.94842e-156	1	ZMYM2
2.25533e-160	0.664649	0.617	0.542	5.97505e-156	1	MSI2
3.6553e-160	0.487814	0.792	0.705	9.68399e-156	1	CHKA
5.30257e-160	0.602101	0.653	0.569	1.40481e-155	1	COP1
7.89662e-160	0.606493	0.675	0.597	2.09205e-155	1	SRPK2
1.3915e-158	0.61724	0.667	0.586	3.68651e-154	1	ATP2C2
2.36059e-158	0.432452	0.934	0.872	6.2539e-154	1	LYN
1.99196e-157	0.801171	0.548	0.452	5.27731e-153	1	INTS6
2.36502e-157	0.592567	0.686	0.608	6.26564e-153	1	NUTM2B-AS1
5.44474e-157	0.443816	0.937	0.885	1.44248e-152	1	RAB7A
5.6821e-157	0.339997	0.958	0.912	1.50536e-152	1	DDX17
1.1907e-156	0.430384	0.901	0.83	3.15453e-152	1	SLC38A1
1.81056e-156	0.464989	0.785	0.707	4.79671e-152	1	ARID4B
3.11796e-155	0.922117	0.495	0.385	8.26042e-151	1	PHLDB2
3.62041e-155	0.321456	0.962	0.918	9.59154e-151	1	SFPQ
6.99642e-155	0.553215	0.826	0.721	1.85356e-150	1	CLDN1
1.47043e-154	0.695239	0.583	0.508	3.8956e-150	1	ATP9B
4.70012e-154	0.726346	0.571	0.485	1.2452e-149	1	FAM172A
5.66311e-154	0.424588	0.836	0.757	1.50033e-149	1	YTHDC1
7.23656e-154	1.22426	0.424	0.297	1.91718e-149	1	TIMP3
1.52037e-153	0.517371	0.732	0.646	4.02792e-149	1	HECTD1
1.86813e-153	0.479823	0.825	0.746	4.94923e-149	1	SEC63
4.36804e-153	0.843858	0.51	0.428	1.15723e-148	1	CECR2
6.59718e-153	0.555449	0.695	0.622	1.74779e-148	1	CELF1
1.06624e-152	0.77305	0.531	0.451	2.8248e-148	1	PCCA
4.91178e-152	0.604275	0.646	0.571	1.30128e-147	1	ZNF292
1.82771e-151	1.52416	0.211	0.119	4.84215e-147	1	ENSG00000270022
1.97992e-151	0.641575	0.62	0.542	5.24541e-147	1	KAT6B
1.03151e-150	0.570427	0.678	0.605	2.73279e-146	1	MARCHF6
1.35849e-150	0.571524	0.647	0.571	3.59906e-146	1	HELZ
1.93228e-150	0.508778	0.785	0.704	5.11918e-146	1	SWAP70
2.57994e-149	0.569527	0.656	0.582	6.83503e-145	1	RABGAP1
5.38374e-149	0.518114	0.7	0.625	1.42631e-144	1	EWSR1
6.46577e-149	0.668567	0.613	0.534	1.71298e-144	1	CPEB4
3.57132e-148	0.667932	0.598	0.508	9.46151e-144	1	NABP1
5.8006e-148	0.673634	0.625	0.547	1.53675e-143	1	DANT2
1.03487e-147	0.664929	0.627	0.534	2.74169e-143	1	WEE1
1.1278e-147	0.644961	0.641	0.563	2.98789e-143	1	CAB39
1.48588e-147	0.63599	0.673	0.599	3.93655e-143	1	SLC25A13
1.62872e-147	0.465268	0.844	0.762	4.31496e-143	1	MAP3K13
2.47359e-147	0.622364	0.644	0.568	6.55328e-143	1	CORO1C
1.32039e-146	1.52512	0.199	0.111	3.4981e-142	1	PTCH2
3.07142e-146	0.484397	0.744	0.671	8.13711e-142	1	ITSN2
4.08178e-146	0.779686	0.557	0.446	1.08139e-141	1	PALLD
1.73209e-145	0.383854	0.895	0.817	4.58882e-141	1	PAFAH1B1
8.01171e-145	0.614518	0.651	0.57	2.12254e-140	1	BABAM2
8.1866e-145	0.570515	0.657	0.58	2.16888e-140	1	ARFGEF1
2.15445e-144	0.63176	0.586	0.507	5.70778e-140	1	HERC1
7.79543e-144	0.518885	0.73	0.654	2.06524e-139	1	REV1
1.01908e-143	0.66695	0.589	0.519	2.69986e-139	1	AGO3
1.24645e-143	0.575021	0.649	0.575	3.30221e-139	1	VPS13A
1.7313e-142	0.713043	0.565	0.487	4.58674e-138	1	PTPN4
3.30937e-142	0.621225	0.62	0.548	8.76751e-138	1	LNX2
4.32482e-142	0.571842	0.654	0.585	1.14578e-137	1	RBM6
6.94859e-142	0.7731	0.553	0.456	1.84089e-137	1	DOCK4
9.22646e-142	0.787961	0.525	0.437	2.44437e-137	1	PIP5K1B
1.12727e-141	0.574592	0.635	0.559	2.98648e-137	1	CLK1
1.35614e-141	0.976303	0.539	0.466	3.59281e-137	1	HSPB8
2.48209e-141	0.667343	0.575	0.48	6.57581e-137	1	ABCC3
8.80137e-141	2.25764	0.104	0.042	2.33175e-136	1	ENSG00000288957
2.31969e-140	0.637432	0.642	0.569	6.14554e-136	1	GAREM1
2.71663e-140	0.594448	0.622	0.551	7.19716e-136	1	TNRC6B
4.35392e-140	0.746522	0.588	0.51	1.15348e-135	1	DAPK1
1.16971e-139	0.755926	0.518	0.416	3.09891e-135	1	ENSG00000290067
8.43612e-139	0.560495	0.678	0.608	2.23498e-134	1	OCLN
1.49798e-138	0.803293	0.501	0.425	3.9686e-134	1	ZNF407
4.36687e-138	0.726383	0.557	0.464	1.15692e-133	1	RAD51B
2.10685e-136	1.07388	0.402	0.286	5.58169e-132	1	POU6F2
2.29088e-136	0.6482	0.631	0.55	6.06924e-132	1	ABHD5
2.93935e-136	0.494095	0.729	0.648	7.78722e-132	1	VPS13C
3.43557e-136	0.479476	0.915	0.826	9.10186e-132	1	DUSP6
1.03989e-135	0.400308	0.88	0.796	2.75497e-131	1	FAM107B
2.09622e-135	0.65407	0.603	0.504	5.55351e-131	1	ENSG00000291174
3.57866e-135	0.227022	0.999	0.998	9.48093e-131	1	JUND
1.9344e-134	0.374693	0.914	0.845	5.12481e-130	1	PNISR
7.45591e-134	0.652214	0.616	0.542	1.97529e-129	1	CARMIL1
3.04298e-133	0.549497	0.645	0.567	8.06178e-129	1	TNS1
5.19445e-133	0.551681	0.7	0.611	1.37617e-128	1	ARRDC3
6.34783e-133	0.590487	0.727	0.654	1.68173e-128	1	PID1
9.13687e-133	0.758272	0.534	0.443	2.42063e-128	1	PREP
2.83154e-132	0.539225	0.666	0.595	7.50161e-128	1	USP15
6.72289e-132	0.580662	0.642	0.575	1.7811e-127	1	UBAP2
2.02636e-131	0.333461	0.981	0.953	5.36844e-127	1	LMNA
4.10108e-131	0.402721	0.891	0.815	1.0865e-126	1	PNN
4.12172e-131	0.587554	0.64	0.574	1.09197e-126	1	MYO10
4.94376e-130	0.481565	0.813	0.745	1.30975e-125	1	LIMCH1
1.95084e-128	0.464156	0.74	0.637	5.16836e-124	1	ID2
1.99278e-128	0.444848	0.796	0.72	5.27948e-124	1	PARD6B
7.94546e-128	0.541357	0.638	0.574	2.10499e-123	1	CREBBP
1.29226e-127	0.41307	0.817	0.743	3.42357e-123	1	ETF1
4.13148e-127	0.590069	0.627	0.561	1.09455e-122	1	HOOK3
2.40343e-125	0.557478	0.635	0.566	6.3674e-121	1	MYO9A
3.0507e-125	0.352073	0.901	0.804	8.08223e-121	1	EGR1
3.21074e-125	0.464676	0.762	0.677	8.50622e-121	1	RNF19A
4.63333e-125	0.37089	0.954	0.914	1.22751e-120	1	ITGB1
1.22448e-124	0.543849	0.686	0.626	3.24403e-120	1	CYTH1
1.61962e-124	0.681797	0.559	0.493	4.29085e-120	1	FGD4
2.68994e-124	0.945306	0.43	0.352	7.12646e-120	1	MIR23AHG
4.42228e-124	0.519235	0.705	0.637	1.1716e-119	1	PPP1R12A
5.47893e-124	0.518284	0.668	0.59	1.45153e-119	1	ERN1
5.51502e-123	0.529758	0.667	0.596	1.4611e-118	1	OFD1
1.91742e-122	0.612729	0.59	0.524	5.07983e-118	1	TRAK1
2.69337e-122	0.743121	0.519	0.449	7.13554e-118	1	GAB1
8.48956e-122	1.31508	0.242	0.157	2.24914e-117	1	ENSG00000289341
2.1326e-121	0.509686	0.679	0.612	5.64989e-117	1	AP3B1
6.48259e-121	0.466301	0.721	0.647	1.71743e-116	1	DYNC1H1
1.83124e-120	0.540191	0.636	0.571	4.85149e-116	1	INO80
5.93681e-119	0.354084	0.998	0.989	1.57284e-114	1	FOS
7.93144e-119	0.995999	0.452	0.372	2.10128e-114	1	THBS1
9.54624e-119	0.509817	0.688	0.615	2.52909e-114	1	EXPH5
1.00132e-118	0.652376	0.563	0.491	2.65281e-114	1	PPP3R1
2.01181e-118	0.647546	0.605	0.537	5.32989e-114	1	SLC20A2
9.52637e-118	0.443148	0.78	0.696	2.52382e-113	1	PHIP
1.58841e-117	0.409	0.875	0.817	4.20818e-113	1	MET
2.11738e-117	0.562358	0.658	0.599	5.60957e-113	1	GMDS
3.41603e-117	0.436768	0.725	0.638	9.05008e-113	1	CCDC14
2.81734e-116	0.672556	0.554	0.487	7.46398e-112	1	CAMKMT
3.38315e-116	0.741849	0.529	0.463	8.96298e-112	1	PRKCE
3.69472e-116	0.66613	0.624	0.568	9.78843e-112	1	RAPGEF6
4.12281e-116	0.383354	0.832	0.759	1.09226e-111	1	ANKRD11
4.90964e-116	0.608468	0.595	0.533	1.30071e-111	1	ATP8B1
8.82865e-116	1.1576	0.264	0.179	2.33897e-111	1	ENSG00000253736
2.68188e-114	0.668045	0.532	0.473	7.1051e-110	1	RICTOR
7.08479e-114	0.49806	0.745	0.681	1.87697e-109	1	CYRIB
7.6852e-114	0.44815	0.855	0.781	2.03604e-109	1	ADGRF1
8.59767e-114	0.770677	0.491	0.421	2.27778e-109	1	OTUD7B
9.11387e-114	0.449145	0.824	0.756	2.41454e-109	1	ABHD2
1.95664e-113	0.900133	0.47	0.387	5.18373e-109	1	RND3
1.06424e-112	0.537341	0.656	0.595	2.8195e-108	1	ARL5B
2.55733e-112	0.412724	0.725	0.646	6.77513e-108	1	TRIB1
6.57595e-112	0.539928	0.634	0.572	1.74217e-107	1	SLMAP
6.69686e-112	0.677037	0.528	0.469	1.7742e-107	1	FTO
9.03348e-112	0.969467	0.376	0.298	2.39324e-107	1	LINC01004
2.28018e-111	0.671092	0.561	0.503	6.04088e-107	1	NET1
4.28506e-111	1.02739	0.378	0.298	1.13524e-106	1	POLG2
9.3875e-111	0.561655	0.638	0.579	2.48703e-106	1	ADAM9
9.45616e-111	0.604527	0.594	0.544	2.50522e-106	1	RNF10
2.5112e-110	0.57449	0.6	0.539	6.65292e-106	1	TTC17
3.74661e-110	0.312765	0.94	0.881	9.92589e-106	1	PPP1R15A
4.53845e-110	0.547418	0.684	0.594	1.20237e-105	1	SCEL
6.59597e-110	0.643285	0.579	0.507	1.74747e-105	1	ARHGAP26
1.31753e-109	1.21605	0.26	0.177	3.49052e-105	1	ENSG00000286581
3.08101e-108	0.583332	0.608	0.548	8.16253e-104	1	ATP11B
3.48915e-108	0.420041	0.747	0.681	9.24382e-104	1	CUL3
7.22382e-108	0.790439	0.444	0.369	1.91381e-103	1	MALRD1
1.13944e-106	0.336566	0.95	0.91	3.01872e-102	1	EPS8
1.22477e-106	0.535359	0.622	0.567	3.24478e-102	1	C6orf62
1.63869e-105	0.385707	0.836	0.773	4.34139e-101	1	PPP2R2A
1.82176e-105	0.188317	0.991	0.976	4.8264e-101	1	CD55
1.70227e-104	0.588732	0.545	0.446	4.50981e-100	1	ENSG00000257894
1.98391e-104	0.626719	0.55	0.496	5.25596e-100	1	USP32
3.17875e-104	0.554061	0.584	0.526	8.42146e-100	1	HBP1
6.8879e-103	0.449961	0.703	0.641	1.82481e-98	1	TBL1XR1
1.58708e-102	0.755432	0.485	0.431	4.20464e-98	1	ADCY9
1.95494e-102	0.691991	0.508	0.443	5.17922e-98	1	RFX7
2.29464e-102	0.358365	0.868	0.806	6.0792e-98	1	NBEAL1
2.32629e-102	0.619497	0.629	0.576	6.16304e-98	1	POLR2A
3.44106e-102	0.488443	0.671	0.612	9.1164e-98	1	MAP2K4
3.96649e-102	0.388877	0.796	0.716	1.05084e-97	1	BDP1
7.45128e-102	0.792558	0.47	0.408	1.97407e-97	1	ADGRD1
1.76778e-101	0.298664	0.889	0.812	4.68337e-97	1	HERPUD1
1.80787e-101	0.277506	0.96	0.893	4.78958e-97	1	CYP2B7P
2.7671e-101	0.523407	0.653	0.583	7.33089e-97	1	DDAH1
5.76409e-100	0.622664	0.547	0.495	1.52708e-95	1	VTI1A
1.36876e-99	0.744127	0.492	0.42	3.62625e-95	1	LINC02615
1.40959e-99	0.508607	0.642	0.582	3.73443e-95	1	MICU1
2.47439e-99	0.335455	0.916	0.858	6.55541e-95	1	RBM25
8.64299e-99	0.826048	0.469	0.406	2.28979e-94	1	SLC22A23
2.08167e-98	0.488375	0.628	0.575	5.51497e-94	1	OGA
6.6376e-98	1.31523	0.175	0.106	1.7585e-93	1	MPP7-DT
8.25044e-98	0.368173	0.776	0.705	2.18579e-93	1	SMCHD1
8.66221e-98	0.684899	0.5	0.431	2.29488e-93	1	SNED1
2.48802e-97	0.739412	0.464	0.406	6.59152e-93	1	MREG
3.0932e-97	0.357633	0.876	0.829	8.19483e-93	1	ATP1A1
7.80572e-97	0.678949	0.542	0.478	2.06797e-92	1	NXN
8.57597e-97	0.83337	0.46	0.397	2.27203e-92	1	TMEM107
1.12005e-96	0.456524	0.689	0.628	2.96734e-92	1	PKN2
2.25103e-96	0.399929	0.765	0.716	5.96366e-92	1	WAC
3.25984e-96	0.449218	0.671	0.615	8.6363e-92	1	SREK1
4.18157e-96	1.01627	0.292	0.214	1.10782e-91	1	CCDC200
4.37532e-96	0.398284	0.856	0.799	1.15915e-91	1	LPIN2
5.06818e-96	0.708675	0.52	0.455	1.34271e-91	1	SLC20A1
6.98257e-96	0.383012	0.842	0.783	1.84989e-91	1	RBFOX2
3.65636e-95	0.343619	0.97	0.929	9.6868e-91	1	MBIP
9.31425e-95	0.660222	0.518	0.46	2.46762e-90	1	TTTY14
1.66021e-94	0.544915	0.571	0.517	4.39839e-90	1	SMG1
1.99429e-94	0.499389	0.638	0.588	5.28348e-90	1	ESRP1
6.00463e-94	0.617233	0.522	0.466	1.59081e-89	1	PCF11
8.75567e-94	0.604728	0.552	0.507	2.31964e-89	1	SPPL3
6.10044e-93	1.67541	0.126	0.067	1.61619e-88	1	H3C12
1.45356e-92	0.350858	0.812	0.746	3.85092e-88	1	PHF3
1.65656e-92	1.55168	0.115	0.059	4.38874e-88	1	STX5-DT
5.51622e-92	0.581594	0.567	0.514	1.46141e-87	1	CLIP4
6.14662e-92	0.776917	0.439	0.38	1.62842e-87	1	SNHG14
1.84407e-91	0.456501	0.879	0.789	4.8855e-87	1	PEG10
2.48449e-91	0.800543	0.434	0.375	6.58217e-87	1	ITPR1
4.07696e-91	0.46117	0.657	0.592	1.08011e-86	1	CSF3R
4.57195e-91	0.644904	0.506	0.457	1.21125e-86	1	PTBP2
8.64282e-91	0.583626	0.57	0.521	2.28974e-86	1	CAMSAP2
9.6603e-91	1.04909	0.238	0.164	2.5593e-86	1	ENSG00000276216
2.34124e-90	0.259864	0.97	0.941	6.20265e-86	1	RRBP1
2.40058e-90	0.333707	0.897	0.85	6.35986e-86	1	ZFAND6
3.27222e-90	0.467241	0.668	0.62	8.66908e-86	1	IGF2R
3.35361e-90	0.678657	0.677	0.639	8.88472e-86	1	ELOVL5
7.23462e-90	0.393179	0.755	0.694	1.91667e-85	1	ANXA3
1.01142e-89	0.622517	0.523	0.475	2.67957e-85	1	WDFY3
1.34668e-89	0.796156	0.414	0.357	3.56775e-85	1	KDM4B
1.51047e-89	0.53879	0.558	0.496	4.0017e-85	1	KLHL24
1.93963e-89	0.576443	0.572	0.523	5.13867e-85	1	SSH1
1.82067e-88	0.728273	0.627	0.573	4.8235e-84	1	GLUD1
2.16513e-88	0.505889	0.62	0.572	5.73608e-84	1	ZDHHC21
3.00283e-88	0.465468	0.624	0.565	7.9554e-84	1	NCOR2
5.21441e-88	0.397435	0.735	0.679	1.38145e-83	1	WNK1
5.31176e-88	0.396875	0.748	0.682	1.40724e-83	1	EPC1
1.46903e-87	0.519266	0.581	0.529	3.89191e-83	1	ADAM17
1.51476e-87	0.660972	0.487	0.44	4.01304e-83	1	TENT2
1.83013e-87	0.698875	0.505	0.435	4.84855e-83	1	CCDC141
3.70675e-87	0.44969	0.644	0.589	9.82028e-83	1	CEP70
1.8921e-86	0.235764	0.985	0.968	5.01273e-82	1	CSNK1A1
1.94297e-86	0.396521	0.749	0.691	5.1475e-82	1	TES
3.04937e-86	0.407882	0.707	0.653	8.07869e-82	1	STT3B
3.75768e-86	0.928052	0.393	0.317	9.95522e-82	1	NALF1
4.37805e-86	0.444084	0.827	0.749	1.15988e-81	1	MAN1A1
6.57457e-86	0.635931	0.529	0.47	1.7418e-81	1	NDRG1
1.77288e-85	0.831285	0.425	0.37	4.6969e-81	1	ZNF608
1.25714e-84	0.706452	0.458	0.405	3.33055e-80	1	METTL15
1.31567e-84	0.562221	0.549	0.499	3.4856e-80	1	UBR5
2.35121e-84	0.476544	0.673	0.622	6.22906e-80	1	FARP1
8.20602e-84	0.710921	0.542	0.479	2.17402e-79	1	KITLG
1.47412e-83	0.729929	0.446	0.39	3.90539e-79	1	LINC00571
2.66237e-83	0.678792	0.489	0.444	7.05341e-79	1	MRTFA
2.97912e-83	0.502176	0.592	0.541	7.89258e-79	1	PIAS1
4.09167e-83	0.527874	0.568	0.513	1.08401e-78	1	SH3PXD2A
7.48371e-83	0.81348	0.407	0.341	1.98266e-78	1	SLC38A4-AS1
1.51671e-82	0.597222	0.543	0.5	4.01821e-78	1	AFF1
1.74965e-82	0.721495	0.442	0.387	4.63535e-78	1	EPG5
2.63697e-82	0.727993	0.414	0.356	6.98613e-78	1	FBXL20
3.15307e-82	0.510988	0.594	0.543	8.35344e-78	1	LMBRD1
9.00449e-82	0.364264	0.754	0.69	2.38556e-77	1	SMARCC1
3.712e-81	0.447508	0.69	0.621	9.83419e-77	1	ATP2B4
4.73349e-81	1.04461	0.25	0.18	1.25404e-76	1	IQCN
5.8231e-81	0.518692	0.576	0.529	1.54271e-76	1	ABI1
1.28612e-80	0.290242	0.933	0.867	3.40733e-76	1	ZFP36L1
1.35299e-80	0.378911	0.736	0.67	3.58447e-76	1	BHLHE40
2.54366e-80	0.859594	0.379	0.318	6.73892e-76	1	LINC01473
4.75743e-80	0.635911	0.481	0.426	1.26039e-75	1	ENSG00000291203
6.7387e-80	0.60601	0.525	0.483	1.78528e-75	1	SPRED2
7.48519e-80	0.389028	0.705	0.607	1.98305e-75	1	RASD1
1.14537e-79	0.535713	0.58	0.525	3.03444e-75	1	ACSS3
1.20579e-79	0.545371	0.592	0.526	3.1945e-75	1	ID4
2.52365e-79	0.197937	1	0.997	6.6859e-75	1	DDX5
4.49068e-79	0.642228	0.509	0.473	1.18972e-74	1	MPZL3
4.62602e-79	0.687729	0.472	0.417	1.22557e-74	1	ZHX2
6.50906e-79	0.761657	0.404	0.344	1.72445e-74	1	BCAS3
1.17042e-78	0.571528	0.536	0.495	3.1008e-74	1	SENP5
1.61243e-78	0.80923	0.413	0.351	4.27181e-74	1	ADAMTS9-AS2
2.04158e-78	0.637635	0.499	0.447	5.40876e-74	1	FMN1
3.38175e-78	0.428194	0.648	0.6	8.95926e-74	1	ZMYM4
4.21481e-78	0.366587	0.801	0.743	1.11663e-73	1	PTBP3
4.73823e-78	0.5537	0.552	0.512	1.2553e-73	1	RBMS2
4.8391e-78	0.339661	0.853	0.755	1.28202e-73	1	BTG2
6.05249e-78	0.868317	0.348	0.284	1.60349e-73	1	ENSG00000253194
1.25458e-77	0.363912	0.779	0.725	3.32377e-73	1	RAD23B
2.14888e-77	1.11306	0.194	0.129	5.69304e-73	1	ENSG00000290039
1.0326e-76	0.750604	0.453	0.393	2.73567e-72	1	MAGI2
1.13634e-76	0.672726	0.467	0.421	3.01052e-72	1	TMEM135
1.28944e-76	0.309606	0.891	0.808	3.41611e-72	1	NR4A1
1.91324e-76	0.4302	0.691	0.634	5.06873e-72	1	ROCK2
2.24472e-76	0.784837	0.426	0.354	5.94694e-72	1	DPP10
2.33405e-76	0.610184	0.503	0.446	6.18359e-72	1	RANBP17
2.47848e-76	0.302868	0.874	0.811	6.56624e-72	1	RSRC2
2.57264e-76	0.232951	0.989	0.976	6.81569e-72	1	ATP1B1
2.57455e-76	0.370642	0.848	0.782	6.82077e-72	1	DNAJC1
4.27666e-76	0.299423	0.876	0.813	1.13301e-71	1	TAF1D
9.27438e-76	0.58764	0.523	0.484	2.45706e-71	1	DYM
5.46973e-75	0.497644	0.707	0.655	1.44909e-70	1	RBBP6
6.16858e-75	0.21281	0.948	0.881	1.63424e-70	1	ZFP36
6.31976e-75	0.506578	0.608	0.564	1.67429e-70	1	DDX3Y
2.01373e-74	0.628343	0.478	0.436	5.33497e-70	1	TNRC18
2.17463e-74	0.309081	0.836	0.78	5.76126e-70	1	ATRX
2.31826e-74	0.427179	0.652	0.613	6.14176e-70	1	MARK3
5.11129e-74	0.985636	0.365	0.311	1.35414e-69	1	GCH1
6.27499e-74	0.509926	0.57	0.523	1.66243e-69	1	WWC2
9.81959e-74	0.966824	0.308	0.244	2.6015e-69	1	TGFB2
1.05877e-73	0.535031	0.566	0.529	2.80501e-69	1	C3orf52
2.47956e-73	0.725025	0.442	0.398	6.56911e-69	1	TENT5C
3.05874e-73	0.419681	0.73	0.678	8.10352e-69	1	PAWR
4.08221e-73	1.02736	0.294	0.232	1.0815e-68	1	KLHL15
5.78167e-73	0.511979	0.576	0.543	1.53174e-68	1	RAB3GAP1
8.53396e-73	0.819737	0.375	0.317	2.2609e-68	1	SLC45A4
2.28904e-72	0.371848	0.803	0.747	6.06435e-68	1	PARM1
2.58496e-72	0.688421	0.464	0.418	6.84834e-68	1	NR6A1
4.17183e-72	0.588548	0.549	0.512	1.10524e-67	1	MALT1
5.38969e-72	0.54561	0.563	0.532	1.42789e-67	1	ADIPOR2
6.57186e-72	0.31134	0.853	0.794	1.74108e-67	1	TTC3
7.25114e-72	0.352201	0.74	0.693	1.92104e-67	1	PPP2CA
4.33108e-71	0.621851	0.494	0.448	1.14743e-66	1	EHBP1
5.80891e-71	0.815291	0.388	0.34	1.53896e-66	1	NXF1
9.25026e-71	0.432135	0.61	0.566	2.45067e-66	1	SETD2
2.13321e-70	0.592809	0.509	0.473	5.65151e-66	1	EXOC6B
2.5467e-70	0.252737	0.947	0.912	6.74698e-66	1	TMEM87A
3.09704e-70	0.380483	0.794	0.723	8.20499e-66	1	DCBLD2
3.26653e-70	0.396291	0.667	0.616	8.65401e-66	1	ZMYND8
7.13803e-70	0.544937	0.551	0.51	1.89108e-65	1	CCDC91
9.40665e-70	0.490891	0.566	0.532	2.4921e-65	1	TNKS2
1.15224e-69	0.870906	0.334	0.271	3.05264e-65	1	ENTREP1
1.28782e-69	0.241487	0.983	0.964	3.41183e-65	1	LRRFIP1
2.93722e-69	0.46259	0.578	0.538	7.78157e-65	1	XRN1
3.23002e-69	0.312869	0.903	0.842	8.5573e-65	1	TMC5
6.61919e-69	0.910892	0.32	0.261	1.75362e-64	1	ENSG00000227307
9.52742e-69	0.501764	0.582	0.541	2.5241e-64	1	COMMD10
1.00954e-68	0.925764	0.322	0.263	2.67457e-64	1	MERTK
1.02614e-68	0.591902	0.697	0.648	2.71855e-64	1	ZNF385B
1.04162e-68	0.370079	0.825	0.754	2.75957e-64	1	RAB27B
1.55624e-68	0.54067	0.542	0.504	4.12294e-64	1	ATL2
3.61127e-68	0.405353	0.64	0.6	9.56733e-64	1	CHD1
4.29744e-68	0.475431	0.597	0.548	1.13852e-63	1	ACSS2
5.4624e-68	0.928848	0.325	0.267	1.44715e-63	1	H2BC5
5.68939e-68	0.691346	0.409	0.345	1.50729e-63	1	LGR4
7.8625e-68	0.503419	0.562	0.532	2.08301e-63	1	GPATCH8
2.76161e-67	0.31868	0.808	0.752	7.31633e-63	1	PCM1
5.127e-67	0.56748	0.515	0.477	1.3583e-62	1	STXBP1
8.13389e-67	0.397002	0.644	0.6	2.15491e-62	1	ENOSF1
1.21467e-66	0.682802	0.453	0.405	3.21801e-62	1	STOX2
2.02645e-66	0.468985	0.733	0.703	5.36867e-62	1	WTAP
2.12831e-66	0.696548	0.441	0.402	5.63854e-62	1	HEXIM1
7.52867e-66	0.263805	0.91	0.864	1.99457e-61	1	SPTBN1
1.06586e-65	0.347274	0.779	0.707	2.82378e-61	1	PMAIP1
1.75685e-65	0.804997	0.341	0.286	4.65442e-61	1	ENSG00000289405
4.60092e-65	0.359047	0.84	0.779	1.21892e-60	1	SPATS2L
4.72485e-65	0.292988	0.851	0.814	1.25175e-60	1	STAT3
6.1374e-65	0.501567	0.576	0.537	1.62598e-60	1	SH3D19
6.97787e-65	0.660825	0.458	0.413	1.84865e-60	1	FAAH2
7.10507e-65	0.939883	0.377	0.314	1.88235e-60	1	PPCDC
1.35464e-64	1.19646	0.235	0.176	3.58885e-60	1	LINC01138
2.42528e-64	0.217251	0.974	0.951	6.42531e-60	1	SRRM2
2.81029e-64	0.446518	0.642	0.604	7.4453e-60	1	EGFR
3.62461e-64	0.637858	0.478	0.442	9.60268e-60	1	DNAH14
3.78237e-64	0.270109	0.897	0.843	1.00206e-59	1	LUC7L3
4.79137e-64	0.287215	0.86	0.806	1.26938e-59	1	SDCBP
5.86757e-64	1.50518	0.082	0.042	1.5545e-59	1	ENSG00000289200
8.02591e-64	0.418613	0.644	0.604	2.1263e-59	1	MCCC1
8.92735e-64	0.562052	0.508	0.468	2.36512e-59	1	PLCH1
9.96843e-64	0.508397	0.586	0.547	2.64094e-59	1	SECISBP2
1.23764e-63	0.552227	0.505	0.468	3.27889e-59	1	CLASP2
2.11048e-63	0.39329	0.646	0.605	5.59129e-59	1	ASXL1
4.14711e-63	0.610568	0.481	0.449	1.09869e-58	1	SEC23A
4.71092e-63	0.288719	0.827	0.768	1.24806e-58	1	SRSF4
7.38639e-63	0.450536	0.584	0.552	1.95688e-58	1	KDM5A
1.88414e-62	0.302961	0.836	0.762	4.99165e-58	1	NFKB1
4.10314e-62	0.56525	0.517	0.483	1.08704e-57	1	ATF7IP
1.79171e-61	0.303368	0.764	0.704	4.74677e-57	1	BPTF
1.80231e-61	0.705328	0.413	0.374	4.77485e-57	1	DIP2B
2.41079e-61	0.414168	0.652	0.616	6.3869e-57	1	YWHAG
2.46575e-61	0.491202	0.566	0.529	6.5325e-57	1	SOS1
3.13782e-61	0.402627	0.714	0.68	8.31304e-57	1	ACSL1
1.32456e-60	0.267748	0.953	0.91	3.50916e-56	1	ACSL3
3.61451e-60	0.588901	0.491	0.456	9.57593e-56	1	XPR1
5.92842e-60	1.55856	0.075	0.038	1.57062e-55	1	ENSG00000283635
6.27481e-60	0.68894	0.436	0.39	1.66239e-55	1	PRKD1
9.66289e-60	0.296364	0.82	0.769	2.55999e-55	1	CD2AP
5.87323e-59	0.632604	0.48	0.456	1.556e-54	1	STX5
6.71846e-59	0.167209	0.875	0.792	1.77992e-54	1	GADD45B
1.31024e-58	0.47259	0.581	0.546	3.47122e-54	1	DAAM1
1.71513e-58	0.440128	0.602	0.571	4.54388e-54	1	PPFIA1
1.82566e-58	0.57258	0.481	0.448	4.83672e-54	1	ARHGAP32
1.97404e-58	0.443565	0.669	0.629	5.22983e-54	1	WWC1
2.28885e-58	1.01787	0.209	0.153	6.06386e-54	1	ENSG00000273702
2.87692e-58	0.409845	0.618	0.584	7.62183e-54	1	MAP3K2
5.91111e-58	0.366328	0.718	0.668	1.56603e-53	1	SECISBP2L
6.16679e-58	0.307348	0.745	0.703	1.63377e-53	1	THOC2
7.16449e-58	0.347719	0.751	0.707	1.89809e-53	1	NUP58
7.97086e-58	0.684431	0.637	0.578	2.11172e-53	1	DLG2
8.92751e-58	0.559768	0.495	0.459	2.36516e-53	1	FAM135A
1.23607e-57	0.327636	0.713	0.677	3.27473e-53	1	SF1
1.63651e-57	0.209028	0.936	0.891	4.3356e-53	1	EIF4A2
1.79566e-57	0.621384	0.47	0.433	4.75723e-53	1	SUPT3H
3.47777e-57	0.400814	0.61	0.581	9.21366e-53	1	AGFG1
5.62022e-57	0.548175	0.499	0.472	1.48897e-52	1	PHKB
2.3228e-56	0.731511	0.373	0.329	6.1538e-52	1	DIP2C
5.84247e-56	0.698711	0.398	0.351	1.54784e-51	1	ABTB2
5.96729e-56	0.547547	0.554	0.499	1.58092e-51	1	FN1
9.42043e-56	0.840313	0.348	0.304	2.49576e-51	1	FAM53C
1.02785e-55	0.23073	0.958	0.929	2.72309e-51	1	IQGAP1
1.09709e-55	0.572329	0.474	0.445	2.90651e-51	1	EPC2
1.14895e-55	0.980429	0.26	0.205	3.04392e-51	1	MIR4527HG
1.1861e-55	0.400595	0.605	0.573	3.14235e-51	1	KPNA4
2.91685e-55	0.613369	0.42	0.369	7.7276e-51	1	LONRF2
4.2891e-55	0.346288	0.742	0.697	1.13631e-50	1	CAPN8
1.37065e-54	0.452803	0.574	0.546	3.63126e-50	1	ECPAS
1.46784e-54	0.662644	0.412	0.374	3.88876e-50	1	TTC6
1.54168e-54	0.552101	0.516	0.489	4.08437e-50	1	KIF13A
2.02097e-54	0.23838	0.99	0.98	5.35415e-50	1	CD46
2.5837e-54	0.366902	0.661	0.623	6.84501e-50	1	NPEPPS
1.00876e-53	0.808485	0.291	0.238	2.67251e-49	1	CCDC144BP
1.16264e-53	1.15445	0.228	0.178	3.08018e-49	1	CSKMT
1.82774e-53	0.538914	0.536	0.511	4.84224e-49	1	RAB3IP
1.8415e-53	0.562617	0.512	0.49	4.87869e-49	1	SLC7A1
2.61394e-53	0.54572	0.527	0.5	6.92511e-49	1	SEPTIN9
4.08219e-53	0.353753	0.662	0.621	1.0815e-48	1	GCC2
4.14842e-53	1.10116	0.199	0.145	1.09904e-48	1	SYN3
4.32614e-53	0.477959	0.536	0.515	1.14612e-48	1	UBAP2L
7.23224e-53	0.298533	0.768	0.72	1.91604e-48	1	PPP2R5C
1.03876e-52	0.613234	0.485	0.452	2.75198e-48	1	GAB2
3.36372e-52	0.52109	0.526	0.493	8.91152e-48	1	MEF2C
4.69488e-52	0.706737	0.368	0.326	1.24381e-47	1	ZNF516
4.76617e-52	0.459812	0.565	0.538	1.2627e-47	1	TRMT11
5.09452e-52	0.571794	0.472	0.448	1.34969e-47	1	UBR3
7.51608e-52	0.678198	0.378	0.336	1.99124e-47	1	ANKRD36
1.03873e-51	0.522677	0.506	0.481	2.75191e-47	1	UGGT2
1.06436e-51	0.639375	0.447	0.418	2.81981e-47	1	UMAD1
1.59146e-51	1.15117	0.114	0.071	4.21627e-47	1	ARMH1
1.6054e-51	0.649103	0.409	0.371	4.25319e-47	1	PRDM16
1.62577e-51	0.809795	0.358	0.305	4.30715e-47	1	ADAMTS9
3.49893e-51	0.69431	0.381	0.338	9.2697e-47	1	PRAG1
3.66515e-51	0.814853	0.264	0.211	9.71009e-47	1	ENSG00000291073
5.44707e-51	0.335573	0.659	0.603	1.44309e-46	1	PLK2
6.37791e-51	0.308226	0.756	0.723	1.6897e-46	1	CXADR
2.76221e-50	1.04076	0.194	0.143	7.31791e-46	1	H2BC15
3.62819e-50	0.662253	0.421	0.385	9.61218e-46	1	PRICKLE2
3.81687e-50	0.619871	0.433	0.406	1.0112e-45	1	ATAD2B
5.64752e-50	0.685686	0.411	0.372	1.4962e-45	1	FGFR2
7.40116e-50	0.346464	0.727	0.691	1.96079e-45	1	CPM
1.06689e-49	0.509005	0.511	0.49	2.82651e-45	1	RC3H1
1.06955e-49	0.343136	0.656	0.621	2.83356e-45	1	ARHGAP5
3.53785e-49	0.305091	0.718	0.671	9.37284e-45	1	VEGFA
3.674e-49	0.626338	0.443	0.417	9.73353e-45	1	ZNF609
1.15011e-48	0.55145	0.487	0.444	3.04699e-44	1	FILIP1L
1.1511e-48	0.735465	0.362	0.321	3.04961e-44	1	ENSG00000283098
1.21181e-48	0.633717	0.442	0.417	3.21045e-44	1	EFCAB2
2.65047e-48	0.262755	0.749	0.693	7.0219e-44	1	TAF15
5.34637e-48	0.679532	0.366	0.327	1.41641e-43	1	MTUS1-DT
6.24621e-48	0.338534	0.729	0.672	1.65481e-43	1	PLS3
8.07991e-48	0.540166	0.466	0.439	2.14061e-43	1	TNKS
9.75402e-48	0.474996	0.529	0.494	2.58413e-43	1	RASAL2
1.83769e-47	0.797755	0.325	0.279	4.86859e-43	1	PPARG
2.45946e-47	1.6883	0.058	0.029	6.51584e-43	1	IKBKB-DT
3.00418e-47	0.307686	0.834	0.791	7.95897e-43	1	RAB27A
3.97751e-47	1.13119	0.117	0.076	1.05376e-42	1	ENSG00000289312
4.12066e-47	0.186749	0.988	0.979	1.09169e-42	1	CHASERR
5.92167e-47	0.538561	0.488	0.471	1.56883e-42	1	NBAS
2.02052e-46	0.395227	0.591	0.569	5.35295e-42	1	DHX15
4.21266e-46	0.543416	0.481	0.45	1.11606e-41	1	FUT8
4.5107e-46	0.311699	0.717	0.689	1.19502e-41	1	TCF25
5.92504e-46	1.13163	0.128	0.085	1.56972e-41	1	ENSG00000287697
5.95656e-46	1.84754	0.039	0.016	1.57807e-41	1	FBXO34-AS1
6.00329e-46	0.341835	0.647	0.618	1.59045e-41	1	RANBP2
8.33503e-46	0.506768	0.493	0.463	2.2082e-41	1	NCOA1
8.8785e-46	0.296265	0.793	0.746	2.35218e-41	1	TPD52
1.12997e-45	0.638717	0.444	0.416	2.99364e-41	1	PRTG
1.52334e-45	0.256673	0.936	0.906	4.03578e-41	1	DNAJA1
2.01194e-45	0.659442	0.398	0.363	5.33023e-41	1	IGF1R
2.03797e-45	0.567266	0.481	0.457	5.3992e-41	1	TNFRSF21
2.10099e-45	0.503598	0.509	0.485	5.56616e-41	1	THUMPD3-AS1
2.8521e-45	0.387488	0.482	0.419	7.55607e-41	1	LBH
2.91989e-45	0.798309	0.566	0.533	7.73566e-41	1	DLGAP1
4.15621e-45	0.631058	0.433	0.408	1.10111e-40	1	SHB
1.37572e-44	0.744953	0.332	0.291	3.6447e-40	1	PITPNM2
1.43616e-44	0.678038	0.391	0.361	3.80482e-40	1	XKR6
1.72259e-44	0.506892	0.501	0.47	4.56366e-40	1	FER
1.82234e-44	0.490625	0.527	0.504	4.82792e-40	1	ATP13A3
2.09045e-44	0.932832	0.176	0.129	5.53823e-40	1	THAP9
2.43686e-44	0.759979	0.325	0.279	6.45597e-40	1	NBEA
5.07273e-44	0.287727	0.781	0.746	1.34392e-39	1	SARAF
5.26398e-44	0.422175	0.602	0.573	1.39459e-39	1	NSD3
1.08579e-43	0.604664	0.441	0.414	2.87658e-39	1	SLC2A13
1.14056e-43	0.40609	0.569	0.531	3.02167e-39	1	RASSF8
1.40515e-43	1.84508	0.035	0.015	3.72266e-39	1	ENSG00000283078
1.67967e-43	0.322263	0.812	0.77	4.44994e-39	1	ODC1
1.84825e-43	0.360709	0.625	0.596	4.89656e-39	1	EHD4
1.87135e-43	0.715078	0.307	0.263	4.95777e-39	1	LRP2BP-AS1
2.84075e-43	0.64453	0.426	0.401	7.52601e-39	1	SPSB1
2.84282e-43	0.624135	0.403	0.374	7.53149e-39	1	FOCAD
3.31785e-43	0.447689	0.525	0.499	8.78997e-39	1	CENPC
5.17984e-43	0.285524	0.741	0.699	1.37229e-38	1	TSPAN13
6.41704e-43	0.309781	0.694	0.661	1.70007e-38	1	PNPLA8
3.87331e-42	0.721489	0.369	0.338	1.02616e-37	1	SLC9A1
4.48135e-42	0.389639	0.541	0.485	1.18724e-37	1	TNC
5.36128e-42	0.233896	0.788	0.741	1.42036e-37	1	PARP14
1.09964e-41	0.710884	0.348	0.312	2.91327e-37	1	LINC01278
1.11736e-41	0.450557	0.528	0.511	2.96023e-37	1	HIPK3
1.1193e-41	0.53909	0.466	0.442	2.96537e-37	1	HIPK2
1.15885e-41	0.477711	0.508	0.495	3.07014e-37	1	RBM33
7.75406e-41	0.683585	0.379	0.35	2.05428e-36	1	SLC10A7
8.03754e-41	1.04576	0.115	0.076	2.12938e-36	1	ITGB1-DT
8.44835e-41	0.329924	0.67	0.638	2.23822e-36	1	TACC1
1.09989e-40	0.539546	0.516	0.501	2.91395e-36	1	OXR1
2.32157e-40	0.498011	0.515	0.505	6.15054e-36	1	CSTPP1
2.67855e-40	0.653591	0.312	0.266	7.09628e-36	1	MAP2
5.22983e-40	0.819334	0.272	0.23	1.38554e-35	1	PRKN
6.47881e-40	0.306903	0.66	0.63	1.71643e-35	1	SHTN1
6.75482e-40	0.381839	0.584	0.565	1.78956e-35	1	RLF
6.87579e-40	0.654384	0.363	0.33	1.8216e-35	1	SHC3
1.44999e-39	0.313004	0.658	0.626	3.84145e-35	1	WWC3
1.85691e-39	0.581893	0.539	0.507	4.91951e-35	1	EFNA5
2.06752e-39	0.313031	0.783	0.757	5.47749e-35	1	DDX3X
2.94352e-39	0.214748	0.847	0.79	7.79826e-35	1	RHOB
6.61342e-39	0.283646	0.771	0.739	1.75209e-34	1	TGFBR2
6.71212e-39	0.442368	0.526	0.508	1.77824e-34	1	RANBP9
9.00956e-39	0.352104	0.633	0.607	2.3869e-34	1	SDCCAG8
1.0354e-38	0.607815	0.42	0.402	2.74308e-34	1	RREB1
1.17078e-38	1.35259	0.065	0.036	3.10175e-34	1	PMEL
1.25777e-38	0.33227	0.622	0.596	3.33222e-34	1	AP2B1
1.53563e-38	0.546655	0.431	0.409	4.06834e-34	1	CHD6
1.65407e-38	0.594355	0.371	0.333	4.38212e-34	1	FOSL1
2.22073e-38	0.981728	0.159	0.117	5.88339e-34	1	DLL4
2.58487e-38	0.399276	0.558	0.537	6.84809e-34	1	MBP
3.32603e-38	0.361529	0.586	0.553	8.81164e-34	1	RASA2
3.63627e-38	0.979045	0.149	0.107	9.63358e-34	1	IL1RAPL1
4.71105e-38	0.782438	0.343	0.309	1.2481e-33	1	ANTXR2
4.82249e-38	0.638851	0.394	0.373	1.27762e-33	1	MED26
6.66262e-38	0.35175	0.601	0.579	1.76513e-33	1	TTC19
7.80001e-38	0.201906	0.977	0.956	2.06646e-33	1	HNRNPU
7.83357e-38	0.651852	0.351	0.315	2.07535e-33	1	CPEB2
1.01527e-37	0.655801	0.377	0.349	2.68975e-33	1	JARID2
1.33212e-37	0.352851	0.597	0.575	3.52919e-33	1	HUWE1
1.38834e-37	0.495685	0.461	0.444	3.67813e-33	1	NDEL1
1.45772e-37	0.698435	0.491	0.45	3.86193e-33	1	SLC2A3
1.67355e-37	0.466234	0.506	0.493	4.43374e-33	1	PHACTR4
1.91073e-37	0.54232	0.488	0.465	5.0621e-33	1	LHFPL6
3.25757e-37	0.582867	0.443	0.418	8.63029e-33	1	PEAK1
4.38058e-37	0.321861	0.66	0.62	1.16055e-32	1	KCNJ15
4.52618e-37	0.217303	0.925	0.888	1.19912e-32	1	LPCAT1
4.99072e-37	0.960441	0.191	0.148	1.32219e-32	1	HYMAI
5.36983e-37	0.631325	0.383	0.359	1.42263e-32	1	SLC25A25
5.67082e-37	0.12943	0.941	0.89	1.50237e-32	1	ZFAND5
5.86587e-37	0.727177	0.374	0.352	1.55404e-32	1	RIPK1
6.10679e-37	0.490447	0.491	0.472	1.61787e-32	1	RFX2
6.38844e-37	0.270727	0.82	0.787	1.69249e-32	1	RALY
6.57148e-37	0.782844	0.288	0.25	1.74098e-32	1	GOLGA8A
7.47821e-37	0.672133	0.482	0.451	1.9812e-32	1	MDM2
8.3401e-37	0.233073	0.763	0.715	2.20954e-32	1	SRSF10
1.13297e-36	0.283254	0.761	0.693	3.00158e-32	1	VEPH1
1.17343e-36	0.635434	0.39	0.366	3.10877e-32	1	NOS1AP
2.22619e-36	0.295432	0.71	0.681	5.89784e-32	1	ACTR3
3.01651e-36	0.302481	0.646	0.622	7.99165e-32	1	MARCHF7
3.07937e-36	0.388893	0.583	0.566	8.15818e-32	1	SEC22B
3.77658e-36	0.65433	0.364	0.336	1.00053e-31	1	FGD6
4.32016e-36	0.311842	0.653	0.631	1.14454e-31	1	UBE3A
4.93206e-36	0.722533	0.277	0.235	1.30665e-31	1	ENSG00000287292
5.14631e-36	0.347323	0.597	0.579	1.36341e-31	1	PDS5A
5.31259e-36	0.808916	0.238	0.197	1.40746e-31	1	ENSG00000286619
6.30336e-36	1.03068	0.19	0.15	1.66995e-31	1	TENM4
6.74129e-36	0.549603	0.44	0.428	1.78597e-31	1	TASP1
1.40304e-35	1.27917	0.065	0.038	3.71707e-31	1	ENSG00000290051
1.52305e-35	0.152064	0.994	0.989	4.035e-31	1	HNRNPC
1.94237e-35	0.489694	0.509	0.5	5.14592e-31	1	EPN2
2.22184e-35	1.27529	0.124	0.088	5.88631e-31	1	PPP1R3C
2.63569e-35	0.574255	0.413	0.395	6.98273e-31	1	SCAF8
2.78801e-35	1.38996	0.044	0.022	7.38628e-31	1	ENSG00000283064
4.14614e-35	0.275559	0.709	0.687	1.09844e-30	1	NCOR1
4.64279e-35	0.387979	0.586	0.572	1.23001e-30	1	SUCLG2
5.96402e-35	0.451436	0.565	0.536	1.58005e-30	1	NDNF
6.0464e-35	0.580309	0.406	0.388	1.60187e-30	1	WDR70
6.52859e-35	0.375811	0.564	0.551	1.72962e-30	1	RBM26
1.05674e-34	1.59724	0.039	0.019	2.79963e-30	1	ENSG00000261335
1.49756e-34	0.215475	0.805	0.762	3.96749e-30	1	CFLAR
2.20159e-34	0.718861	0.309	0.274	5.83266e-30	1	GPR39
2.71776e-34	0.575374	0.422	0.407	7.20017e-30	1	ASB3
2.71804e-34	0.346725	0.663	0.638	7.20091e-30	1	B4GALT1
2.79566e-34	0.257393	0.686	0.651	7.40654e-30	1	MKNK2
3.37284e-34	0.405695	0.451	0.408	8.93566e-30	1	ANKRD36C
4.36437e-34	0.450906	0.489	0.474	1.15625e-29	1	PIBF1
4.5019e-34	0.154042	0.94	0.895	1.19269e-29	1	JUNB
4.95594e-34	0.254306	0.741	0.705	1.31298e-29	1	SRP54
6.43993e-34	0.913065	0.16	0.12	1.70613e-29	1	UBE2D3-AS1
1.11046e-33	0.448221	0.494	0.486	2.94194e-29	1	PSPC1
1.29618e-33	0.896114	0.228	0.189	3.43396e-29	1	HIF1A-AS3
1.74408e-33	0.551704	0.466	0.449	4.62059e-29	1	GPRC5D-AS1
3.80373e-33	1.2114	0.081	0.051	1.00772e-28	1	ENSG00000254409
3.92163e-33	0.297497	0.65	0.629	1.03896e-28	1	WDR33
4.09792e-33	1.53283	0.033	0.015	1.08566e-28	1	ENSG00000253295
9.48458e-33	0.662972	0.336	0.305	2.51275e-28	1	CBLB
1.20053e-32	0.438346	0.505	0.495	3.18058e-28	1	CPSF6
1.99255e-32	0.270159	0.666	0.64	5.27887e-28	1	FAM133B
2.02129e-32	0.220007	0.872	0.812	5.35501e-28	1	HMGCS1
2.75448e-32	1.52072	0.047	0.025	7.29745e-28	1	ENSG00000254143
4.17602e-32	0.920108	0.226	0.187	1.10635e-27	1	TNFRSF10D
4.70881e-32	0.61035	0.384	0.365	1.24751e-27	1	ABL1
4.77529e-32	1.63742	0.032	0.014	1.26512e-27	1	ENSG00000290117
5.71293e-32	0.306466	0.643	0.631	1.51353e-27	1	PRKCI
5.84437e-32	0.282378	0.674	0.652	1.54835e-27	1	BAIAP2L1
6.78666e-32	0.512563	0.453	0.44	1.79799e-27	1	HDAC8
8.62069e-32	0.388661	0.529	0.52	2.28388e-27	1	ADNP
8.65055e-32	0.710109	0.288	0.253	2.29179e-27	1	GOLGA8B
1.0975e-31	0.667751	0.37	0.348	2.9076e-27	1	LINC00513
1.29783e-31	0.301098	0.631	0.612	3.43834e-27	1	USP8
1.92549e-31	0.442913	0.487	0.478	5.10119e-27	1	UBR2
2.72689e-31	0.811283	0.215	0.177	7.22434e-27	1	CDKN2B
2.95374e-31	2.26346	0.015	0.004	7.82534e-27	1	ENSG00000225230
3.45601e-31	1.03523	0.101	0.069	9.15601e-27	1	ENSG00000287070
3.80445e-31	0.466081	0.466	0.459	1.00791e-26	1	NFX1
5.35243e-31	0.414259	0.522	0.512	1.41802e-26	1	SPEN
5.65505e-31	0.609907	0.347	0.318	1.49819e-26	1	TBC1D9
6.40736e-31	0.528343	0.448	0.438	1.6975e-26	1	RAP1GDS1
6.59657e-31	0.395222	0.527	0.515	1.74763e-26	1	MYCBP2
7.07514e-31	0.158747	0.925	0.868	1.87442e-26	1	NKX2-1
8.90864e-31	1.41765	0.049	0.027	2.36017e-26	1	ENSG00000251139
9.29048e-31	0.688452	0.297	0.263	2.46133e-26	1	LURAP1L-AS1
2.07086e-30	0.687587	0.273	0.234	5.48634e-26	1	CHSY3
2.20017e-30	0.538054	0.436	0.423	5.82891e-26	1	RFX3
2.51711e-30	0.49859	0.437	0.428	6.66858e-26	1	WDR26
2.54509e-30	0.979176	0.107	0.075	6.74271e-26	1	FOSL2-AS1
3.06515e-30	0.482963	0.46	0.458	8.1205e-26	1	ARFGEF2
3.95148e-30	0.958943	0.115	0.082	1.04687e-25	1	ENSG00000288872
4.24713e-30	0.152363	0.597	0.527	1.12519e-25	1	PTGS2
4.60193e-30	0.238538	0.762	0.715	1.21919e-25	1	FASN
4.77388e-30	0.413623	0.511	0.504	1.26474e-25	1	ODR4
6.56596e-30	0.225682	0.758	0.69	1.73952e-25	1	H1-0
7.07033e-30	0.516169	0.437	0.431	1.87314e-25	1	DMXL1
7.7101e-30	0.406286	0.528	0.523	2.04264e-25	1	N4BP1
7.74735e-30	0.881741	0.218	0.181	2.05251e-25	1	PTPN6
8.35776e-30	0.341845	0.566	0.546	2.21422e-25	1	FHDC1
9.73556e-30	0.629154	0.347	0.322	2.57924e-25	1	ZNF10
1.01245e-29	0.543135	0.389	0.352	2.68229e-25	1	SH3RF2
1.24581e-29	0.796314	0.227	0.189	3.30054e-25	1	NKAIN3
1.87702e-29	0.599014	0.389	0.37	4.9728e-25	1	LIFR
2.23003e-29	0.25907	0.703	0.683	5.90802e-25	1	TOR1AIP2
2.51613e-29	0.636421	0.321	0.294	6.66599e-25	1	CBFA2T2
2.60146e-29	0.637785	0.315	0.285	6.89206e-25	1	SMC5-DT
2.60669e-29	0.507213	0.478	0.456	6.90589e-25	1	DNAH5
2.86981e-29	0.242748	0.813	0.776	7.60299e-25	1	PPP1CB
3.10337e-29	0.249004	0.711	0.683	8.22175e-25	1	ROCK1
3.76983e-29	0.408492	0.539	0.532	9.98741e-25	1	ATP2C1
3.78699e-29	0.491246	0.442	0.43	1.00329e-24	1	BRWD1
4.25585e-29	1.16868	0.056	0.032	1.1275e-24	1	ENSG00000289055
4.87241e-29	0.605581	0.338	0.306	1.29085e-24	1	MIR99AHG
6.67224e-29	0.25817	0.686	0.654	1.76768e-24	1	TOB1
6.80094e-29	0.784121	0.141	0.105	1.80177e-24	1	CCT6P3
7.22962e-29	0.326464	0.584	0.576	1.91534e-24	1	HNRNPL
8.00776e-29	2.02968	0.019	0.007	2.1215e-24	1	ENSG00000286113
9.30447e-29	0.475172	0.457	0.448	2.46503e-24	1	FEM1C
1.32217e-28	0.885428	0.158	0.122	3.50282e-24	1	MIR181A2HG
1.38911e-28	0.543467	0.414	0.404	3.68016e-24	1	FRYL
1.65705e-28	0.532936	0.422	0.396	4.39003e-24	1	ITPKC
1.79335e-28	0.370334	0.459	0.409	4.75113e-24	1	GADD45G
2.1966e-28	1.40421	0.042	0.023	5.81946e-24	1	SPAG6
2.25627e-28	0.323902	0.588	0.575	5.97754e-24	1	NCKAP1
2.54176e-28	0.454229	0.551	0.548	6.73388e-24	1	NEBL
2.6538e-28	0.74286	0.187	0.149	7.03072e-24	1	ERRFI1-DT
3.6658e-28	0.415021	0.498	0.493	9.7118e-24	1	TUT4
3.7914e-28	0.50981	0.424	0.413	1.00445e-23	1	SNX13
3.94469e-28	0.275657	0.65	0.627	1.04507e-23	1	OSBPL8
3.99023e-28	0.620177	0.34	0.316	1.05713e-23	1	TBCK
6.08985e-28	0.942295	0.123	0.09	1.61338e-23	1	SREBF2-AS1
6.61261e-28	0.48338	0.52	0.516	1.75188e-23	1	NFIA
8.40041e-28	0.994586	0.127	0.094	2.22552e-23	1	ENSG00000258081
8.41962e-28	0.463857	0.479	0.462	2.23061e-23	1	ARID4A
8.95861e-28	1.64753	0.03	0.014	2.37341e-23	1	THSD8
1.3678e-27	0.484349	0.414	0.391	3.62372e-23	1	MIR4435-2HG
1.54781e-27	0.223051	0.816	0.784	4.10062e-23	1	RAP1B
1.82783e-27	1.10143	0.089	0.061	4.84246e-23	1	GSK3B-DT
1.85212e-27	0.2485	0.81	0.775	4.90682e-23	1	ANXA11
2.3029e-27	0.803765	0.171	0.136	6.10106e-23	1	ENSG00000243176
2.71728e-27	0.526587	0.498	0.485	7.19888e-23	1	SCIN
2.90975e-27	0.438875	0.463	0.453	7.7088e-23	1	VPS13D
3.95199e-27	0.232376	0.734	0.712	1.047e-22	1	EHF
4.67018e-27	0.710354	0.295	0.265	1.23727e-22	1	BBS9
4.79872e-27	0.804222	0.173	0.138	1.27132e-22	1	ENSG00000249456
7.66961e-27	0.468105	0.456	0.452	2.03191e-22	1	RAB3GAP2
1.23188e-26	0.594091	0.354	0.335	3.26361e-22	1	FAM120B
1.25772e-26	0.88749	0.105	0.074	3.33208e-22	1	ENSG00000250522
1.32642e-26	0.698324	0.228	0.194	3.51409e-22	1	ZNF767P
1.61385e-26	0.12448	0.997	0.995	4.27556e-22	1	HNRNPA2B1
1.78331e-26	0.463584	0.434	0.417	4.72453e-22	1	TET2
1.78786e-26	1.21142	0.048	0.028	4.73658e-22	1	ENSG00000270361
1.90637e-26	0.463952	0.467	0.466	5.05055e-22	1	TMEM131
1.9296e-26	0.205095	0.852	0.816	5.11208e-22	1	TMEM41B
2.19508e-26	0.174369	0.951	0.921	5.81544e-22	1	BCLAF1
2.27078e-26	0.311915	0.637	0.631	6.01597e-22	1	AMD1
2.72647e-26	0.21656	0.729	0.699	7.22323e-22	1	FUBP1
2.9107e-26	0.428359	0.507	0.509	7.71131e-22	1	ICA1
3.70032e-26	0.865457	0.123	0.091	9.80326e-22	1	NDNF-AS1
4.3735e-26	0.28964	0.646	0.621	1.15867e-21	1	BAZ1A
5.125e-26	0.21276	0.905	0.868	1.35777e-21	1	NFE2L2
5.32382e-26	0.470282	0.462	0.459	1.41044e-21	1	TRPC4AP
5.41304e-26	0.533471	0.372	0.343	1.43408e-21	1	DNAH11
6.61451e-26	0.55037	0.382	0.367	1.75238e-21	1	ATG7
7.42131e-26	0.488063	0.477	0.457	1.96613e-21	1	C8orf34
8.36983e-26	0.438715	0.475	0.476	2.21742e-21	1	GSE1
9.02304e-26	0.695172	0.33	0.309	2.39047e-21	1	PFKFB3
9.32527e-26	0.313565	0.598	0.592	2.47054e-21	1	PMM2
9.50367e-26	1.23472	0.066	0.042	2.51781e-21	1	ENSG00000276900
9.67083e-26	1.3003	0.038	0.02	2.56209e-21	1	ENSG00000288865
9.95545e-26	0.774287	0.192	0.157	2.6375e-21	1	RFX3-DT
1.07302e-25	1.38581	0.038	0.02	2.84276e-21	1	ENSG00000272426
1.32933e-25	0.427867	0.489	0.487	3.52181e-21	1	DENND4C
1.72753e-25	0.331944	0.572	0.567	4.57676e-21	1	YARS1
2.02586e-25	0.927955	0.164	0.131	5.36712e-21	1	CSRNP2
2.58131e-25	0.285063	0.639	0.622	6.83866e-21	1	LIMA1
3.6535e-25	0.214468	0.793	0.745	9.67921e-21	1	SGPP2
3.69138e-25	0.605967	0.419	0.412	9.77957e-21	1	RIMKLB
3.97014e-25	0.586518	0.329	0.305	1.05181e-20	1	LRCH3
4.31889e-25	1.4903	0.025	0.011	1.1442e-20	1	ENSG00000235415
5.2012e-25	1.33078	0.042	0.023	1.37795e-20	1	H4C1
6.21884e-25	0.421283	0.547	0.534	1.64756e-20	1	SLCO3A1
6.39143e-25	0.313386	0.627	0.618	1.69328e-20	1	SMAP1
7.58513e-25	0.220873	0.795	0.758	2.00953e-20	1	DNAJC3
8.67288e-25	0.426191	0.475	0.478	2.29771e-20	1	EP300
1.00868e-24	0.183132	0.75	0.721	2.67231e-20	1	REL
1.15773e-24	0.70364	0.278	0.244	3.06717e-20	1	SLIT2
1.51822e-24	0.49563	0.478	0.461	4.02223e-20	1	COL8A1
1.60782e-24	0.415423	0.516	0.513	4.25961e-20	1	CREB3L2
1.65321e-24	0.589041	0.374	0.358	4.37985e-20	1	ADGRG6
2.4401e-24	0.19452	0.815	0.785	6.46456e-20	1	CAPN2
3.27134e-24	0.44594	0.486	0.493	8.66677e-20	1	ILRUN
4.07592e-24	0.308286	0.614	0.607	1.07983e-19	1	ACBD6
4.75551e-24	0.795802	0.304	0.267	1.25988e-19	1	RIMS1
5.90786e-24	0.623731	0.314	0.29	1.56517e-19	1	CLCN5
6.44462e-24	0.16839	0.911	0.881	1.70737e-19	1	SON
6.62395e-24	0.842964	0.234	0.204	1.75488e-19	1	ENSG00000237773
7.06913e-24	0.254415	0.274	0.352	1.87282e-19	1	TUBA1A
8.25191e-24	0.181423	0.9	0.854	2.18618e-19	1	HDLBP
1.11542e-23	0.308107	0.572	0.569	2.95508e-19	1	IWS1
1.28115e-23	0.259615	0.632	0.618	3.39416e-19	1	PBRM1
1.38318e-23	0.241753	0.924	0.893	3.66445e-19	1	MAP1LC3B
1.39663e-23	1.44283	0.03	0.015	3.7001e-19	1	ETNK1-DT
2.32153e-23	0.38596	0.5	0.498	6.15042e-19	1	TBC1D23
2.63468e-23	0.754584	0.28	0.254	6.98005e-19	1	LINC01876
3.62733e-23	0.690831	0.268	0.24	9.60989e-19	1	CYP1B1-AS1
3.78618e-23	1.75402	0.021	0.009	1.00307e-18	1	LINC02828
4.74531e-23	0.336751	0.54	0.533	1.25717e-18	1	GNPTAB
4.94015e-23	0.568726	0.38	0.368	1.30879e-18	1	IRS2
5.22401e-23	1.47631	0.03	0.015	1.384e-18	1	ENSG00000263826
5.24447e-23	0.37852	0.54	0.532	1.38942e-18	1	RAB31
5.34057e-23	0.295331	0.601	0.596	1.41488e-18	1	PRPF4B
5.37552e-23	1.25247	0.052	0.032	1.42414e-18	1	COP1-DT
5.39555e-23	0.375318	0.532	0.528	1.42944e-18	1	GPCPD1
5.57255e-23	1.30933	0.038	0.021	1.47633e-18	1	ENSG00000232536
7.02053e-23	0.739677	0.301	0.276	1.85995e-18	1	CTH
7.50599e-23	0.435815	0.463	0.451	1.98856e-18	1	PDE8A
1.03961e-22	0.591883	0.326	0.307	2.75424e-18	1	MTMR3
1.29886e-22	0.549703	0.372	0.361	3.44108e-18	1	PIP5K1A
1.4231e-22	0.384128	0.517	0.514	3.77023e-18	1	MAN1A2
1.61705e-22	0.932204	0.077	0.053	4.28405e-18	1	THBS1-IT1
1.76086e-22	0.613723	0.254	0.224	4.66505e-18	1	GARS1-DT
1.81429e-22	0.515015	0.425	0.425	4.8066e-18	1	PDSS2
1.90937e-22	0.619837	0.281	0.254	5.0585e-18	1	PUS10
2.68953e-22	0.365053	0.579	0.576	7.12538e-18	1	FRMD4B
2.71854e-22	0.331565	0.568	0.563	7.20222e-18	1	RBPJ
3.67838e-22	0.84346	0.154	0.124	9.74514e-18	1	ZNF821
3.75731e-22	0.322098	0.569	0.561	9.95423e-18	1	IARS1
4.0946e-22	0.480056	0.43	0.423	1.08478e-17	1	IFT80
5.38101e-22	0.34647	0.54	0.541	1.42559e-17	1	TRIM44
5.508e-22	0.254888	0.762	0.72	1.45924e-17	1	CTNNAL1
5.5114e-22	0.65748	0.322	0.303	1.46013e-17	1	ERICH2-DT
5.79192e-22	0.484211	0.452	0.432	1.53445e-17	1	MGAT5
5.93613e-22	0.392967	0.435	0.409	1.57266e-17	1	H2AC6
7.76276e-22	1.08782	0.071	0.048	2.05659e-17	1	BTG1-DT
7.94533e-22	1.1881	0.046	0.028	2.10496e-17	1	ENSG00000289865
1.01215e-21	0.467945	0.428	0.425	2.6815e-17	1	UBR1
1.27715e-21	0.501915	0.389	0.381	3.38356e-17	1	FAM193A
1.29891e-21	0.54216	0.36	0.346	3.44121e-17	1	ARHGEF2
1.39276e-21	0.620486	0.303	0.281	3.68985e-17	1	EYA3
1.46874e-21	0.998795	0.072	0.049	3.89112e-17	1	BCL2L1-AS1
1.67286e-21	0.369331	0.513	0.511	4.4319e-17	1	FERMT2
1.87125e-21	0.703749	0.262	0.234	4.9575e-17	1	PTPRN2
2.02153e-21	1.00098	0.219	0.192	5.35564e-17	1	TNFRSF10C
2.09333e-21	0.60702	0.307	0.284	5.54585e-17	1	DOP1A
2.85831e-21	0.436894	0.475	0.482	7.57252e-17	1	LARP1B
3.60362e-21	0.151064	0.952	0.926	9.54707e-17	1	SRSF11
3.63949e-21	0.485633	0.429	0.422	9.64211e-17	1	SLC41A2
4.06251e-21	0.341964	0.529	0.517	1.07628e-16	1	DENND2B
4.10424e-21	0.518774	0.396	0.392	1.08734e-16	1	DENND1B
4.5183e-21	0.510961	0.391	0.378	1.19703e-16	1	SYTL3
5.17891e-21	0.747096	0.157	0.127	1.37205e-16	1	CDRT4
5.93033e-21	1.00305	0.069	0.047	1.57112e-16	1	ENSG00000289315
6.32346e-21	0.510232	0.384	0.375	1.67527e-16	1	RIC1
6.44617e-21	0.555099	0.334	0.318	1.70778e-16	1	CLASP1
8.19507e-21	0.558948	0.343	0.328	2.17112e-16	1	PHC3
8.46205e-21	1.03398	0.068	0.046	2.24185e-16	1	ENSG00000259088
9.15235e-21	0.577227	0.37	0.36	2.42473e-16	1	NPAS2
9.433e-21	0.510492	0.431	0.427	2.49908e-16	1	FLNB
1.08105e-20	0.245161	0.651	0.631	2.86402e-16	1	GALNT3
1.16824e-20	0.474895	0.42	0.418	3.09501e-16	1	C1orf116
1.23948e-20	0.358421	0.553	0.548	3.28374e-16	1	MAP3K5
1.36499e-20	1.28073	0.038	0.022	3.61626e-16	1	ENSG00000290110
1.47835e-20	1.54479	0.033	0.019	3.9166e-16	1	ENSG00000287044
1.66803e-20	0.712914	0.227	0.199	4.4191e-16	1	LPXN
1.867e-20	0.719603	0.178	0.148	4.94624e-16	1	IRF4
1.95579e-20	1.02158	0.121	0.094	5.18148e-16	1	ENSG00000259001
2.04386e-20	0.448512	0.423	0.412	5.4148e-16	1	GSAP
2.22961e-20	0.745016	0.184	0.154	5.90691e-16	1	FBXL18
2.31439e-20	0.343406	0.531	0.534	6.13152e-16	1	GOLPH3
2.76979e-20	0.320261	0.607	0.594	7.338e-16	1	MEGF9
3.73232e-20	0.565706	0.375	0.364	9.88804e-16	1	SUMF1
3.75976e-20	0.444198	0.464	0.469	9.96073e-16	1	SENP2
4.00084e-20	1.14004	0.038	0.022	1.05994e-15	1	ENSG00000278002
4.40526e-20	0.202466	0.716	0.691	1.16709e-15	1	CCDC186
4.42232e-20	0.621165	0.264	0.238	1.17161e-15	1	CCDC18-AS1
4.7137e-20	0.5814	0.35	0.335	1.2488e-15	1	KLHL29
4.99706e-20	0.682992	0.253	0.226	1.32387e-15	1	CAVIN2-AS1
6.38571e-20	0.388864	0.498	0.505	1.69177e-15	1	MNAT1
6.74848e-20	1.45661	0.025	0.013	1.78787e-15	1	ENSG00000250604
7.79355e-20	0.48664	0.422	0.426	2.06474e-15	1	TOM1
8.45099e-20	0.404571	0.465	0.471	2.23892e-15	1	RBM5
1.04231e-19	0.702601	0.199	0.171	2.7614e-15	1	ENSG00000286153
1.70795e-19	0.866376	0.09	0.065	4.52486e-15	1	MYL12-AS1
1.98583e-19	0.389774	0.506	0.515	5.26105e-15	1	SIL1
2.0476e-19	0.198238	0.737	0.711	5.42471e-15	1	DHX9
2.23714e-19	0.17102	0.855	0.813	5.92686e-15	1	QSOX1
3.41874e-19	0.497788	0.403	0.399	9.05726e-15	1	DCAF6
3.55763e-19	0.170464	0.921	0.899	9.42522e-15	1	TMEM165
3.84967e-19	0.726013	0.21	0.183	1.01989e-14	1	BFSP1
3.95922e-19	0.373944	0.492	0.496	1.04892e-14	1	MAPKAPK2
4.367e-19	0.368253	0.509	0.51	1.15695e-14	1	STX12
4.62706e-19	0.930116	0.085	0.061	1.22585e-14	1	USP38-DT
4.93073e-19	0.485746	0.397	0.394	1.3063e-14	1	ARID2
6.41342e-19	0.350298	0.527	0.531	1.69911e-14	1	NIBAN2
6.50074e-19	0.978202	0.063	0.043	1.72224e-14	1	LINC02939
6.59971e-19	0.194663	0.709	0.686	1.74846e-14	1	TM9SF3
7.91123e-19	0.260289	0.624	0.616	2.09592e-14	1	MAP4
8.34218e-19	0.850068	0.108	0.083	2.21009e-14	1	ENSG00000288900
9.62272e-19	0.23361	0.655	0.645	2.54935e-14	1	TFG
1.21518e-18	0.1423	0.989	0.97	3.21938e-14	1	IER2
1.37538e-18	0.930669	0.068	0.047	3.6438e-14	1	MIR31HG
1.75049e-18	0.472778	0.348	0.324	4.63758e-14	1	HIVEP3
2.29192e-18	0.492883	0.386	0.381	6.07198e-14	1	USP24
2.37864e-18	0.203905	0.719	0.701	6.30173e-14	1	SLK
2.44678e-18	0.621743	0.241	0.214	6.48224e-14	1	BICRAL
2.46614e-18	0.592319	0.313	0.297	6.53353e-14	1	TEC
2.56324e-18	0.868691	0.126	0.1	6.79079e-14	1	ACER2
2.66091e-18	0.475158	0.417	0.419	7.04955e-14	1	CEP95
2.68209e-18	1.17623	0.041	0.026	7.10566e-14	1	ENSG00000289385
2.71039e-18	0.747961	0.145	0.118	7.18064e-14	1	ENSG00000290989
2.75799e-18	0.332077	0.518	0.505	7.30675e-14	1	NR4A2
3.04029e-18	0.449535	0.425	0.415	8.05464e-14	1	DENND2C
3.48728e-18	0.747369	0.189	0.162	9.23884e-14	1	TM4SF1-AS1
3.49258e-18	0.363404	0.495	0.502	9.25289e-14	1	ZNF148
4.73859e-18	0.352614	0.527	0.538	1.25539e-13	1	CDC73
5.90681e-18	0.677389	0.213	0.187	1.56489e-13	1	ARHGEF10L
6.36319e-18	1.17761	0.034	0.02	1.6858e-13	1	PHLDA1-DT
6.78894e-18	0.580471	0.327	0.313	1.79859e-13	1	PHLPP1
6.86808e-18	0.493642	0.416	0.413	1.81956e-13	1	MAT2A
7.07288e-18	0.173602	0.854	0.808	1.87382e-13	1	ARFGAP3
7.70825e-18	0.58273	0.224	0.196	2.04215e-13	1	TBCEL
7.71241e-18	0.25976	0.616	0.609	2.04325e-13	1	NRDC
8.03922e-18	0.177334	0.934	0.921	2.12983e-13	1	RTN4
8.44169e-18	0.535333	0.333	0.32	2.23646e-13	1	AVL9
8.97115e-18	0.407098	0.477	0.486	2.37673e-13	1	TOM1L1
9.69552e-18	0.887975	0.082	0.06	2.56863e-13	1	STAM-DT
1.04765e-17	0.976033	0.053	0.035	2.77554e-13	1	TSPAN5-DT
1.05522e-17	1.63122	0.016	0.007	2.7956e-13	1	PRMT5-AS1
1.08653e-17	0.44129	0.424	0.418	2.87855e-13	1	DYNC2I1
1.15676e-17	0.207704	0.851	0.835	3.0646e-13	1	JAK1
1.22657e-17	0.876239	0.104	0.08	3.24954e-13	1	CABYR
1.41583e-17	0.588684	0.317	0.303	3.75095e-13	1	COG6
1.45999e-17	0.735577	0.155	0.128	3.86794e-13	1	LINC00278
1.86703e-17	0.512793	0.374	0.37	4.94631e-13	1	FBXO38
2.46067e-17	0.390809	0.474	0.482	6.51905e-13	1	FOXJ3
2.78414e-17	0.124424	0.263	0.329	7.37602e-13	1	TDP2
3.02833e-17	0.922536	0.061	0.042	8.02296e-13	1	SND1-DT
3.32892e-17	0.695546	0.157	0.129	8.81931e-13	1	ENSG00000289152
3.38308e-17	0.947439	0.059	0.04	8.96279e-13	1	ENSG00000287127
3.4678e-17	0.142143	0.658	0.629	9.18726e-13	1	SYNE2
3.71214e-17	0.404745	0.464	0.448	9.83456e-13	1	NTN4
4.55691e-17	1.33218	0.022	0.011	1.20726e-12	1	ENSG00000288896
5.01691e-17	0.805732	0.108	0.084	1.32913e-12	1	ENSG00000289872
5.41522e-17	1.23784	0.035	0.021	1.43466e-12	1	LINC01970
5.54636e-17	0.550685	0.361	0.355	1.4694e-12	1	ANO10
5.96467e-17	1.17028	0.044	0.028	1.58022e-12	1	ENSG00000290578
7.15224e-17	0.475755	0.376	0.371	1.89484e-12	1	SIPA1L3
7.21211e-17	0.571231	0.299	0.279	1.9107e-12	1	PLXDC2
8.39959e-17	1.12407	0.042	0.027	2.2253e-12	1	ENSG00000283480
9.21543e-17	0.523505	0.385	0.381	2.44144e-12	1	SSBP2
9.74836e-17	0.119307	0.181	0.23	2.58263e-12	1	KATNA1
1.10896e-16	0.473778	0.436	0.443	2.93798e-12	1	KIF13B
1.19366e-16	0.452203	0.438	0.445	3.16237e-12	1	SLC4A7
1.31474e-16	0.671977	0.2	0.175	3.48315e-12	1	NDUFV2-AS1
1.39274e-16	1.09936	0.039	0.024	3.68979e-12	1	ENSG00000288936
1.65801e-16	0.279165	0.594	0.595	4.39257e-12	1	UBE2E1
1.77458e-16	0.324273	0.487	0.486	4.70141e-12	1	PCMTD1
1.94445e-16	0.103146	0.992	0.984	5.15143e-12	1	ELF3
1.9905e-16	0.507572	0.384	0.382	5.27342e-12	1	TPST1
2.2915e-16	0.431968	0.44	0.449	6.07086e-12	1	FRS2
2.45777e-16	1.43187	0.023	0.012	6.51137e-12	1	ENSG00000289837
2.49449e-16	0.839804	0.107	0.084	6.60865e-12	1	ENSG00000287703
2.84716e-16	0.658503	0.195	0.17	7.54298e-12	1	MIR34AHG
2.98954e-16	0.176052	0.727	0.707	7.92019e-12	1	LUC7L2
3.00648e-16	0.253663	0.63	0.625	7.96508e-12	1	FNBP1L
3.0589e-16	0.643898	0.192	0.166	8.10395e-12	1	ENSG00000289340
3.29079e-16	0.706175	0.18	0.155	8.7183e-12	1	ENSG00000247925
4.32889e-16	0.448353	0.407	0.407	1.14685e-11	1	GRHL2
4.36696e-16	0.716297	0.17	0.145	1.15694e-11	1	KSR1
5.09765e-16	0.280835	0.574	0.572	1.35052e-11	1	PHACTR2
5.29467e-16	0.146074	0.512	0.446	1.40272e-11	1	VSIG1
5.91681e-16	0.456471	0.4	0.402	1.56754e-11	1	ZZZ3
6.50284e-16	0.450746	0.433	0.428	1.7228e-11	1	SLC22A3
6.73912e-16	0.502394	0.36	0.354	1.78539e-11	1	PSEN1
7.18311e-16	1.30788	0.023	0.013	1.90302e-11	1	PATL1-DT
8.02048e-16	0.420649	0.447	0.457	2.12487e-11	1	SMAD2
8.20181e-16	0.373081	0.518	0.521	2.17291e-11	1	SLC6A6
9.17614e-16	0.47572	0.398	0.401	2.43103e-11	1	RIN2
9.28787e-16	1.64212	0.012	0.005	2.46064e-11	1	ENSG00000289059
1.36005e-15	0.231955	0.635	0.626	3.60318e-11	1	PUM3
2.03056e-15	0.67256	0.227	0.204	5.37956e-11	1	LINC02057
2.10579e-15	0.87152	0.076	0.056	5.57887e-11	1	ENSG00000229337
2.12257e-15	0.561505	0.297	0.28	5.62332e-11	1	KDM7A
2.2679e-15	1.30991	0.026	0.014	6.00835e-11	1	ENSG00000270019
2.72861e-15	0.656378	0.173	0.148	7.22892e-11	1	DNAH12
3.02069e-15	0.143401	0.21	0.263	8.0027e-11	1	MRPL30
3.07539e-15	0.524928	0.331	0.321	8.14763e-11	1	HMBOX1
3.15398e-15	0.575178	0.267	0.246	8.35584e-11	1	MIR181A1HG
3.23007e-15	0.252015	0.599	0.599	8.55742e-11	1	STAG2
4.57026e-15	0.592064	0.249	0.229	1.2108e-10	1	ZNF117
4.70474e-15	0.355449	0.492	0.504	1.24643e-10	1	UBA6
4.99376e-15	0.703469	0.226	0.204	1.323e-10	1	ENSG00000259345
5.8184e-15	1.61508	0.011	0.004	1.54147e-10	1	ENSG00000285773
7.81542e-15	1.16451	0.026	0.015	2.07054e-10	1	ENSG00000265845
8.2152e-15	0.572807	0.336	0.326	2.17645e-10	1	PCSK5
9.63827e-15	1.48713	0.014	0.006	2.55347e-10	1	ENSG00000256325
9.66561e-15	1.63298	0.014	0.007	2.56071e-10	1	TSC22D1-AS1
1.00755e-14	0.290132	0.929	0.894	2.66931e-10	1	AGR3
1.02881e-14	1.17883	0.093	0.072	2.72563e-10	1	ANGPTL4
1.05897e-14	0.423821	0.462	0.479	2.80553e-10	1	AMBRA1
1.22689e-14	0.724323	0.143	0.119	3.25039e-10	1	ENSG00000226571
1.23449e-14	0.453664	0.417	0.427	3.27053e-10	1	WWP2
1.28973e-14	0.737222	0.189	0.166	3.41688e-10	1	LIX1-AS1
1.33575e-14	0.58224	0.288	0.272	3.53879e-10	1	PLEKHG2
1.43535e-14	1.20541	0.039	0.025	3.80268e-10	1	KLF2-DT
1.53807e-14	0.54511	0.315	0.302	4.07482e-10	1	DENND5A
1.55372e-14	0.487561	0.408	0.41	4.11627e-10	1	PRKCZ
1.73706e-14	0.293035	0.581	0.591	4.60199e-10	1	CCNC
2.1755e-14	0.135947	0.899	0.869	5.76356e-10	1	PRRC2C
2.23284e-14	0.238298	0.585	0.587	5.91547e-10	1	ACIN1
2.28467e-14	1.09179	0.027	0.016	6.05279e-10	1	SDR42E2
2.35611e-14	0.681732	0.214	0.19	6.24204e-10	1	PDE4C
2.49889e-14	0.382294	0.49	0.501	6.62031e-10	1	UVRAG
2.53648e-14	0.191403	0.712	0.706	6.7199e-10	1	ZNF207
2.5855e-14	0.268219	0.499	0.479	6.84975e-10	1	IER5
2.59413e-14	0.351343	0.474	0.483	6.87263e-10	1	CNOT4
2.98509e-14	0.496859	0.338	0.331	7.9084e-10	1	RPTOR
3.05538e-14	0.241767	0.783	0.761	8.09462e-10	1	CD44
3.38609e-14	0.948999	0.053	0.037	8.97077e-10	1	PACERR
3.42725e-14	1.05012	0.047	0.032	9.07982e-10	1	ENSG00000289319
3.62276e-14	0.236038	0.585	0.584	9.59777e-10	1	DDX6
3.86692e-14	1.02913	0.035	0.022	1.02446e-09	1	ENSG00000277767
3.97664e-14	0.511515	0.353	0.351	1.05353e-09	1	LMBR1
3.97691e-14	0.476086	0.363	0.359	1.0536e-09	1	GATAD2B
4.25061e-14	0.87188	0.143	0.121	1.12611e-09	1	LINC00863
4.34836e-14	0.656966	0.215	0.194	1.15201e-09	1	SLC38A9
4.65674e-14	0.570386	0.232	0.21	1.23371e-09	1	HECA
4.87012e-14	1.38203	0.02	0.011	1.29024e-09	1	HAS2
5.54869e-14	0.506239	0.349	0.339	1.47002e-09	1	CDK14
6.19373e-14	0.455091	0.403	0.41	1.6409e-09	1	NFATC3
6.26885e-14	0.735906	0.201	0.179	1.66081e-09	1	HOMER1
6.58172e-14	0.503745	0.338	0.33	1.74369e-09	1	RNF38
6.65249e-14	0.30586	0.529	0.535	1.76244e-09	1	USP12
6.88236e-14	0.877871	0.085	0.066	1.82334e-09	1	TBCCD1
7.10924e-14	0.58785	0.257	0.238	1.88345e-09	1	RIPK2-DT
7.84655e-14	1.42036	0.016	0.008	2.07879e-09	1	ENSG00000287644
8.14843e-14	1.36591	0.018	0.009	2.15876e-09	1	ENSG00000235480
8.31136e-14	0.664041	0.159	0.136	2.20193e-09	1	MT-ND6
9.76911e-14	0.321245	0.532	0.516	2.58813e-09	1	FILIP1
9.78466e-14	0.11315	0.99	0.986	2.59225e-09	1	CAST
1.07846e-13	0.347765	0.494	0.509	2.85716e-09	1	RNMT
1.1972e-13	0.734959	0.337	0.326	3.17174e-09	1	TNFSF15
1.42607e-13	0.477024	0.433	0.435	3.7781e-09	1	MAPRE2
1.83155e-13	0.30001	0.603	0.604	4.85233e-09	1	ME1
1.93429e-13	0.107376	0.321	0.392	5.12453e-09	1	DNAJC25
1.94414e-13	0.531732	0.311	0.3	5.15062e-09	1	NOCT
1.98633e-13	0.217597	0.606	0.607	5.26237e-09	1	GOLGA2
2.21451e-13	0.477362	0.359	0.355	5.86689e-09	1	PHF21A
2.24394e-13	0.549673	0.281	0.266	5.94487e-09	1	C9orf72
2.29499e-13	0.319968	0.533	0.54	6.08012e-09	1	ACAP2
2.2978e-13	0.895379	0.059	0.043	6.08755e-09	1	ENSG00000289551
2.51082e-13	0.582395	0.294	0.281	6.65192e-09	1	ITGA9
2.56633e-13	0.561327	0.235	0.215	6.79897e-09	1	ENSG00000290548
2.66332e-13	0.370863	0.462	0.473	7.05594e-09	1	ZBTB43
3.15026e-13	0.814301	0.092	0.073	8.34597e-09	1	ENSG00000288826
3.41978e-13	0.735556	0.114	0.093	9.06001e-09	1	DOCK10
4.33713e-13	0.217672	0.674	0.675	1.14904e-08	1	ATP1B3
5.0978e-13	0.531896	0.255	0.237	1.35056e-08	1	PIKFYVE
5.36676e-13	0.990443	0.036	0.023	1.42182e-08	1	ENSG00000288737
5.47312e-13	0.298792	0.539	0.547	1.44999e-08	1	GALNT7
5.52843e-13	0.162064	0.651	0.602	1.46465e-08	1	WIF1
5.67405e-13	0.129742	0.795	0.761	1.50323e-08	1	IL1R1
6.07876e-13	0.100283	0.351	0.428	1.61044e-08	1	MAPKAP1
6.103e-13	0.838676	0.112	0.091	1.61687e-08	1	ENSG00000287124
6.29272e-13	0.148617	0.697	0.641	1.66713e-08	1	SMC4
7.04133e-13	0.554914	0.292	0.279	1.86546e-08	1	ZBTB10
7.05152e-13	0.137548	0.222	0.271	1.86816e-08	1	NARF
7.32283e-13	1.33172	0.019	0.01	1.94004e-08	1	ENSG00000288804
8.54816e-13	0.44595	0.388	0.377	2.26466e-08	1	ANKRD37
8.58195e-13	0.761649	0.091	0.072	2.27362e-08	1	PTPN23-DT
8.65161e-13	0.335707	0.517	0.532	2.29207e-08	1	ENAH
8.78792e-13	1.05753	0.03	0.018	2.32818e-08	1	ENSG00000242880
8.83146e-13	0.49997	0.322	0.314	2.33972e-08	1	ZNF254
9.59692e-13	0.747411	0.144	0.122	2.54251e-08	1	LINC00623
1.03421e-12	0.526884	0.265	0.248	2.73994e-08	1	MAP3K9
1.12953e-12	0.575354	0.288	0.277	2.99247e-08	1	GTF2IRD1
1.16639e-12	0.738533	0.175	0.155	3.09012e-08	1	NREP-AS1
1.16985e-12	0.677286	0.164	0.142	3.09929e-08	1	LINC01376
1.25662e-12	0.784886	0.111	0.09	3.32918e-08	1	PIK3C2G
1.32531e-12	0.602342	0.267	0.249	3.51115e-08	1	ATP10B
1.38459e-12	0.129031	0.971	0.959	3.66821e-08	1	MAL2
1.38881e-12	1.20259	0.026	0.016	3.67937e-08	1	UBE2R2-AS1
1.41606e-12	1.45057	0.014	0.007	3.75158e-08	1	ENSG00000287886
1.44669e-12	0.922818	0.066	0.049	3.8327e-08	1	ENSG00000289410
1.44897e-12	0.158715	0.15	0.188	3.83877e-08	1	KLF12
1.45468e-12	0.626614	0.244	0.226	3.85389e-08	1	GNA14
1.52483e-12	0.439598	0.397	0.4	4.03973e-08	1	ARHGAP44
1.58792e-12	1.08776	0.026	0.016	4.20689e-08	1	CT62
1.62596e-12	1.53689	0.019	0.01	4.30764e-08	1	ENSG00000267011
1.65757e-12	1.95755	0.017	0.009	4.3914e-08	1	NUBPL-DT
1.73076e-12	0.199104	0.624	0.613	4.58531e-08	1	IDS
2.3211e-12	0.678887	0.165	0.143	6.14929e-08	1	RMST
2.3236e-12	0.48891	0.347	0.344	6.15592e-08	1	SCAF4
2.35035e-12	0.652138	0.209	0.19	6.22677e-08	1	RUNX2
2.45195e-12	0.733363	0.137	0.117	6.49596e-08	1	LETM2
2.47069e-12	0.752461	0.152	0.131	6.5456e-08	1	ATP2B1-AS1
2.50289e-12	0.278617	0.526	0.537	6.63091e-08	1	PPP4R3B
2.53822e-12	0.192494	0.302	0.359	6.72451e-08	1	PLPP3
2.74754e-12	0.117265	0.707	0.671	7.27905e-08	1	MAP3K8
2.89815e-12	0.291172	0.535	0.55	7.67806e-08	1	BRD4
3.46856e-12	0.516338	0.291	0.281	9.18927e-08	1	ENSG00000291117
3.497e-12	0.474346	0.383	0.389	9.26461e-08	1	KIF16B
3.76666e-12	0.455172	0.391	0.391	9.979e-08	1	PLXNA2
3.82376e-12	0.331939	0.489	0.504	1.01303e-07	1	ANKRD10
3.82735e-12	0.775701	0.125	0.104	1.01398e-07	1	LINC01340
4.22671e-12	0.554946	0.276	0.262	1.11978e-07	1	SESN1
4.52332e-12	0.203107	0.299	0.366	1.19836e-07	1	NT5C3A
4.78518e-12	0.753118	0.167	0.147	1.26774e-07	1	ENSG00000227681
5.51114e-12	1.3987	0.013	0.006	1.46007e-07	1	ENSG00000289990
5.59088e-12	0.560715	0.223	0.204	1.48119e-07	1	PLEKHM3
5.95903e-12	0.142419	0.921	0.896	1.57873e-07	1	RAB1A
6.21436e-12	0.436337	0.398	0.406	1.64637e-07	1	RAPH1
6.97759e-12	0.458441	0.383	0.388	1.84857e-07	1	RPH3AL
7.36502e-12	0.259365	0.539	0.548	1.95122e-07	1	JOSD1
8.09441e-12	0.507581	0.345	0.344	2.14445e-07	1	ITSN1
8.49222e-12	0.489435	0.384	0.384	2.24984e-07	1	OSBPL3
9.10727e-12	0.416693	0.42	0.436	2.41279e-07	1	RAF1
9.33561e-12	0.298974	0.52	0.533	2.47328e-07	1	R3HDM2
9.5563e-12	0.110346	0.253	0.306	2.53175e-07	1	MTMR12
1.01005e-11	1.0599	0.032	0.021	2.67593e-07	1	APPBP2-DT
1.04319e-11	0.411603	0.416	0.426	2.76372e-07	1	UBAC2
1.09525e-11	0.108002	0.258	0.312	2.90164e-07	1	PITRM1
1.19488e-11	0.773107	0.072	0.055	3.1656e-07	1	NUP210L
1.30703e-11	0.719327	0.071	0.054	3.46272e-07	1	PRNCR1
1.31587e-11	0.53908	0.311	0.306	3.48613e-07	1	OTUD3
1.33173e-11	0.448386	0.376	0.383	3.52815e-07	1	TNRC6A
1.38793e-11	0.113511	0.261	0.315	3.67704e-07	1	RASSF9
1.41823e-11	1.01787	0.039	0.026	3.75733e-07	1	ENSG00000236206
1.45541e-11	0.106525	0.145	0.181	3.85581e-07	1	SLC6A20
1.55262e-11	0.500492	0.331	0.327	4.11335e-07	1	TMEM131L
1.79659e-11	0.698866	0.095	0.077	4.75969e-07	1	ENSG00000290791
1.89821e-11	0.110566	0.207	0.252	5.02894e-07	1	PAK1
1.90557e-11	0.598427	0.209	0.191	5.04842e-07	1	MIR29B2CHG
1.97711e-11	1.1017	0.028	0.018	5.23797e-07	1	ATP11B-DT
1.99798e-11	0.12142	0.32	0.389	5.29324e-07	1	NOL10
2.03828e-11	0.106544	0.182	0.223	5.40001e-07	1	NUP133
2.09544e-11	0.30351	0.526	0.54	5.55144e-07	1	NPTN
2.22659e-11	0.351039	0.465	0.478	5.89891e-07	1	NUP88
2.2457e-11	0.478498	0.302	0.292	5.94952e-07	1	TOM1L2
2.29951e-11	0.45399	0.361	0.361	6.0921e-07	1	ALPK1
2.39079e-11	0.104058	0.173	0.212	6.33391e-07	1	CYRIA
2.58591e-11	0.796823	0.065	0.049	6.85084e-07	1	TENM3
2.65918e-11	0.558288	0.283	0.272	7.04496e-07	1	STK38L
2.75341e-11	0.798871	0.134	0.114	7.29461e-07	1	HS6ST3
2.80327e-11	0.146318	0.839	0.8	7.42672e-07	1	MALL
2.87468e-11	1.17006	0.023	0.014	7.61588e-07	1	AFTPH-DT
2.91188e-11	0.106216	0.227	0.275	7.71443e-07	1	SLC35C2
2.96886e-11	0.119961	0.385	0.462	7.86539e-07	1	PLEKHA7
3.00588e-11	0.541748	0.298	0.291	7.96348e-07	1	MEGF6
3.49752e-11	0.484964	0.349	0.348	9.26598e-07	1	RNPC3
3.58803e-11	0.566901	0.247	0.232	9.50576e-07	1	HDAC4
3.64691e-11	0.101131	0.208	0.253	9.66175e-07	1	KLHL28
3.67208e-11	1.01769	0.032	0.021	9.72845e-07	1	RC3H1-DT
3.82841e-11	0.797841	0.072	0.056	1.01426e-06	1	ENSG00000213062
3.93019e-11	0.744211	0.091	0.073	1.04122e-06	1	KRTAP5-AS1
4.37044e-11	0.210083	0.756	0.756	1.15786e-06	1	YWHAQ
4.81497e-11	0.481491	0.346	0.344	1.27563e-06	1	KIAA1328
5.10371e-11	1.35008	0.019	0.011	1.35213e-06	1	ENSG00000288766
5.5024e-11	0.122862	0.28	0.336	1.45775e-06	1	ENSG00000250978
5.90777e-11	0.423904	0.4	0.411	1.56515e-06	1	CDK13
6.11796e-11	0.835918	0.045	0.032	1.62083e-06	1	HIPK1-AS1
6.39035e-11	0.419223	0.432	0.422	1.69299e-06	1	NRP2
6.42339e-11	0.468798	0.369	0.373	1.70175e-06	1	SMG6
6.48048e-11	0.191523	0.114	0.144	1.71687e-06	1	SDK1
6.55542e-11	1.65131	0.013	0.007	1.73673e-06	1	LMNB1-DT
6.84624e-11	0.105926	0.36	0.436	1.81377e-06	1	ANKRD13A
7.04038e-11	0.139694	0.754	0.724	1.86521e-06	1	IRF2BP2
7.43111e-11	0.323781	0.486	0.503	1.96872e-06	1	NR1D2
8.6738e-11	0.121368	0.943	0.916	2.29795e-06	1	PCBP2
9.05185e-11	0.593495	0.175	0.156	2.39811e-06	1	PTCSC3
9.48068e-11	1.13557	0.024	0.015	2.51172e-06	1	ENSG00000231970
1.0934e-10	0.467996	0.345	0.343	2.89676e-06	1	LATS2
1.10089e-10	0.474924	0.385	0.399	2.91659e-06	1	ECD
1.19737e-10	0.419255	0.404	0.411	3.1722e-06	1	MLLT10
1.20609e-10	0.795694	0.078	0.061	3.19529e-06	1	LINC01816
1.20718e-10	0.873185	0.099	0.082	3.19818e-06	1	ALK
1.26221e-10	0.879683	0.038	0.026	3.34397e-06	1	ENSG00000289154
1.27084e-10	0.577932	0.319	0.317	3.36684e-06	1	SESN2
1.30552e-10	0.411332	0.47	0.482	3.45871e-06	1	UAP1
1.34755e-10	0.191282	0.637	0.636	3.57006e-06	1	ERP44
1.40258e-10	0.462312	0.386	0.395	3.71586e-06	1	NCOA3
1.42963e-10	0.466828	0.311	0.304	3.78752e-06	1	TTC7A
1.45735e-10	0.12538	0.181	0.218	3.86096e-06	1	BANK1
1.54208e-10	0.401272	0.518	0.519	4.08543e-06	1	CNKSR3
1.56191e-10	0.655173	0.198	0.179	4.13796e-06	1	ABCA1
1.59726e-10	0.123998	0.261	0.316	4.23162e-06	1	PRKRIP1
1.68512e-10	0.524784	0.287	0.278	4.46438e-06	1	KHDC4
1.68816e-10	0.7781	0.074	0.058	4.47244e-06	1	NUTM2E
1.88196e-10	0.164405	0.178	0.216	4.98589e-06	1	GABRB2
2.45838e-10	0.62282	0.12	0.101	6.51298e-06	1	ENSG00000288764
2.52545e-10	0.99071	0.037	0.026	6.69067e-06	1	ENSG00000287352
2.59769e-10	0.882047	0.058	0.044	6.88206e-06	1	ENSG00000289005
2.64231e-10	0.93462	0.059	0.045	7.00028e-06	1	ENSG00000291232
2.74829e-10	0.106248	0.211	0.254	7.28104e-06	1	EDRF1
2.78511e-10	0.440107	0.479	0.497	7.37859e-06	1	UGDH
2.8631e-10	0.491817	0.36	0.364	7.58522e-06	1	CBX4
2.89383e-10	0.498785	0.354	0.345	7.66663e-06	1	CRIM1
2.96852e-10	0.231925	0.583	0.593	7.8645e-06	1	JUP
3.30069e-10	0.10116	0.198	0.238	8.74452e-06	1	EXT2
3.31005e-10	0.570717	0.248	0.235	8.76931e-06	1	PLEKHG1
3.51854e-10	1.02406	0.031	0.021	9.32166e-06	1	ENSG00000289558
3.64683e-10	0.560564	0.268	0.258	9.66155e-06	1	PDE7A
3.68841e-10	0.134142	0.759	0.731	9.77171e-06	1	CLTC
4.00144e-10	0.21294	0.645	0.644	1.0601e-05	1	BBX
4.14353e-10	0.160023	0.585	0.567	1.09774e-05	1	HBEGF
4.14703e-10	0.721469	0.123	0.105	1.09867e-05	1	ENSG00000289469
4.39989e-10	0.255477	0.532	0.542	1.16566e-05	1	CEP350
4.5349e-10	0.711136	0.121	0.102	1.20143e-05	1	HECW2
4.84868e-10	0.142929	0.782	0.746	1.28456e-05	1	TMOD3
5.06385e-10	0.634967	0.135	0.116	1.34157e-05	1	MYO16-AS1
5.07173e-10	0.379248	0.45	0.472	1.34365e-05	1	HOOK2
5.44828e-10	0.455907	0.342	0.342	1.44341e-05	1	KANSL1L
5.64683e-10	0.10063	0.239	0.286	1.49602e-05	1	ARMC8
6.04901e-10	0.520886	0.313	0.312	1.60257e-05	1	FARS2
6.09618e-10	0.288832	0.533	0.546	1.61506e-05	1	CUL1
6.61084e-10	0.446756	0.38	0.382	1.75141e-05	1	CLEC16A
7.20337e-10	0.390104	0.452	0.47	1.90839e-05	1	UBE2G1
7.42771e-10	0.526406	0.241	0.226	1.96782e-05	1	HAPSTR1
7.54721e-10	0.133269	0.364	0.436	1.99948e-05	1	ZNF277
7.58429e-10	0.104913	0.402	0.48	2.00931e-05	1	NDUFAF2
7.66855e-10	0.33622	0.475	0.495	2.03163e-05	1	VPS41
7.7719e-10	1.00223	0.028	0.018	2.05901e-05	1	ENSG00000290115
8.13597e-10	0.114512	0.277	0.332	2.15546e-05	1	SLC30A5
8.50564e-10	0.9483	0.038	0.027	2.2534e-05	1	ENSG00000273064
8.50644e-10	0.475706	0.339	0.336	2.25361e-05	1	PRKCH
8.69958e-10	0.125392	0.791	0.773	2.30478e-05	1	CLINT1
8.86682e-10	0.525655	0.265	0.255	2.34909e-05	1	TFCP2
8.92672e-10	0.735361	0.066	0.051	2.36496e-05	1	LACTB2-AS1
1.01144e-09	1.21794	0.019	0.012	2.6796e-05	1	LINC02960
1.01549e-09	0.184611	0.622	0.625	2.69033e-05	1	CHP1
1.05953e-09	0.94932	0.032	0.022	2.80701e-05	1	ENSG00000286479
1.06526e-09	0.540959	0.217	0.201	2.82218e-05	1	KANTR
1.09431e-09	1.35023	0.016	0.009	2.89916e-05	1	ENSG00000289236
1.10279e-09	1.11966	0.022	0.014	2.92161e-05	1	ENSG00000290072
1.1038e-09	0.113535	0.277	0.331	2.92429e-05	1	TRIM38
1.10442e-09	0.113447	0.145	0.176	2.92593e-05	1	ZNF704
1.13857e-09	0.100834	0.26	0.31	3.01641e-05	1	TMEM87B
1.14332e-09	1.03576	0.03	0.02	3.029e-05	1	CAGE1
1.15401e-09	0.114679	0.312	0.375	3.05732e-05	1	TM9SF4
1.18058e-09	0.616346	0.1	0.083	3.12772e-05	1	FAM106A
1.2342e-09	1.28345	0.013	0.007	3.26977e-05	1	ENSG00000261592
1.38353e-09	0.402335	0.406	0.422	3.6654e-05	1	PER1
1.44324e-09	0.788157	0.053	0.04	3.82357e-05	1	LINC02934
1.46972e-09	1.47812	0.01	0.005	3.89373e-05	1	ENSG00000233060
1.47088e-09	0.537667	0.283	0.273	3.89681e-05	1	NSUN6
1.47143e-09	0.439961	0.144	0.125	3.89825e-05	1	FYN
1.56789e-09	0.66333	0.139	0.122	4.15382e-05	1	APPAT
1.71027e-09	0.417283	0.334	0.325	4.53101e-05	1	LINC00342
1.71712e-09	0.47566	0.29	0.283	4.54916e-05	1	VWA8
1.7379e-09	0.206339	0.122	0.15	4.60421e-05	1	TRIM69
1.7892e-09	0.146975	0.21	0.252	4.74012e-05	1	TAF3
1.8267e-09	0.155528	0.268	0.323	4.83948e-05	1	TIGAR
1.85918e-09	0.105161	0.277	0.331	4.92553e-05	1	THAP9-AS1
1.86991e-09	0.175883	0.25	0.302	4.95395e-05	1	RNF34
1.89998e-09	0.399455	0.389	0.397	5.03362e-05	1	UBR4
1.94924e-09	0.14916	0.362	0.432	5.16411e-05	1	CTR9
1.96186e-09	0.736097	0.109	0.092	5.19757e-05	1	LIMASI
1.97545e-09	1.31661	0.012	0.006	5.23357e-05	1	ENSG00000273176
2.01273e-09	0.960397	0.032	0.022	5.33231e-05	1	PSMD14-DT
2.04893e-09	0.113138	0.354	0.427	5.42823e-05	1	RABEP1
2.22712e-09	0.63438	0.113	0.096	5.90032e-05	1	NPIPB13
2.25513e-09	0.354452	0.454	0.474	5.97451e-05	1	ANKIB1
2.30548e-09	0.168008	0.236	0.283	6.10791e-05	1	RCC1
2.33746e-09	1.22279	0.013	0.007	6.19262e-05	1	ENSG00000288892
2.349e-09	1.19335	0.016	0.009	6.22321e-05	1	ENSG00000254718
2.41414e-09	0.517739	0.229	0.216	6.39577e-05	1	FOXK1
2.78523e-09	0.666597	0.08	0.065	7.3789e-05	1	ARHGEF37
2.85316e-09	0.657502	0.091	0.075	7.55887e-05	1	ENSG00000232234
2.89263e-09	0.100402	0.171	0.205	7.66346e-05	1	MAP3K21
2.94222e-09	1.13422	0.037	0.026	7.79482e-05	1	LINC01033
2.96375e-09	0.118256	0.077	0.098	7.85187e-05	1	SLC16A10
2.97262e-09	1.08731	0.029	0.02	7.87537e-05	1	ENSG00000286652
3.38709e-09	0.628744	0.162	0.146	8.97343e-05	1	LMCD1-AS1
3.48083e-09	0.772804	0.045	0.033	9.22176e-05	1	ENSG00000289119
3.50152e-09	0.731745	0.139	0.122	9.27657e-05	1	PDE7B
3.55684e-09	1.00039	0.024	0.015	9.42314e-05	1	ENSG00000260613
3.56844e-09	0.137903	0.148	0.178	9.45386e-05	1	RASGEF1B
3.60659e-09	0.163652	0.055	0.073	9.55495e-05	1	CACNA2D3
3.67195e-09	0.37622	0.432	0.449	9.72809e-05	1	PALS1
3.81595e-09	0.236564	0.119	0.147	0.000101096	1	AGBL4
3.85072e-09	0.125864	0.275	0.328	0.000102017	1	CACUL1
4.36476e-09	0.287422	0.504	0.524	0.000115635	1	LONP2
4.39048e-09	0.136964	0.112	0.137	0.000116317	1	KDM2B
4.53464e-09	0.439961	0.393	0.406	0.000120136	1	MANBA
4.60763e-09	0.152358	0.731	0.714	0.00012207	1	RIOK3
4.66713e-09	0.31408	0.488	0.508	0.000123646	1	PGM3
4.80694e-09	1.05352	0.028	0.019	0.00012735	1	ENSG00000268650
4.90127e-09	0.103236	0.239	0.284	0.000129849	1	PTER
4.99715e-09	0.425056	0.359	0.365	0.000132389	1	DIS3L2
5.01181e-09	0.102945	0.289	0.344	0.000132778	1	C1RL
5.08184e-09	0.523735	0.22	0.206	0.000134633	1	ENSG00000291015
5.11894e-09	0.141867	0.64	0.622	0.000135616	1	ITGB6
5.54085e-09	1.03191	0.025	0.016	0.000146794	1	NFIB-AS1
5.88368e-09	0.109481	0.353	0.421	0.000155876	1	ZC3H7A
6.24185e-09	0.105123	0.18	0.214	0.000165365	1	SAP130
6.25076e-09	0.381391	0.424	0.438	0.000165601	1	ENSG00000290927
6.46009e-09	0.256695	0.541	0.553	0.000171147	1	TP53BP2
6.63341e-09	0.119055	0.302	0.358	0.000175739	1	ITGAV
6.65017e-09	0.919773	0.03	0.02	0.000176183	1	ENSG00000286138
6.80774e-09	1.21798	0.011	0.006	0.000180357	1	CREB3L2-AS1
6.86155e-09	1.09526	0.021	0.013	0.000181783	1	CT70
7.0308e-09	0.373499	0.435	0.453	0.000186267	1	LYST
7.3731e-09	0.14543	0.204	0.242	0.000195336	1	TBC1D4
7.60699e-09	0.251684	0.544	0.561	0.000201532	1	MICU2
7.78602e-09	0.356042	0.461	0.488	0.000206275	1	PRRC2B
8.34631e-09	1.08227	0.016	0.01	0.000221119	1	ENSG00000289202
8.62069e-09	0.137594	0.305	0.363	0.000228388	1	TMEM181
8.98453e-09	0.600564	0.229	0.217	0.000238027	1	DELEC1
9.10581e-09	0.108882	0.239	0.283	0.00024124	1	TMEM241
9.91415e-09	0.551948	0.106	0.089	0.000262656	1	BTBD19
1.00895e-08	0.104414	0.383	0.459	0.000267301	1	LUC7L
1.03395e-08	0.12802	0.231	0.276	0.000273924	1	CUEDC1
1.03587e-08	0.4914	0.311	0.309	0.000274432	1	SCFD2
1.03777e-08	0.554089	0.224	0.21	0.000274937	1	KLF4
1.05344e-08	0.120726	0.096	0.118	0.000279088	1	GP6-AS1
1.1393e-08	0.117751	0.295	0.35	0.000301836	1	SORT1
1.14405e-08	0.796364	0.074	0.06	0.000303093	1	ZBTB20-AS5
1.15971e-08	0.85592	0.051	0.039	0.000307241	1	ENSG00000258344
1.17927e-08	0.117609	0.144	0.174	0.000312424	1	KCNK5
1.18203e-08	0.333821	0.445	0.458	0.000313155	1	TAPT1
1.18562e-08	1.11758	0.018	0.011	0.000314106	1	ENSG00000270638
1.18607e-08	0.997078	0.025	0.017	0.000314225	1	FRMD6-AS2
1.20654e-08	0.112355	0.215	0.257	0.000319648	1	JADE1
1.22038e-08	0.496662	0.274	0.265	0.000323314	1	FOXQ1
1.23711e-08	0.528164	0.277	0.271	0.000327748	1	CRADD
1.25047e-08	0.770828	0.106	0.09	0.000331286	1	LUZP2
1.26743e-08	0.120203	0.165	0.198	0.00033578	1	PDK3
1.29458e-08	0.607979	0.126	0.109	0.000342974	1	ZCWPW2
1.36521e-08	0.801609	0.045	0.034	0.000361686	1	CAMTA1-DT
1.45453e-08	0.835397	0.048	0.037	0.000385349	1	ENSG00000258740
1.49295e-08	0.465134	0.28	0.274	0.000395528	1	CDK17
1.52676e-08	0.4904	0.307	0.305	0.000404484	1	ASXL2
1.52986e-08	1.1216	0.016	0.01	0.000405305	1	ENSG00000259103
1.53054e-08	0.170613	0.253	0.302	0.000405485	1	CNOT6L
1.58659e-08	0.101082	0.241	0.284	0.000420336	1	EP400
1.59492e-08	0.898047	0.03	0.021	0.000422543	1	ENSG00000289855
1.66597e-08	0.835944	0.043	0.032	0.000441365	1	HSPA5-DT
1.79531e-08	0.128942	0.303	0.358	0.000475631	1	DPY19L1
1.79861e-08	0.13292	0.282	0.336	0.000476506	1	GGA2
1.83127e-08	0.121622	0.895	0.855	0.00048516	1	SFTA1P
1.8497e-08	0.104878	0.27	0.318	0.000490041	1	GNL1
1.98363e-08	1.36273	0.01	0.005	0.000525524	1	ENSG00000279070
2.01755e-08	0.837436	0.041	0.031	0.000534511	1	PPP1R12A-AS1
2.0229e-08	0.168294	0.217	0.259	0.000535927	1	MAP7D1
2.10694e-08	0.149635	0.26	0.307	0.000558193	1	RASSF5
2.18396e-08	0.163458	0.268	0.318	0.000578597	1	MED27
2.20089e-08	0.129341	0.223	0.264	0.000583082	1	CCDC149
2.21261e-08	0.925012	0.028	0.019	0.000586186	1	ENSG00000287584
2.27235e-08	0.142168	0.363	0.435	0.000602013	1	ATG5
2.33683e-08	0.378213	0.405	0.423	0.000619096	1	GPBP1L1
2.3551e-08	0.128747	0.285	0.338	0.000623936	1	SMARCAD1
2.48977e-08	0.97654	0.079	0.065	0.000659615	1	LINC02029
2.50575e-08	0.110556	0.139	0.167	0.000663848	1	TTC27
2.60865e-08	0.881422	0.084	0.07	0.000691109	1	BMP6
2.64126e-08	0.145429	0.347	0.413	0.000699749	1	ST14
2.68452e-08	0.987687	0.019	0.012	0.00071121	1	ENSG00000256658
2.76761e-08	0.585802	0.208	0.195	0.000733222	1	LINC00869
2.83955e-08	0.112807	0.217	0.257	0.000752281	1	KLHDC10
2.88277e-08	0.183382	0.27	0.321	0.000763731	1	EFL1
3.01888e-08	0.145188	0.22	0.26	0.000799792	1	GPSM2
3.0957e-08	0.459935	0.327	0.33	0.000820144	1	CREB1
3.28488e-08	0.702122	0.055	0.043	0.000870264	1	CTNNA1-AS1
3.35196e-08	0.864642	0.038	0.028	0.000888034	1	PRX
3.38869e-08	0.294661	0.483	0.497	0.000897767	1	NUP153
3.39321e-08	0.266941	0.382	0.369	0.000898963	1	FLRT3
3.54247e-08	0.605915	0.29	0.286	0.000938506	1	SEMA4A
3.59203e-08	0.104778	0.141	0.169	0.000951636	1	PAQR3
3.62601e-08	0.144996	0.265	0.315	0.00096064	1	COG3
3.63735e-08	0.192696	0.134	0.161	0.000963642	1	GCLC
3.66001e-08	1.2012	0.016	0.009	0.000969646	1	ENSG00000246130
3.78737e-08	0.573008	0.155	0.139	0.00100339	1	ENSG00000269514
3.88814e-08	0.582847	0.443	0.455	0.00103009	1	ERBB4
3.99648e-08	0.265452	0.584	0.597	0.00105879	1	STAT1
4.2457e-08	0.837188	0.029	0.02	0.00112481	1	ENSG00000269902
4.28491e-08	0.438402	0.354	0.362	0.0011352	1	VPS54
4.32435e-08	0.172878	0.71	0.706	0.00114565	1	MGLL
4.48299e-08	0.128095	0.28	0.331	0.00118768	1	SLC25A16
4.62426e-08	0.308644	0.538	0.564	0.00122511	1	MPRIP
4.75521e-08	0.68191	0.102	0.087	0.0012598	1	H2BC18
4.7944e-08	0.156144	0.183	0.217	0.00127018	1	PTGFR
4.90624e-08	0.11472	0.178	0.21	0.00129981	1	YPEL2
4.95275e-08	0.114735	0.124	0.15	0.00131213	1	SFMBT1
4.97046e-08	0.473165	0.416	0.429	0.00131682	1	ADGRV1
4.98812e-08	0.571788	0.226	0.215	0.0013215	1	PRICKLE1
5.18453e-08	0.166903	0.256	0.304	0.00137354	1	EDEM3
5.34566e-08	0.155688	0.22	0.26	0.00141623	1	PIK3R1
5.63183e-08	0.115015	0.179	0.212	0.00149204	1	E2F3
5.98791e-08	0.50318	0.299	0.298	0.00158638	1	GABPB1-AS1
6.31639e-08	0.173323	0.663	0.661	0.0016734	1	SEC61A1
6.366e-08	1.56172	0.013	0.007	0.00168654	1	PCDH10
6.45755e-08	0.109451	0.195	0.231	0.0017108	1	ZNRF2
6.52651e-08	0.880699	0.024	0.016	0.00172907	1	ENSG00000286492
6.79046e-08	0.449741	0.356	0.36	0.001799	1	PBX1
6.80334e-08	0.749525	0.048	0.037	0.00180241	1	ENSG00000289126
7.08394e-08	0.147638	0.392	0.464	0.00187675	1	PRORP
7.52359e-08	0.60728	0.123	0.108	0.00199322	1	CA3
7.53473e-08	0.115434	0.247	0.291	0.00199618	1	SACM1L
7.77788e-08	1.14962	0.016	0.01	0.00206059	1	ENSG00000286873
7.82054e-08	0.126658	0.165	0.196	0.0020719	1	GRB14
8.16931e-08	0.914715	0.028	0.02	0.0021643	1	ATF6-DT
8.20203e-08	0.393914	0.393	0.399	0.00217296	1	LRIG1
8.52064e-08	0.129561	0.175	0.207	0.00225737	1	EEFSEC
8.52532e-08	0.529724	0.183	0.169	0.00225861	1	EOLA2-DT
8.53281e-08	0.717561	0.047	0.036	0.0022606	1	ENSG00000249492
8.63781e-08	0.191403	0.282	0.334	0.00228841	1	HK2
8.66333e-08	0.139913	0.182	0.216	0.00229518	1	LRIF1
8.85695e-08	0.217441	0.542	0.553	0.00234647	1	BOD1L1
8.92759e-08	0.890909	0.027	0.019	0.00236519	1	ENSG00000287637
8.96716e-08	0.503322	0.226	0.215	0.00237567	1	TSTD2
8.99919e-08	0.237565	0.246	0.292	0.00238416	1	PLPP1
9.1323e-08	1.2068	0.054	0.042	0.00241942	1	CNTD1
9.22887e-08	0.383843	0.401	0.417	0.00244501	1	TULP4
9.50373e-08	1.19134	0.012	0.007	0.00251782	1	FGL2
9.54318e-08	0.129452	0.174	0.206	0.00252827	1	MIOS
9.55283e-08	0.514399	0.243	0.234	0.00253083	1	DNMBP
1.00226e-07	0.456861	0.329	0.328	0.00265528	1	COL12A1
1.09834e-07	0.162034	0.292	0.345	0.00290983	1	MAP2K1
1.12895e-07	0.534799	0.238	0.229	0.00299093	1	FBXW8
1.20274e-07	0.880053	0.034	0.025	0.00318643	1	ZFAND3-DT
1.25326e-07	0.181421	0.587	0.585	0.00332026	1	ETV1
1.32812e-07	0.643421	0.115	0.1	0.00351859	1	ENSG00000287134
1.34427e-07	1.00637	0.019	0.012	0.00356137	1	ENSG00000288952
1.34843e-07	0.773499	0.071	0.059	0.0035724	1	DMGDH
1.40919e-07	0.143185	0.265	0.312	0.00373337	1	RMC1
1.43253e-07	0.517229	0.209	0.196	0.00379521	1	PTPN14
1.45633e-07	0.811448	0.031	0.022	0.00385826	1	ENSG00000225721
1.47042e-07	0.376799	0.388	0.397	0.00389559	1	SCMH1
1.47204e-07	1.30479	0.017	0.01	0.00389989	1	ENSG00000289866
1.55341e-07	0.735171	0.056	0.044	0.00411544	1	ENSG00000291215
1.58441e-07	0.157068	0.225	0.265	0.00419758	1	ENSG00000286451
1.61078e-07	0.156918	0.199	0.235	0.00426744	1	ELOVL7
1.62547e-07	0.601537	0.206	0.195	0.00430636	1	MB21D2
1.65997e-07	0.504581	0.327	0.33	0.00439776	1	RASSF3
1.75099e-07	0.901341	0.035	0.025	0.00463888	1	CYP51A1-AS1
1.77199e-07	0.144183	0.783	0.773	0.00469452	1	ARL8B
1.87355e-07	1.15898	0.014	0.008	0.00496358	1	ENSG00000224077
1.98127e-07	1.11112	0.014	0.009	0.00524897	1	ENSG00000285938
2.01075e-07	0.905134	0.026	0.018	0.00532708	1	ENSG00000253573
2.09288e-07	0.961539	0.039	0.029	0.00554467	1	ENSG00000236514
2.15247e-07	0.416036	0.389	0.407	0.00570253	1	FAM13B
2.20492e-07	0.650462	0.12	0.106	0.00584149	1	RECQL5
2.20565e-07	0.101264	0.162	0.19	0.00584344	1	BTBD2
2.21888e-07	0.128441	0.212	0.25	0.00587848	1	MARS1
2.23557e-07	0.152093	0.256	0.302	0.0059227	1	KIFC3
2.23877e-07	0.21741	0.27	0.318	0.00593118	1	ANOS1
2.26563e-07	0.592593	0.354	0.367	0.00600233	1	MED29
2.28341e-07	0.19921	0.602	0.612	0.00604944	1	RAP1A
2.30168e-07	0.135967	0.245	0.288	0.00609783	1	ABCC6
2.33735e-07	0.475822	0.337	0.341	0.00619235	1	ST3GAL6
2.35456e-07	0.527477	0.211	0.199	0.00623793	1	TYW1B
2.39417e-07	0.363514	0.428	0.45	0.00634288	1	ZNF451
2.47336e-07	0.184486	0.202	0.236	0.00655267	1	ENSG00000283674
2.57586e-07	0.482095	0.287	0.285	0.00682424	1	MROH1
2.58161e-07	0.607483	0.193	0.181	0.00683946	1	NUAK2
2.58429e-07	0.128919	0.284	0.334	0.00684657	1	SUGP2
2.60289e-07	0.134981	0.272	0.32	0.00689584	1	BSDC1
2.63538e-07	0.190615	0.217	0.255	0.0069819	1	OSGIN2
2.7034e-07	0.152106	0.271	0.319	0.00716213	1	SPATS2
2.71424e-07	0.126449	0.338	0.4	0.00719085	1	STX16
2.78827e-07	0.400092	0.562	0.584	0.00738696	1	EIF4A3
2.81695e-07	0.469814	0.251	0.242	0.00746294	1	BCL2L11
2.83236e-07	0.749057	0.049	0.038	0.00750376	1	ENSG00000261324
2.83872e-07	0.461767	0.296	0.294	0.00752061	1	APBB2
2.86076e-07	0.120184	0.131	0.156	0.00757901	1	IL20RA
2.90079e-07	0.529881	0.195	0.182	0.00768506	1	TBC1D32
3.00402e-07	0.154148	0.209	0.245	0.00795855	1	WASHC5
3.00812e-07	0.185528	0.081	0.1	0.0079694	1	CBR3
3.02126e-07	0.467581	0.265	0.26	0.00800422	1	DAPK3
3.08082e-07	0.653841	0.068	0.055	0.00816201	1	MYO16
3.12714e-07	0.439615	0.34	0.349	0.00828472	1	TMEM39A
3.28211e-07	0.540486	0.207	0.195	0.00869528	1	SLC7A5
3.33313e-07	0.101258	0.116	0.139	0.00883047	1	PACRGL
3.33931e-07	0.828017	0.032	0.023	0.00884684	1	ECT2L
3.37082e-07	0.305079	0.47	0.489	0.00893031	1	NUTM2A-AS1
3.38831e-07	0.151097	0.658	0.661	0.00897666	1	HNRNPH3
3.51066e-07	1.51687	0.037	0.027	0.0093008	1	ENSG00000290065
3.5216e-07	0.542995	0.236	0.226	0.00932977	1	LINC02997
3.53023e-07	0.135769	0.211	0.248	0.00935265	1	USP4
3.57333e-07	0.118931	0.237	0.277	0.00946682	1	PLEKHM1
3.62229e-07	0.570688	0.279	0.277	0.00959653	1	ZNF143
3.67391e-07	0.430722	0.356	0.369	0.0097333	1	GPATCH2
3.76376e-07	0.341429	0.444	0.463	0.00997134	1	ITPRID2
3.7908e-07	0.474715	0.236	0.227	0.010043	1	INPP5B
3.79167e-07	0.93378	0.051	0.04	0.0100453	1	H3C1
3.8623e-07	0.188248	0.217	0.255	0.0102324	1	SNHG9
4.00468e-07	0.859982	0.025	0.017	0.0106096	1	ENSG00000254367
4.00957e-07	0.114402	0.974	0.967	0.0106225	1	YWHAZ
4.16212e-07	0.3477	0.408	0.416	0.0110267	1	NECTIN3
4.33217e-07	0.420689	0.399	0.415	0.0114772	1	PRKAG2
4.3331e-07	0.16068	0.276	0.326	0.0114797	1	EPM2AIP1
4.45938e-07	0.129648	0.236	0.276	0.0118142	1	ARHGAP8
4.55027e-07	0.540092	0.253	0.245	0.012055	1	RGS2
4.64712e-07	0.894185	0.02	0.013	0.0123116	1	CASC11
4.67607e-07	0.544347	0.269	0.263	0.0123883	1	ENSG00000225689
4.7564e-07	0.215863	0.564	0.577	0.0126011	1	C1GALT1
4.91401e-07	1.00948	0.035	0.026	0.0130187	1	LINC00922
4.95005e-07	0.23209	0.264	0.313	0.0131142	1	MSRA
4.95976e-07	0.423182	0.338	0.345	0.0131399	1	MRTFB
4.96297e-07	0.665521	0.055	0.044	0.0131484	1	LINC02340
5.07917e-07	0.551027	0.168	0.154	0.0134562	1	KPNA7
5.08084e-07	0.130729	0.312	0.367	0.0134607	1	METTL16
5.4065e-07	0.317232	0.456	0.479	0.0143234	1	RAB6A
5.43522e-07	0.101786	0.126	0.15	0.0143995	1	ZNF100
5.46363e-07	0.537132	0.254	0.247	0.0144748	1	SEMA3A
5.61747e-07	0.123589	0.266	0.311	0.0148824	1	CDC42BPB
5.73475e-07	0.189542	0.194	0.228	0.0151931	1	GRK3
5.82265e-07	1.18992	0.011	0.006	0.0154259	1	BTK
5.98652e-07	0.515873	0.147	0.132	0.0158601	1	NCKAP5L
6.07845e-07	0.418714	0.357	0.364	0.0161036	1	GBP2
6.40164e-07	0.836375	0.032	0.024	0.0169599	1	EIF2AK3-DT
6.48481e-07	0.205411	0.134	0.159	0.0171802	1	POC1B
6.60339e-07	0.549719	0.234	0.223	0.0174944	1	DCC
6.62868e-07	0.116539	0.196	0.229	0.0175614	1	ZNF410
6.92909e-07	0.152786	0.343	0.406	0.0183573	1	DCAF8
7.08653e-07	0.576372	0.132	0.118	0.0187743	1	ENSG00000290709
7.20029e-07	0.76069	0.061	0.049	0.0190757	1	ENSG00000230333
7.27942e-07	0.341901	0.448	0.475	0.0192854	1	CCNYL1
7.33847e-07	0.529426	0.349	0.353	0.0194418	1	CACNB4
7.49864e-07	0.129794	0.238	0.277	0.0198662	1	MOB1B
7.6911e-07	0.710721	0.074	0.062	0.020376	1	LINC00309
8.02154e-07	0.125427	0.195	0.228	0.0212515	1	SLC38A10
8.15457e-07	0.161642	0.267	0.314	0.0216039	1	CTTNBP2NL
8.35334e-07	0.143674	0.243	0.283	0.0221305	1	ETV3
8.36472e-07	0.333445	0.422	0.434	0.0221607	1	PER2
8.48359e-07	0.558007	0.158	0.144	0.0224756	1	LINC00886
8.68369e-07	0.280486	0.249	0.279	0.0230057	1	EREG
8.72336e-07	0.129183	0.208	0.242	0.0231108	1	MTM1
8.73997e-07	0.464888	0.282	0.279	0.0231548	1	GTPBP1
8.84392e-07	0.627449	0.077	0.065	0.0234302	1	KIF23-AS1
8.8886e-07	0.135284	0.252	0.294	0.0235486	1	ANKRD26
8.88866e-07	0.510969	0.215	0.205	0.0235487	1	MIRLET7A1HG
[truncated: 32 more rows]

## Sheet: cluster2.alveolar
p_val	avg_log2FC	pct.1	pct.2	p_val_adj	cluster	gene
0	3.86115	0.929	0.163	0	2	PCLAF
0	5.85436	0.782	0.04	0	2	MKI67
0	4.60112	0.789	0.075	0	2	PRC1
0	3.8911	0.911	0.2	0	2	STMN1
0	3.76755	0.879	0.171	0	2	DIAPH3
0	5.41864	0.79	0.091	0	2	UBE2C
0	4.7798	0.801	0.105	0	2	TOP2A
0	4.74831	0.777	0.083	0	2	NUSAP1
0	4.15878	0.768	0.078	0	2	CENPW
0	3.6845	0.786	0.108	0	2	TK1
0	3.98821	0.783	0.109	0	2	UBE2T
0	4.44996	0.719	0.06	0	2	ANLN
0	5.36016	0.696	0.04	0	2	TPX2
0	4.01328	0.734	0.084	0	2	TYMS
0	5.29094	0.69	0.046	0	2	CENPF
0	4.95809	0.692	0.05	0	2	RRM2
0	5.20281	0.669	0.03	0	2	CEP55
0	3.55842	0.735	0.115	0	2	KIF20B
0	3.53893	0.715	0.1	0	2	MIR924HG
0	5.32431	0.646	0.032	0	2	ASPM
0	3.02236	0.755	0.158	0	2	SMC2
0	3.63559	0.67	0.074	0	2	CENPK
0	4.96285	0.681	0.085	0	2	H1-5
0	4.10728	0.651	0.057	0	2	CENPM
0	4.37172	0.654	0.065	0	2	CDK1
0	3.26379	0.709	0.128	0	2	HELLS
0	4.52916	0.613	0.04	0	2	BIRC5
0	4.23319	0.616	0.046	0	2	ZWINT
0	2.821	0.783	0.223	0	2	TMPO
0	4.49357	0.608	0.049	0	2	HMMR
0	3.00623	0.703	0.149	0	2	BRIP1
0	5.70146	0.574	0.021	0	2	DLGAP5
0	3.79881	0.619	0.069	0	2	CENPU
0	2.96759	0.7	0.155	0	2	DTYMK
0	3.14121	0.791	0.247	0	2	PCNA
0	4.48209	0.589	0.048	0	2	CENPE
0	2.8244	0.712	0.172	0	2	RRM1
0	2.79873	0.676	0.14	0	2	BRCA2
0	4.05886	0.59	0.059	0	2	CDKN3
0	2.63638	0.771	0.241	0	2	ECT2
0	4.73844	0.555	0.027	0	2	RAD51AP1
0	2.65364	0.836	0.313	0	2	CKS1B
0	3.03134	0.622	0.101	0	2	NCAPG2
0	5.74357	0.535	0.016	0	2	CDCA8
0	2.63706	0.657	0.146	0	2	ITGB3BP
0	5.47002	0.525	0.016	0	2	NUF2
0	3.80389	0.56	0.055	0	2	LMNB1
0	5.54523	0.516	0.015	0	2	NCAPG
0	3.50638	0.568	0.068	0	2	FANCI
0	4.18077	0.538	0.042	0	2	MAD2L1
0	5.80389	0.508	0.013	0	2	AURKB
0	5.69424	0.51	0.015	0	2	NDC80
0	4.85721	0.521	0.027	0	2	SPC25
0	2.30874	0.724	0.23	0	2	DHFR
0	2.96129	0.606	0.112	0	2	MCM4
0	4.68733	0.52	0.028	0	2	KNL1
0	3.14968	0.599	0.107	0	2	KIF23
0	4.08433	0.535	0.044	0	2	TACC3
0	4.20735	0.544	0.053	0	2	FAM111B
0	5.55897	0.503	0.014	0	2	KIF4A
0	2.65608	0.623	0.138	0	2	BUB1
0	4.90804	0.506	0.022	0	2	MELK
0	5.68575	0.496	0.013	0	2	TTK
0	2.75449	0.616	0.133	0	2	CENPP
0	4.52412	0.541	0.059	0	2	CCNB1
0	4.8361	0.514	0.032	0	2	CDC20
0	4.41862	0.515	0.035	0	2	KIF11
0	2.33268	0.79	0.314	0	2	ATAD2
0	2.60073	0.631	0.156	0	2	DNAJC9
0	2.86799	0.785	0.311	0	2	PTTG1
0	5.04344	0.487	0.019	0	2	BUB1B
0	2.13075	0.738	0.272	0	2	DNMT1
0	3.55649	0.518	0.053	0	2	ORC6
0	5.77039	0.478	0.013	0	2	CCNA2
0	2.34898	0.675	0.212	0	2	TMEM106C
0	4.94444	0.483	0.02	0	2	IQGAP3
0	5.63693	0.474	0.012	0	2	KIF15
0	3.48788	0.519	0.058	0	2	ATAD5
0	6.11558	0.469	0.009	0	2	ESCO2
0	2.03505	0.725	0.265	0	2	CKLF
0	1.98906	0.763	0.304	0	2	RPA3
0	3.9363	0.502	0.045	0	2	SGO2
0	3.66462	0.507	0.05	0	2	BRCA1
0	3.19504	0.532	0.078	0	2	PHF19
0	4.33379	0.486	0.033	0	2	CLSPN
0	1.9516	0.735	0.286	0	2	PSIP1
0	2.6918	0.55	0.106	0	2	RFC3
0	2.81793	0.542	0.102	0	2	NCAPD3
0	4.70897	0.461	0.021	0	2	MYBL2
0	4.25436	0.469	0.029	0	2	ASF1B
0	2.79573	0.534	0.095	0	2	VRK1
0	5.91512	0.45	0.011	0	2	CDCA3
0	2.8816	0.949	0.512	0	2	TUBB
0	2.52536	0.595	0.159	0	2	MCM3
0	4.34858	0.465	0.03	0	2	KIFC1
0	3.38314	0.881	0.45	0	2	H4C3
0	2.27101	0.605	0.174	0	2	PRIM2
0	3.25191	0.499	0.07	0	2	LINC01572
0	4.4993	0.451	0.029	0	2	CCNB2
0	5.02099	0.436	0.015	0	2	POLQ
0	2.75694	0.539	0.12	0	2	CKAP2
0	2.0702	0.783	0.365	0	2	H2AX
0	3.50154	0.475	0.057	0	2	CDC6
0	3.43549	0.477	0.061	0	2	FEN1
0	1.82767	0.72	0.305	0	2	SMC1A
0	5.58571	0.429	0.015	0	2	H2AC14
0	3.23546	0.469	0.056	0	2	CEP128
0	2.36583	0.579	0.167	0	2	POLA1
0	2.94457	0.49	0.08	0	2	LIG1
0	3.11901	0.482	0.073	0	2	NCAPD2
0	2.76536	0.504	0.096	0	2	MCM7
0	1.72765	0.731	0.323	0	2	MIS18BP1
0	5.69156	0.417	0.011	0	2	DEPDC1
0	4.05501	0.453	0.05	0	2	H2AC12
0	2.39303	0.82	0.417	0	2	UBE2S
0	5.52652	0.412	0.01	0	2	PBK
0	5.71702	0.412	0.01	0	2	GTSE1
0	1.87058	0.649	0.25	0	2	BARD1
0	6.15614	0.405	0.007	0	2	KIF2C
0	1.93507	0.642	0.244	0	2	NSD2
0	2.2915	0.526	0.128	0	2	CHEK1
0	4.30983	0.427	0.03	0	2	PRR11
0	5.32862	0.409	0.012	0	2	SGO1
0	5.24721	0.41	0.014	0	2	KIF14
0	5.6237	0.405	0.011	0	2	H3C2
0	5.28014	0.405	0.012	0	2	SHCBP1
0	1.96737	0.589	0.196	0	2	EZH2
0	2.54135	0.496	0.105	0	2	CEP152
0	1.94635	0.547	0.159	0	2	MND1
0	1.9725	0.566	0.178	0	2	TOPBP1
0	3.52728	0.433	0.048	0	2	GINS2
0	1.75607	0.731	0.347	0	2	CENPX
0	2.84373	0.959	0.581	0	2	HMGB2
0	3.67988	0.415	0.04	0	2	CDCA2
0	2.17854	0.507	0.135	0	2	TTF2
0	3.14081	0.429	0.057	0	2	CENPH
0	5.17624	0.383	0.012	0	2	NCAPH
0	2.14495	0.502	0.132	0	2	GGH
0	2.05314	0.632	0.262	0	2	KPNA2
0	3.09957	0.419	0.053	0	2	KNTC1
0	1.97327	0.926	0.56	0	2	RANBP1
0	3.01409	0.435	0.07	0	2	MCM6
0	5.89925	0.37	0.007	0	2	HJURP
0	2.60587	0.452	0.09	0	2	RPL39L
0	1.55892	0.657	0.296	0	2	CBX5
0	4.2151	0.385	0.024	0	2	DTL
0	2.23634	0.496	0.135	0	2	MMS22L
0	1.64722	0.669	0.309	0	2	USP1
0	1.5286	0.687	0.327	0	2	COMMD4
0	1.72342	0.568	0.208	0	2	SKA2
0	1.68237	0.876	0.516	0	2	LSM4
0	2.5656	0.445	0.086	0	2	MIS18A
0	1.6744	0.75	0.392	0	2	ANP32E
0	2.59079	0.445	0.089	0	2	CENPN
0	1.74229	0.561	0.208	0	2	CSE1L
0	3.60344	0.389	0.036	0	2	FANCD2
0	1.89002	0.54	0.187	0	2	BCL2L12
0	5.03672	0.367	0.014	0	2	E2F8
0	3.53763	0.388	0.037	0	2	CIP2A
0	3.52952	0.389	0.038	0	2	PARPBP
0	3.62073	0.388	0.038	0	2	RACGAP1
0	1.57186	0.707	0.357	0	2	BUB3
0	5.18929	0.361	0.012	0	2	CDCA5
0	1.76647	0.566	0.217	0	2	CARHSP1
0	3.17511	0.398	0.051	0	2	MNS1
0	2.44107	0.449	0.102	0	2	LMNB2
0	2.36927	0.454	0.108	0	2	MASTL
0	1.40389	0.803	0.457	0	2	YWHAH
0	1.81593	0.566	0.22	0	2	CKAP5
0	3.29081	0.392	0.047	0	2	APOBEC3B
0	1.16026	0.751	0.408	0	2	GMNN
0	2.49808	0.424	0.082	0	2	CENPJ
0	4.14775	0.368	0.026	0	2	ARHGAP11A
0	1.56302	0.594	0.252	0	2	PGP
0	2.49537	0.427	0.087	0	2	NUDT1
0	1.5039	0.581	0.241	0	2	AURKA
0	1.85779	0.511	0.173	0	2	CIT
0	1.54785	0.634	0.296	0	2	ALYREF
0	6.03402	0.342	0.006	0	2	CKAP2L
0	1.36212	0.802	0.469	0	2	LSM3
0	1.65596	0.534	0.201	0	2	PPIH
0	1.41344	0.641	0.308	0	2	SCLT1
0	3.09259	0.384	0.052	0	2	FANCA
0	1.59974	0.578	0.246	0	2	ZDHHC12
0	1.23695	0.773	0.443	0	2	CACYBP
0	1.42969	0.599	0.269	0	2	EXOSC8
0	1.39053	0.673	0.344	0	2	LSM2
0	1.50909	0.619	0.29	0	2	SSRP1
0	2.38952	0.419	0.09	0	2	CEP78
0	1.81841	0.5	0.171	0	2	MZT1
0	1.53063	0.837	0.509	0	2	HMGB3
0	2.63863	0.396	0.069	0	2	SASS6
0	2.89461	0.492	0.165	0	2	H1-3
0	1.63582	0.597	0.27	0	2	FAM111A
0	4.14004	0.373	0.047	0	2	H1-1
0	2.73398	0.983	0.658	0	2	TUBA1B
0	1.38019	0.738	0.414	0	2	SMC3
0	4.70278	0.338	0.015	0	2	NEIL3
0	1.27971	0.776	0.454	0	2	GGCT
0	2.33089	0.953	0.631	0	2	DUT
0	3.04598	0.374	0.053	0	2	RFC4
0	1.48918	0.565	0.246	0	2	HAT1
0	1.35709	0.683	0.365	0	2	PAICS
0	2.13371	0.45	0.132	0	2	SAC3D1
0	4.42351	0.336	0.018	0	2	CDC45
0	1.23071	0.672	0.356	0	2	UQCC2
0	2.39932	0.411	0.095	0	2	RFC2
0	1.34529	0.615	0.3	0	2	IDH2
0	1.46235	0.843	0.528	0	2	PRKDC
0	4.63038	0.328	0.015	0	2	MCM10
0	1.64662	0.519	0.207	0	2	POLD3
0	3.22368	0.354	0.042	0	2	SPDL1
0	3.99029	0.34	0.028	0	2	H2AC17
0	2.15614	0.428	0.117	0	2	MSH2
0	1.74515	0.361	0.05	0	2	RTKN2
0	4.60273	0.323	0.013	0	2	CENPI
0	1.21943	0.791	0.483	0	2	CALM3
0	4.13847	0.33	0.022	0	2	TROAP
0	1.25522	0.717	0.409	0	2	KIF22
0	1.76693	0.451	0.144	0	2	NUP107
0	3.14105	0.35	0.043	0	2	STIL
0	4.28703	0.325	0.018	0	2	DEPDC1B
0	2.0287	0.435	0.128	0	2	MTHFD1
0	3.18946	0.35	0.043	0	2	RBL1
0	3.69424	0.333	0.028	0	2	C21orf58
0	1.57491	0.483	0.179	0	2	CCDC18
0	1.28877	0.753	0.449	0	2	SUPT16H
0	2.07124	0.422	0.118	0	2	ACYP1
0	1.2045	0.693	0.389	0	2	CMC2
0	2.89195	0.369	0.066	0	2	FBXO5
0	3.2516	0.342	0.04	0	2	WDR76
0	4.43963	0.318	0.016	0	2	CDC25C
0	5.05729	0.312	0.01	0	2	PKMYT1
0	1.25128	0.591	0.29	0	2	ELOVL6
0	1.08793	0.8	0.5	0	2	MZT2A
0	4.22156	0.318	0.018	0	2	PLK4
0	3.15324	0.342	0.043	0	2	CHAF1A
0	1.20111	0.641	0.342	0	2	IFT25
0	1.49272	0.519	0.221	0	2	DBF4
0	1.56028	0.511	0.213	0	2	SNRNP25
0	1.6228	0.49	0.193	0	2	TFDP1
0	1.58587	0.497	0.201	0	2	YEATS4
0	4.60983	0.31	0.014	0	2	SPAG5
0	3.60753	0.325	0.03	0	2	CDT1
0	1.34344	0.733	0.439	0	2	HMGA1
0	3.96687	0.313	0.021	0	2	FOXM1
0	1.20354	0.516	0.225	0	2	EIF4EBP1
0	5.34725	0.302	0.011	0	2	PLK1
0	2.46618	0.367	0.077	0	2	TUBG1
0	1.57075	0.47	0.18	0	2	HAUS1
0	2.26443	0.382	0.093	0	2	LRR1
0	1.6059	0.47	0.181	0	2	PCNT
0	1.64085	0.467	0.179	0	2	EXOSC9
0	1.23976	0.583	0.295	0	2	CBX1
0	1.2303	0.613	0.326	0	2	MRPL17
0	1.07387	0.71	0.423	0	2	RBBP7
0	1.26445	0.895	0.609	0	2	SMC4
0	1.68278	0.433	0.147	0	2	RTTN
0	1.05816	0.726	0.44	0	2	XPO1
0	3.13791	0.353	0.067	0	2	H3C4
0	2.45291	0.361	0.075	0	2	GAS2L3
0	1.5769	0.449	0.164	0	2	SPATA5
0	1.68355	0.433	0.149	0	2	MRE11
0	2.01593	0.399	0.116	0	2	BRI3BP
0	2.6897	0.342	0.059	0	2	HCCS-DT
0	2.26695	0.367	0.084	0	2	GEN1
0	2.46773	0.35	0.067	0	2	ZWILCH
0	1.17354	0.864	0.582	0	2	LSM5
0	1.22144	0.561	0.279	0	2	CDK5RAP2
0	3.9714	0.303	0.021	0	2	UHRF1
0	2.10404	0.376	0.098	0	2	PARP2
0	1.81784	0.416	0.138	0	2	MYO19
0	1.49153	0.871	0.594	0	2	JPT1
0	1.2468	0.526	0.249	0	2	PAFAH1B3
0	1.10773	0.586	0.309	0	2	MAGOHB
0	3.39189	0.306	0.03	0	2	GINS1
0	2.8478	0.328	0.052	0	2	E2F1
0	4.23369	0.295	0.019	0	2	KIF20A
0	2.09212	0.366	0.092	0	2	CEP135
0	1.33598	0.599	0.325	0	2	SLBP
0	1.03215	0.601	0.329	0	2	SAE1
0	1.20668	0.833	0.561	0	2	AP2S1
0	2.16052	0.731	0.46	0	2	H2AC20
0	3.6218	0.298	0.027	0	2	H2AC11
0	1.24342	0.516	0.246	0	2	TPRKB
0	2.98148	0.313	0.043	0	2	ZGRF1
0	1.44677	0.45	0.18	0	2	OXCT1
0	1.37483	0.466	0.196	0	2	CNTLN
0	1.45637	0.474	0.204	0	2	FANCC
0	3.60403	0.296	0.027	0	2	ENSG00000290886
0	1.15861	0.546	0.278	0	2	SLC43A3
0	0.976967	0.601	0.333	0	2	RSRC1
0	1.2474	0.51	0.243	0	2	CEP192
0	1.24702	0.516	0.249	0	2	SLC2A4RG
0	1.19029	0.551	0.285	0	2	PSMC3
0	3.76061	0.295	0.029	0	2	CENPA
0	1.64728	0.405	0.141	0	2	LRRCC1
0	2.46181	0.329	0.065	0	2	DNA2
0	1.10407	0.802	0.538	0	2	PA2G4
0	1.58865	0.417	0.153	0	2	NUP37
0	1.58437	0.415	0.152	0	2	NUDT15
0	1.11367	0.599	0.336	0	2	VDAC3
0	0.990112	0.686	0.424	0	2	MRPS16
0	1.32392	0.473	0.211	0	2	DYNC2I2
0	4.96227	0.271	0.009	0	2	SKA3
0	2.50285	0.335	0.073	0	2	KNSTRN
0	1.83455	0.399	0.138	0	2	SAP30
0	2.491	0.323	0.062	0	2	WDHD1
0	4.57042	0.273	0.012	0	2	BLM
0	1.0933	0.577	0.316	0	2	TRIM28
0	3.56008	0.286	0.025	0	2	FANCB
0	0.910537	0.574	0.315	0	2	CYTOR
0	1.01075	0.687	0.429	0	2	FBXL5
0	2.8172	0.304	0.046	0	2	DDX11
0	3.81606	0.284	0.026	0	2	MXD3
0	0.835818	0.724	0.466	0	2	FADS2
0	1.24069	0.499	0.242	0	2	HLTF
0	1.09579	0.517	0.26	0	2	IMMP1L
0	2.72399	0.311	0.054	0	2	SLFN13
0	0.982847	0.644	0.387	0	2	KHSRP
0	0.973274	0.544	0.288	0	2	LINC00342
0	1.07694	0.532	0.276	0	2	HMGXB4
0	1.18215	0.639	0.384	0	2	PGAM1
0	1.19553	0.495	0.24	0	2	NFATC2IP
0	1.54472	0.416	0.161	0	2	MGME1
0	1.88928	0.368	0.113	0	2	RANGAP1
0	0.932604	0.746	0.491	0	2	EBP
0	3.46393	0.282	0.027	0	2	POC1A
0	0.972372	0.689	0.434	0	2	SUZ12
0	1.07793	0.796	0.542	0	2	KPNB1
0	1.0081	0.604	0.351	0	2	LBR
0	0.869693	0.774	0.521	0	2	NQO1
0	2.68748	0.315	0.062	0	2	CDKN2D
0	6.03545	0.257	0.005	0	2	NEK2
0	1.04325	0.602	0.35	0	2	PARP1
0	1.2713	0.469	0.217	0	2	ACTL6A
0	2.45191	0.314	0.062	0	2	PRTFDC1
0	2.83584	0.296	0.044	0	2	ENSG00000224905
0	0.995111	0.619	0.368	0	2	RIF1
0	0.869855	0.77	0.519	0	2	FKBP3
0	1.71556	0.378	0.128	0	2	RAD51C
0	1.05818	0.736	0.487	0	2	NME1
0	2.50694	0.307	0.059	0	2	MCM5
0	0.835073	0.693	0.445	0	2	RAD51B
0	2.17477	0.323	0.076	0	2	DSN1
0	1.36089	0.443	0.196	0	2	MTFP1
0	1.18527	0.481	0.234	0	2	DDX39A
0	1.51835	0.39	0.146	0	2	RECQL
0	0.915035	0.648	0.404	0	2	UCHL5
0	1.65156	0.375	0.131	0	2	CASP8AP2
0	1.44875	0.414	0.17	0	2	PAGR1
0	1.079	0.529	0.286	0	2	BCL7C
0	1.07771	0.527	0.284	0	2	TRIOBP
0	1.46193	0.403	0.16	0	2	SMC6
0	0.748765	0.602	0.359	0	2	CREB5
0	2.6533	0.292	0.049	0	2	HAUS8
0	1.21194	0.471	0.228	0	2	POLE3
0	0.917999	0.689	0.446	0	2	FBL
0	3.42747	0.265	0.023	0	2	MYBL1
0	1.61593	0.379	0.137	0	2	ICMT
0	1.15552	0.481	0.239	0	2	FANCL
0	1.73205	0.352	0.11	0	2	SLF1
0	1.79437	0.355	0.113	0	2	CEP295
0	1.04402	0.563	0.321	0	2	CIAO2A
0	1.51928	0.38	0.14	0	2	HMGN5
0	1.44328	0.396	0.157	0	2	DDB2
0	0.829547	0.619	0.38	0	2	ANKRD36C
0	0.906328	0.763	0.524	0	2	TOMM5
0	0.868381	0.78	0.541	0	2	NAP1L4
0	2.50692	0.295	0.056	0	2	RFC5
0	2.15931	0.312	0.073	0	2	RMI2
0	2.02489	0.324	0.086	0	2	CENPS
0	1.43815	0.392	0.154	0	2	RAD18
0	1.74897	0.851	0.613	0	2	H1-4
0	1.17555	0.512	0.274	0	2	GCHFR
0	0.841848	0.65	0.413	0	2	RBBP8
0	0.902791	0.857	0.62	0	2	CCDC14
0	0.912779	0.639	0.402	0	2	CYBA
0	0.982567	0.542	0.306	0	2	GPN3
0	1.60482	0.366	0.13	0	2	COQ2
0	0.728237	0.61	0.374	0	2	TMEM107
0	0.948895	0.563	0.327	0	2	BOLA3
0	0.940918	0.516	0.281	0	2	CCDC88A
0	0.899379	0.581	0.346	0	2	RABL6
0	3.53175	0.257	0.023	0	2	TRIP13
0	3.4757	0.258	0.024	0	2	XRCC2
0	1.18986	0.909	0.675	0	2	HNRNPAB
0	1.58837	0.96	0.726	0	2	H2AZ2
0	1.13443	0.912	0.678	0	2	SNRPD1
0	1.43043	0.392	0.159	0	2	LIN54
0	2.47821	0.291	0.058	0	2	PRIM1
0	0.924442	0.585	0.352	0	2	MRPL27
0	2.86768	0.268	0.036	0	2	GINS4
0	1.54299	0.357	0.125	0	2	ZRANB3
0	0.780617	0.593	0.361	0	2	CMSS1
0	1.74999	0.346	0.114	0	2	PTN
0	2.49945	0.285	0.053	0	2	POLE
0	1.27334	0.423	0.191	0	2	HPRT1
0	0.813382	0.656	0.426	0	2	WBP11
0	0.879857	0.748	0.518	0	2	CCT5
0	1.04539	0.496	0.266	0	2	ALDH7A1
0	4.39697	0.242	0.012	0	2	RAD51
0	1.16944	0.463	0.234	0	2	MRPL37
0	1.14231	0.433	0.204	0	2	KIAA0319
0	1.24335	0.435	0.207	0	2	SIGMAR1
0	3.13763	0.26	0.032	0	2	CCDC34
0	1.394	0.944	0.716	0	2	NASP
0	2.21159	0.298	0.07	0	2	TEX30
0	1.57399	0.367	0.139	0	2	G2E3
0	3.24085	0.256	0.029	0	2	MCM8
0	1.30759	0.402	0.176	0	2	MAZ
0	1.18469	0.445	0.219	0	2	POP7
0	0.789763	0.71	0.484	0	2	MANF
0	0.453662	0.882	0.656	0	2	MT2A
0	0.957184	0.563	0.337	0	2	MRPL11
0	1.36706	0.384	0.159	0	2	MCUB
0	1.45115	0.369	0.144	0	2	CNTRL
0	1.49082	0.361	0.136	0	2	MPHOSPH9
0	1.10167	0.47	0.245	0	2	PIH1D1
0	0.952107	0.56	0.336	0	2	AKR7A2
0	0.868118	0.634	0.41	0	2	MTCH2
0	0.908397	0.684	0.46	0	2	HACD3
0	2.74411	0.266	0.042	0	2	TIMELESS
0	2.74375	0.265	0.042	0	2	MCM2
0	2.93785	0.26	0.038	0	2	CDCA4
0	0.88716	0.577	0.355	0	2	MRPL13
0	1.0167	0.493	0.271	0	2	CTCF
0	0.77533	0.763	0.542	0	2	LSM8
0	1.23323	0.409	0.188	0	2	RPP30
0	0.771194	0.743	0.522	0	2	HNRNPUL1
0	1.23786	0.921	0.701	0	2	SNRPB
0	0.822004	0.643	0.423	0	2	MDH1
0	0.964988	0.507	0.287	0	2	RNASEH2B
0	0.8276	0.613	0.393	0	2	CEP57
0	1.06059	0.457	0.238	0	2	HPF1
0	0.846922	0.545	0.326	0	2	MGAT4B
0	0.781786	0.626	0.407	0	2	GANAB
0	2.73238	0.258	0.039	0	2	POLE2
0	3.5527	0.24	0.021	0	2	SPC24
0	1.03526	0.476	0.257	0	2	MEA1
0	4.08829	0.233	0.015	0	2	TCF19
0	1.35816	0.388	0.17	0	2	PXMP2
0	2.79192	0.259	0.041	0	2	TYMSOS
0	2.04572	0.294	0.076	0	2	RFWD3
0	1.53368	0.347	0.129	0	2	RPA1
0	2.36602	0.273	0.056	0	2	NDC1
0	0.922118	0.523	0.306	0	2	GMPS
0	1.24956	0.475	0.258	0	2	MSH6
0	0.74163	0.711	0.494	0	2	PDIA4
0	0.831463	0.614	0.397	0	2	ECI1
0	0.942462	0.504	0.288	0	2	IPO9
0	0.916257	0.435	0.219	0	2	GPSM2
0	1.52914	0.982	0.766	0	2	DEK
0	0.956073	0.843	0.627	0	2	VPS29
0	0.767575	0.64	0.425	0	2	BLOC1S1
0	0.806114	0.656	0.441	0	2	IMPA2
0	3.48705	0.235	0.02	0	2	H2AC16
0	6.02758	0.218	0.003	0	2	SKA1
0	1.0479	0.46	0.246	0	2	ITGB1BP1
0	1.65858	0.327	0.113	0	2	ZNF718
0	0.916034	0.529	0.315	0	2	RNASEH2C
0	1.1353	0.425	0.211	0	2	SHMT1
0	1.43602	0.352	0.138	0	2	NUP205
0	0.72903	0.746	0.532	0	2	ETFB
0	0.983755	0.454	0.241	0	2	R3HDM1
0	1.59648	0.327	0.114	0	2	HAUS6
0	1.51367	0.333	0.12	0	2	CHEK2
0	1.11135	0.425	0.212	0	2	COMTD1
0	1.07464	0.437	0.224	0	2	QSER1
0	0.902738	0.869	0.656	0	2	MACROH2A1
0	3.70716	0.23	0.018	0	2	CCDC150
0	5.16615	0.218	0.006	0	2	EXO1
0	1.31809	0.361	0.149	0	2	FIGNL1
0	1.50887	0.346	0.134	0	2	TRIM59
0	0.914965	0.863	0.651	0	2	TMEM97
0	0.769204	0.774	0.563	0	2	POLR2H
0	0.855798	0.618	0.407	0	2	GPI
0	1.68327	0.312	0.101	0	2	ACOT7
0	1.09189	0.438	0.227	0	2	SNRNP40
0	1.13112	0.409	0.198	0	2	LINC01515
0	0.847964	0.779	0.569	0	2	PPM1G
0	1.34612	0.898	0.688	0	2	SIVA1
0	0.905918	0.537	0.327	0	2	COPRS
0	1.8244	0.298	0.088	0	2	NUP85
0	1.98687	0.284	0.074	0	2	MTFR2
0	0.865145	0.611	0.401	0	2	CYC1
0	4.92418	0.216	0.007	0	2	E2F7
0	1.18364	0.394	0.186	0	2	SLF2
0	1.60195	0.327	0.119	0	2	TIPIN
0	1.52956	0.335	0.127	0	2	NUP62
0	5.99246	0.211	0.003	0	2	KIF18B
0	0.948124	0.482	0.274	0	2	UFD1
0	0.863789	0.774	0.567	0	2	PLP2
0	1.00086	0.454	0.247	0	2	TUBA4A
0	1.16863	0.372	0.165	0	2	EPB41L2
0	1.16576	0.383	0.177	0	2	ARL6IP6
0	1.15678	0.392	0.186	0	2	IFI27L1
0	1.12803	0.386	0.181	0	2	ORC3
0	1.95614	0.281	0.076	0	2	CDK2
0	1.02836	0.456	0.251	0	2	KMT5A
0	0.743602	0.728	0.523	0	2	PSMD1
0	1.05543	0.88	0.675	0	2	RAD21
0	0.720272	0.779	0.575	0	2	RNPS1
0	2.4281	0.256	0.052	0	2	CCNE2
0	4.1589	0.217	0.013	0	2	ZNF367
0	0.780042	0.785	0.582	0	2	SNRPC
0	1.632	0.323	0.12	0	2	AKR1B1
0	1.16547	0.403	0.2	0	2	CD320
0	1.10226	0.406	0.204	0	2	GPAA1
0	1.05674	0.395	0.193	0	2	XRCC4
0	2.87337	0.235	0.033	0	2	CENPO
0	3.16108	0.231	0.03	0	2	CCNF
0	1.08713	0.415	0.214	0	2	PSMB9
0	0.794185	0.733	0.532	0	2	MRPS34
0	2.88472	0.232	0.032	0	2	MTBP
0	1.66725	0.295	0.095	0	2	NEMP1
0	0.875066	0.87	0.67	0	2	FADS1
0	1.06256	0.404	0.205	0	2	LIN52
0	1.63183	0.307	0.108	0	2	RPA2
0	1.13757	0.373	0.175	0	2	SMPD4
0	0.737485	0.718	0.52	0	2	GSTO1
0	1.78423	0.282	0.086	0	2	NUP210
0	0.701465	0.733	0.537	0	2	NUDT5
0	1.09246	0.384	0.19	0	2	LNPK
0	1.21816	0.37	0.176	0	2	THEM6
0	1.55658	0.302	0.108	0	2	KIF18A
0	3.57517	0.214	0.02	0	2	INCENP
0	3.42141	0.213	0.019	0	2	FAM83D
0	0.716089	0.701	0.507	0	2	PPP1CA
0	0.655988	0.757	0.564	0	2	ILF3
0	2.42964	0.24	0.047	0	2	RMI1
0	5.46972	0.198	0.005	0	2	PIMREG
0	0.714886	0.738	0.545	0	2	SLIRP
0	1.13181	0.342	0.15	0	2	GSTCD
0	2.19327	0.251	0.059	0	2	ARHGAP19
0	0.809589	0.833	0.641	0	2	BAX
0	1.6849	0.282	0.091	0	2	NUP155
0	1.59812	0.291	0.1	0	2	CEP57L1
0	2.54796	0.233	0.043	0	2	CDKN2C
0	2.88657	0.221	0.031	0	2	CENPQ
0	0.751787	0.738	0.548	0	2	AURKAIP1
0	1.46058	0.302	0.113	0	2	CSRP2
0	0.808586	0.876	0.687	0	2	CBX3
0	3.73233	0.204	0.016	0	2	DSCC1
0	0.721985	0.837	0.649	0	2	COX17
0	0.749885	0.864	0.676	0	2	TAF15
0	0.676391	0.798	0.611	0	2	DDX39B
0	0.887594	0.848	0.661	0	2	MRPL51
0	0.809452	0.711	0.524	0	2	CDK4
0	0.687008	0.799	0.613	0	2	DPY30
0	2.36912	0.231	0.046	0	2	CDC7
0	4.08733	0.198	0.013	0	2	PSRC1
0	1.39567	0.301	0.118	0	2	TCOF1
0	4.51846	0.192	0.009	0	2	ARHGEF39
0	0.943318	0.875	0.693	0	2	ATP5MC1
0	1.78859	0.26	0.078	0	2	DONSON
0	2.55511	0.219	0.039	0	2	LIN9
0	1.49995	0.287	0.108	0	2	RHNO1
0	4.84148	0.184	0.006	0	2	ERCC6L
0	1.53726	0.272	0.095	0	2	CCDC77
0	0.816673	0.929	0.753	0	2	PKM
0	0.581751	0.835	0.659	0	2	NUCB2
0	1.99426	0.248	0.073	0	2	UNG
0	4.04069	0.185	0.011	0	2	OIP5
0	3.33138	0.192	0.019	0	2	KIF24
0	1.37918	0.292	0.119	0	2	SAMD1
0	1.40566	0.283	0.111	0	2	UBR7
0	0.82035	0.885	0.714	0	2	HNRNPR
0	1.27121	0.298	0.127	0	2	NDE1
0	1.32855	0.277	0.107	0	2	PHGDH
0	1.30056	0.285	0.115	0	2	NEDD1
0	0.873575	0.875	0.706	0	2	ANAPC11
0	0.672956	0.878	0.71	0	2	SFN
0	0.578491	0.856	0.688	0	2	PHIP
0	2.03722	0.224	0.056	0	2	POLD1
0	3.98023	0.18	0.012	0	2	RAD54L
0	0.923627	0.936	0.769	0	2	BANF1
0	3.02025	0.192	0.025	0	2	NRM
0	2.26019	0.218	0.052	0	2	APOLD1
0	2.92189	0.189	0.024	0	2	C5orf34
0	1.52251	0.257	0.092	0	2	NCAPH2
0	0.935849	0.918	0.755	0	2	SNRPE
0	1.49576	0.25	0.087	0	2	SYNJ2
0	1.59238	0.248	0.086	0	2	EMC9
0	0.640489	0.819	0.657	0	2	CCT2
0	1.42439	0.262	0.101	0	2	TIMM21
0	1.60233	0.241	0.08	0	2	CLN6
0	0.594455	0.839	0.678	0	2	NONO
0	1.53993	0.238	0.078	0	2	CENPL
0	2.09676	0.209	0.049	0	2	POLA2
0	1.5967	0.239	0.079	0	2	UBL7-DT
0	2.42587	0.197	0.038	0	2	DCK
0	3.74278	0.171	0.013	0	2	WDR62
0	0.682679	0.837	0.679	0	2	STAG1
0	4.71333	0.164	0.007	0	2	H3C3
0	2.45742	0.189	0.032	0	2	DERL3
0	1.44469	0.248	0.093	0	2	PTPRG-AS1
0	2.0019	0.206	0.051	0	2	FANCM
0	0.928554	0.914	0.76	0	2	XRCC5
0	0.70612	0.805	0.651	0	2	WWOX
0	1.68669	0.227	0.074	0	2	POGLUT3
0	1.88632	0.211	0.059	0	2	SLC25A10
0	2.54352	0.184	0.032	0	2	CHAF1B
0	1.80195	0.212	0.061	0	2	SSX2IP
0	2.97589	0.174	0.023	0	2	ARHGAP11B
0	3.03772	0.17	0.021	0	2	CDCA7
0	1.54878	0.971	0.822	0	2	CKS2
0	2.60674	0.179	0.03	0	2	ENSG00000227598
0	0.664598	0.832	0.683	0	2	EIF5A
0	0.637938	0.803	0.655	0	2	PSMB2
0	3.23012	0.166	0.018	0	2	TEDC1
0	3.88328	0.159	0.011	0	2	ESPL1
0	4.68337	0.154	0.006	0	2	TICRR
0	1.96008	0.198	0.051	0	2	WDR90
0	1.2071	0.938	0.791	0	2	TUBB4B
0	1.61086	0.217	0.071	0	2	THOP1
0	1.5996	0.22	0.075	0	2	PRADC1
0	2.3443	0.185	0.04	0	2	H4C5
0	5.61946	0.148	0.003	0	2	H3C8
0	2.16273	0.188	0.044	0	2	ZNF93
0	2.05681	0.187	0.044	0	2	ENSG00000291224
0	1.39459	0.222	0.079	0	2	MDC1
0	1.44756	0.895	0.752	0	2	ARL6IP1
0	2.11928	0.185	0.042	0	2	HMSD
0	1.75682	0.206	0.064	0	2	C12orf75
0	2.09256	0.186	0.045	0	2	SKP2
0	2.90409	0.163	0.023	0	2	PAQR4
0	2.34742	0.175	0.036	0	2	HYLS1
0	2.95928	0.159	0.021	0	2	FANCG
0	2.5006	0.167	0.029	0	2	ZNF519
0	0.955532	0.952	0.815	0	2	ANP32B
0	1.66769	0.197	0.061	0	2	SRGAP2C
0	1.9963	0.184	0.048	0	2	H2AC8
0	1.9903	0.183	0.047	0	2	C9orf40
0	1.78159	0.19	0.055	0	2	CEP85
0	3.29926	0.151	0.016	0	2	PSMC3IP
0	4.11448	0.143	0.008	0	2	DDIAS
0	0.754686	0.85	0.716	0	2	HP1BP3
0	0.544288	0.869	0.735	0	2	ATP5MF
0	1.97114	0.179	0.045	0	2	PPP2R3B
0	1.81116	0.99	0.857	0	2	HMGN2
0	0.724643	0.9	0.767	0	2	PSMB3
0	2.91193	0.15	0.019	0	2	CCDC15
0	3.20142	0.145	0.015	0	2	ORC1
0	0.777743	0.941	0.813	0	2	ERH
0	4.90726	0.131	0.004	0	2	H2AC13
0	1.9136	0.171	0.044	0	2	ZNF107
0	2.64777	0.149	0.023	0	2	C1orf112
0	1.76299	0.179	0.053	0	2	RCCD1
0	0.611733	0.916	0.791	0	2	FDPS
0	0.635342	0.904	0.779	0	2	ARPC5
0	2.30574	0.995	0.87	0	2	H2AZ1
0	3.93702	0.133	0.009	0	2	RECQL4
0	2.68746	0.145	0.022	0	2	XRCC3
0	1.10747	0.977	0.856	0	2	SNRPG
0	2.48674	0.146	0.025	0	2	TBC1D31
0	0.721268	0.945	0.824	0	2	HMGN1
0	3.68936	0.13	0.01	0	2	CDC25A
0	3.83916	0.129	0.009	0	2	HROB
0	2.48308	0.146	0.026	0	2	H2AC15
0	2.77519	0.142	0.022	0	2	BORA
0	0.588477	0.899	0.779	0	2	XRCC6
0	3.73699	0.129	0.01	0	2	ENSG00000289194
0	0.804695	0.951	0.832	0	2	MZT2B
0	0.625844	0.884	0.765	0	2	TALDO1
0	2.21267	0.151	0.032	0	2	ZNF724
0	0.414241	0.932	0.814	0	2	MT1E
0	0.937109	0.932	0.816	0	2	TUBA1C
0	2.98446	0.132	0.017	0	2	GINS3
0	0.81262	0.95	0.835	0	2	PPP1R14B
0	1.51705	0.934	0.82	0	2	H1-2
0	3.05589	0.129	0.015	0	2	RAD54B
0	0.930367	0.977	0.864	0	2	SNRPF
0	1.90038	0.154	0.041	0	2	ZNF85
0	0.661187	0.927	0.816	0	2	ATP5PF
0	0.660739	0.887	0.777	0	2	CCT6A
0	2.31475	0.134	0.027	0	2	CFAP20DC
0	3.93705	0.114	0.007	0	2	EME1
0	0.555258	0.903	0.796	0	2	TPR
0	3.80311	0.113	0.008	0	2	RIBC2
0	3.05157	0.119	0.014	0	2	CHTF18
0	1.1322	0.973	0.869	0	2	RAN
0	3.16157	0.115	0.012	0	2	H3C11
0	3.42095	0.11	0.01	0	2	H2BC3
0	2.10167	0.13	0.03	0	2	OAS3
0	1.32873	0.989	0.89	0	2	NUCKS1
0	3.35511	0.108	0.01	0	2	NEURL1B
0	3.66487	0.106	0.008	0	2	SAPCD2
0	2.68359	0.115	0.017	0	2	DBF4B
0	0.551594	0.905	0.807	0	2	SEPTIN7
0	0.651947	0.923	0.826	0	2	RPL22L1
0	0.463681	0.927	0.83	0	2	P4HB
0	0.534018	0.941	0.844	0	2	MACC1
0	2.25058	0.121	0.025	0	2	C4orf46
0	2.94954	0.11	0.014	0	2	H2AC4
0	5.56942	0.097	0.002	0	2	PIF1
0	2.85327	0.109	0.015	0	2	REXO5
0	0.603465	0.885	0.791	0	2	PSMA7
0	2.26756	0.116	0.024	0	2	LRRC45
0	0.701496	0.945	0.853	0	2	MICOS10
0	2.3247	0.11	0.021	0	2	RGS9
0	2.57891	0.102	0.016	0	2	ENSG00000284634
0	2.55079	0.104	0.018	0	2	EFCAB11
0	0.562695	0.916	0.831	0	2	PARK7
0	0.847561	0.977	0.894	0	2	SNRPD3
0	3.63256	0.089	0.007	0	2	TEDC2
0	0.560807	0.982	0.9	0	2	TPM4
0	4.83631	0.084	0.003	0	2	E2F2
0	4.37989	0.084	0.004	0	2	AUNIP
0	5.09023	0.083	0.003	0	2	H3C7
0	0.660862	0.961	0.881	0	2	TPM3
0	4.07771	0.084	0.005	0	2	C18orf54
0	3.71372	0.086	0.007	0	2	H2BC9
0	2.58469	0.093	0.015	0	2	ENSG00000197332
0	2.99808	0.085	0.01	0	2	TMPO-AS1
0	0.479619	0.933	0.86	0	2	NDUFC2
0	2.99182	0.082	0.01	0	2	H2AC21
0	0.675949	0.942	0.872	0	2	COX8A
0	0.5214	0.947	0.877	0	2	CALR
0	0.555615	0.93	0.861	0	2	CLIC1
0	2.85728	0.078	0.01	0	2	HELLPAR
0	3.63226	0.073	0.006	0	2	TRAIP
0	0.571583	0.924	0.858	0	2	COX5A
0	4.64653	0.068	0.003	0	2	RDM1
0	2.98362	0.074	0.009	0	2	RNASEH2A
0	3.57593	0.069	0.006	0	2	H4C4
0	3.48462	0.069	0.006	0	2	ARHGAP33
0	0.635417	0.983	0.921	0	2	UQCRQ
0	3.54158	0.063	0.005	0	2	DMC1
0	0.560518	0.965	0.907	0	2	RBX1
0	0.528306	0.967	0.912	0	2	HSPE1
0	0.754727	0.985	0.932	0	2	PTGES3
0	0.789061	0.987	0.936	0	2	HNRNPD
0	4.85978	0.051	0.002	0	2	H2BC17
0	0.55024	0.965	0.916	0	2	SET
0	0.978726	0.987	0.94	0	2	DYNLL1
0	0.577547	0.986	0.942	0	2	SRSF3
0	4.95445	0.043	0.001	0	2	FAM72D
0	0.627539	0.958	0.916	0	2	TPI1
0	0.550746	0.97	0.928	0	2	SNRPD2
0	0.492654	0.981	0.94	0	2	TMEM258
0	0.717603	0.992	0.956	0	2	HNRNPA3
0	0.484169	0.988	0.96	0	2	TMA7
0	0.647927	0.964	0.936	0	2	ATP5MC3
0	0.432712	0.973	0.952	0	2	UQCRH
0	0.476454	0.974	0.953	0	2	SUMO2
0	0.608713	0.994	0.976	0	2	YBX1
0	0.367281	0.991	0.976	0	2	HSP90B1
0	0.536864	0.995	0.981	0	2	CALM1
0	0.415807	0.999	0.986	0	2	NAP1L1
0	0.578296	0.99	0.978	0	2	NME2
0	0.671986	0.998	0.987	0	2	MIF
0	0.776967	1	0.991	0	2	GAPDH
0	0.609046	0.992	0.985	0	2	CHCHD2
0	0.674366	0.997	0.99	0	2	CFL1
0	0.53952	0.999	0.993	0	2	TXN
0	0.764616	0.998	0.993	0	2	ENO1
0	0.883024	0.998	0.993	0	2	PFN1
0	0.461002	1	0.996	0	2	TMSB10
0	0.48144	0.999	0.995	0	2	HNRNPA2B1
0	0.591636	1	0.996	0	2	ACTG1
0	0.430256	0.977	0.974	0	2	HINT1
0	0.354348	0.993	0.99	0	2	GSTP1
0	1.22578	1	0.997	0	2	HMGB1
0	0.419003	1	0.999	0	2	RPL35
0	0.387478	0.999	0.998	0	2	MYL6
0	1.02981	1	1	0	2	PTMA
0	0.694618	1	1	0	2	ACTB
0	0.721565	1	1	0	2	PPIA
0	0.249949	1	1	0	2	RPLP2
1.29621e-307	1.11292	0.381	0.19	3.43405e-303	2	PAXX
1.67909e-307	1.43908	0.248	0.096	4.44841e-303	2	REEP4
2.56946e-307	0.734111	0.671	0.459	6.80727e-303	2	STIP1
1.23702e-306	2.05921	0.139	0.036	3.27725e-302	2	ZNF730
1.75449e-306	0.984041	0.446	0.243	4.64818e-302	2	PHTF2
1.33039e-305	0.431482	0.955	0.885	3.5246e-301	2	ATP5IF1
1.49871e-305	0.769963	0.638	0.422	3.97054e-301	2	PKP4
2.07793e-305	0.691034	0.727	0.535	5.50506e-301	2	RAD23A
6.90014e-305	0.420825	0.973	0.928	1.82805e-300	2	HSPD1
1.67736e-304	0.512936	0.901	0.804	4.44383e-300	2	POLR2L
2.82192e-304	0.571585	0.845	0.708	7.47612e-300	2	KHDRBS1
4.09887e-304	1.17809	0.369	0.185	1.08591e-299	2	POLR3K
4.23043e-304	0.770165	0.641	0.434	1.12077e-299	2	PRDX3
4.27161e-304	0.808611	0.566	0.346	1.13168e-299	2	C3orf14
5.73011e-304	1.45538	0.224	0.081	1.51808e-299	2	MSH5
6.72737e-303	1.46201	0.226	0.083	1.78228e-298	2	FN3KRP
1.83772e-302	1.11991	0.323	0.146	4.86868e-298	2	PRPS2
2.74188e-302	4.29131	0.047	0.002	7.26406e-298	2	ENSG00000289357
4.87136e-302	0.914111	0.506	0.296	1.29057e-297	2	FGD5-AS1
2.81713e-301	0.645101	0.76	0.576	7.46342e-297	2	NAA38
1.06573e-300	0.401365	0.989	0.968	2.82344e-296	2	TAGLN2
2.42981e-300	0.680223	0.73	0.541	6.43731e-296	2	UBE2I
5.51626e-300	0.680089	0.784	0.608	1.46142e-295	2	SYNE2
1.5855e-299	0.623647	0.813	0.708	4.20046e-295	2	PRDX2
7.01923e-299	1.08337	0.368	0.181	1.85961e-294	2	GALNT12
2.19501e-298	0.589451	0.836	0.702	5.81523e-294	2	PSMA4
2.24366e-298	0.787128	0.589	0.375	5.94413e-294	2	SNRPA
4.156e-298	0.690001	0.709	0.509	1.10105e-293	2	ACAT2
1.49776e-297	0.689377	0.731	0.551	3.96801e-293	2	NDUFS6
7.08464e-296	0.845512	0.554	0.345	1.87693e-291	2	SNRPA1
9.98503e-296	0.342069	0.996	0.989	2.64533e-291	2	NCL
3.86141e-295	0.440589	0.934	0.858	1.023e-290	2	U2AF1
7.1981e-294	1.57557	0.189	0.062	1.90699e-289	2	SUV39H2
2.4378e-293	1.1366	0.337	0.159	6.45847e-289	2	NUP188
3.72283e-293	0.949878	0.38	0.189	9.86291e-289	2	AGPAT5
3.16271e-292	0.873631	0.452	0.246	8.37896e-288	2	PRELID2
3.29249e-292	2.0329	0.12	0.028	8.72279e-288	2	ADCY3
3.35779e-292	1.48155	0.205	0.072	8.89579e-288	2	SLC25A40
2.73247e-291	0.940244	0.487	0.287	7.23913e-287	2	ITGAE
6.76447e-291	0.86856	0.527	0.322	1.79211e-286	2	NAE1
3.68289e-290	0.98117	0.443	0.247	9.75708e-286	2	UQCC3
4.46082e-290	0.651977	0.763	0.591	1.1818e-285	2	NUDC
2.8288e-289	0.958031	0.441	0.243	7.49433e-285	2	AHCY
7.52286e-289	3.10547	0.065	0.008	1.99303e-284	2	FBLN7
1.58969e-287	0.680733	0.678	0.47	4.21156e-283	2	PSMD14
1.34794e-285	1.96753	0.126	0.031	3.57109e-281	2	PASK
7.77345e-285	1.38574	0.213	0.078	2.05942e-280	2	CEP97
1.37884e-284	0.876454	0.537	0.336	3.65295e-280	2	NUDCD2
1.5137e-284	0.789583	0.56	0.351	4.01025e-280	2	TPGS2
3.41229e-284	2.26777	0.097	0.019	9.04018e-280	2	H2AC7
5.42303e-283	0.61335	0.789	0.639	1.43672e-278	2	SF3B2
1.26567e-281	0.246402	1	1	3.35315e-277	2	SERF2
2.06096e-281	0.262657	1	1	5.4601e-277	2	MT-CO3
3.59436e-281	0.814525	0.563	0.361	9.52254e-277	2	IMMT
5.60246e-281	0.473574	0.9	0.807	1.48426e-276	2	LSM7
7.51724e-281	1.23468	0.294	0.133	1.99154e-276	2	RGS3
3.95333e-280	2.623	0.076	0.011	1.04736e-275	2	TDP1
4.59268e-280	3.26794	0.06	0.006	1.21674e-275	2	SUV39H1
7.45974e-280	0.301421	1	1	1.97631e-275	2	TMSB4X
1.84506e-279	0.681326	0.705	0.518	4.88812e-275	2	PSME2
2.42823e-279	0.830676	0.522	0.313	6.43312e-275	2	ANKRD36
2.62709e-279	0.409326	0.968	0.929	6.95995e-275	2	TRMT112
5.00069e-279	2.44879	0.088	0.016	1.32483e-274	2	CHRNA5
5.63632e-279	0.997857	0.371	0.188	1.49323e-274	2	INTS7
1.09285e-278	0.872064	0.503	0.303	2.89529e-274	2	GCSH
1.53021e-278	0.327455	0.992	0.983	4.05399e-274	2	ATP5MG
6.42956e-278	0.381691	0.965	0.928	1.70338e-273	2	DYNLT1
7.42422e-278	0.420436	0.94	0.869	1.9669e-273	2	SEM1
4.2599e-277	0.783303	0.563	0.355	1.12857e-272	2	TFAM
4.68018e-277	0.800458	0.573	0.371	1.23992e-272	2	FAM136A
5.00944e-277	0.976584	0.407	0.218	1.32715e-272	2	NSL1
1.10468e-276	1.01648	0.374	0.191	2.92662e-272	2	IPO11
1.38126e-276	0.400496	0.957	0.901	3.65938e-272	2	NDUFS5
1.47455e-276	0.918756	0.44	0.245	3.90653e-272	2	JPT2
6.22188e-276	1.31712	0.419	0.237	1.64836e-271	2	LGALS1
3.55257e-275	1.13641	0.284	0.124	9.41183e-271	2	BMAL2
4.79167e-275	1.45519	0.202	0.073	1.26946e-270	2	PRIMPOL
9.9495e-275	1.1216	0.324	0.155	2.63592e-270	2	CEP43
1.10448e-274	0.378641	0.966	0.95	2.9261e-270	2	COX7A2
1.26322e-274	1.28208	0.264	0.113	3.34666e-270	2	DYNLT2B
1.76659e-274	0.417553	0.933	0.785	4.68022e-270	2	PEG10
4.423e-274	0.856628	0.486	0.286	1.17179e-269	2	SHMT2
6.3511e-274	2.92991	0.067	0.009	1.6826e-269	2	BRME1
7.75035e-273	2.50382	0.084	0.015	2.0533e-268	2	TONSL
1.17154e-272	0.657528	0.733	0.564	3.10376e-268	2	PRDX4
3.89267e-272	0.391737	0.978	0.957	1.03129e-267	2	SEC61G
4.03881e-272	1.26295	0.259	0.11	1.07e-267	2	TUBGCP5
4.21713e-272	1.64489	0.163	0.051	1.11725e-267	2	PDSS1
5.02474e-272	0.948188	0.381	0.196	1.3312e-267	2	KIAA0586
5.51979e-272	0.289602	0.998	0.997	1.46236e-267	2	H3-3A
1.48092e-271	2.81555	0.068	0.009	3.9234e-267	2	ZNF695
1.79327e-271	1.78944	0.148	0.043	4.75091e-267	2	RNF26
1.31676e-270	1.02089	0.366	0.187	3.4885e-266	2	RCC2
4.17035e-270	0.957265	0.429	0.24	1.10485e-265	2	PPIF
5.6897e-270	1.37324	0.213	0.08	1.50737e-265	2	SRGAP2B
6.49055e-270	0.886589	0.503	0.309	1.71954e-265	2	LAGE3
4.09305e-269	0.475904	0.953	0.896	1.08437e-264	2	TXNDC17
2.21297e-268	0.455314	0.934	0.874	5.86283e-264	2	SERBP1
2.39964e-268	0.940571	0.402	0.215	6.35736e-264	2	FARSB
5.27784e-268	1.50253	0.19	0.067	1.39826e-263	2	TMEM237
7.27079e-268	0.670307	0.7	0.514	1.92625e-263	2	NDUFAF8
1.09847e-266	0.957036	0.423	0.237	2.91018e-262	2	TIMM10
1.10586e-266	1.42235	0.255	0.109	2.92976e-262	2	H2BC11
1.59353e-266	0.617847	0.758	0.585	4.22174e-262	2	MLEC
2.44549e-266	1.09139	0.327	0.159	6.47883e-262	2	PRPF4
6.44852e-266	1.36903	0.225	0.089	1.70841e-261	2	ATAD3A
7.05113e-266	0.568328	0.808	0.657	1.86805e-261	2	SRP9
8.09801e-266	0.791635	0.51	0.306	2.1454e-261	2	OIP5-AS1
3.1605e-264	3.78611	0.044	0.003	8.3731e-260	2	H2BC7
4.76144e-264	0.554167	0.814	0.673	1.26145e-259	2	MRPL57
5.15993e-264	0.93662	0.308	0.142	1.36702e-259	2	GLA
5.85068e-264	2.11532	0.105	0.024	1.55002e-259	2	ZNF684
7.8401e-264	1.98925	0.123	0.032	2.07708e-259	2	H2BC12
9.20691e-264	0.978607	0.387	0.206	2.43919e-259	2	SYK
1.74902e-263	0.994436	0.381	0.201	4.63369e-259	2	C1orf35
8.96081e-263	3.93834	0.043	0.003	2.37399e-258	2	H2BC10
9.99038e-263	0.277585	1	0.999	2.64675e-258	2	CALM2
7.42099e-262	5.30012	0.033	0.001	1.96604e-257	2	ENSG00000287022
5.43996e-261	1.16472	0.323	0.16	1.44121e-256	2	ADISSP
1.94272e-260	0.355749	0.975	0.94	5.14684e-256	2	UQCR10
2.27936e-260	1.22169	0.262	0.114	6.03871e-256	2	PIGU
4.63308e-260	0.762968	0.556	0.357	1.22744e-255	2	ARL3
1.66712e-259	1.10409	0.327	0.161	4.41669e-255	2	C11orf24
1.00302e-258	0.772286	0.621	0.436	2.65731e-254	2	UBE2M
8.34893e-258	0.697296	0.646	0.457	2.21188e-253	2	VPS35
1.64846e-257	0.288291	0.997	0.995	4.36726e-253	2	RPS21
2.17875e-257	0.658698	0.687	0.506	5.77215e-253	2	RER1
2.98048e-257	0.962135	0.358	0.182	7.8962e-253	2	LINC02057
3.22006e-257	1.25435	0.23	0.093	8.53091e-253	2	NRK
3.22588e-257	0.745448	0.519	0.316	8.54633e-253	2	ACTN1
4.7428e-257	0.517059	0.865	0.739	1.25651e-252	2	HNRNPM
3.002e-256	1.19592	0.269	0.119	7.9532e-252	2	POC5
4.0036e-256	0.814734	0.538	0.345	1.06067e-251	2	PSMD2
2.52524e-255	0.604132	0.786	0.64	6.69013e-251	2	CCT8
1.31005e-254	1.24335	0.245	0.103	3.4707e-250	2	LMF2
4.62743e-254	0.697332	0.72	0.571	1.22595e-249	2	PRELID1
2.05307e-253	1.00196	0.376	0.202	5.4392e-249	2	POLD2
3.55741e-253	0.866148	0.458	0.269	9.42465e-249	2	ANAPC15
9.28677e-253	1.0384	0.334	0.167	2.46034e-248	2	XRCC1
5.23961e-252	1.06756	0.303	0.144	1.38813e-247	2	SRGAP2
2.8508e-251	0.592843	0.842	0.727	7.55263e-247	2	FAF1
3.26623e-251	1.16284	0.27	0.121	8.65321e-247	2	ZNF714
7.77169e-251	0.49298	0.846	0.697	2.05895e-246	2	NDUFB1
8.14605e-251	1.89851	0.12	0.032	2.15813e-246	2	WRAP53
1.37788e-250	1.10108	0.307	0.148	3.65042e-246	2	MYCBP
1.0339e-249	0.457391	0.898	0.808	2.73912e-245	2	PSMA3
1.06989e-249	0.590099	0.745	0.575	2.83445e-245	2	PSMG2
1.14598e-249	0.716618	0.604	0.412	3.03605e-245	2	MRPL22
1.21932e-249	1.0992	0.282	0.129	3.23035e-245	2	TXNDC16
1.87393e-248	0.875805	0.454	0.268	4.96459e-244	2	PSMG3
3.24115e-248	0.672985	0.669	0.485	8.58677e-244	2	NDUFS8
3.66061e-248	1.22449	0.254	0.111	9.69806e-244	2	ZMYM1
8.99537e-248	0.856577	0.447	0.257	2.38314e-243	2	PBX3
1.15564e-247	0.918855	0.418	0.237	3.06164e-243	2	EXOSC10
1.71709e-247	0.801924	0.493	0.301	4.54907e-243	2	SRRT
2.24303e-247	1.25899	0.251	0.109	5.94247e-243	2	PIGX
2.35778e-247	0.820888	0.483	0.293	6.24647e-243	2	CTDSPL2
2.37422e-247	0.925015	0.401	0.221	6.29002e-243	2	TMEM160
4.99233e-247	0.801952	0.492	0.298	1.32262e-242	2	TTLL5
1.56748e-246	3.46963	0.051	0.005	4.15273e-242	2	TMSB15A
1.60344e-246	1.60614	0.138	0.041	4.24798e-242	2	H3C10
2.12164e-246	0.64889	0.66	0.475	5.62087e-242	2	TECR
6.51265e-246	2.0217	0.114	0.029	1.7254e-241	2	UCHL1
8.05426e-246	0.74231	0.567	0.374	2.13382e-241	2	RAB8A
9.1716e-246	1.04527	0.323	0.161	2.42983e-241	2	DCPS
1.66102e-245	1.66253	0.145	0.045	4.40055e-241	2	ZFHX3-AS1
2.04997e-245	1.34203	0.221	0.09	5.43098e-241	2	NR2C2AP
2.5476e-245	0.266346	0.996	0.993	6.74934e-241	2	DBI
9.85908e-245	0.50462	0.841	0.717	2.61197e-240	2	UBE2L3
1.45924e-244	0.980155	0.348	0.179	3.86596e-240	2	TP53
1.46686e-244	1.59832	0.141	0.043	3.88615e-240	2	HPSE
1.8693e-244	1.26649	0.238	0.102	4.95233e-240	2	HIRIP3
2.26717e-244	0.780041	0.525	0.335	6.00641e-240	2	SVIP
3.58141e-244	1.01836	0.328	0.164	9.48822e-240	2	ALMS1
8.00974e-244	0.752752	0.576	0.392	2.12202e-239	2	POLE4
1.19551e-243	0.737134	0.558	0.364	3.16726e-239	2	CSTF3
1.29778e-243	0.509016	0.829	0.693	3.4382e-239	2	THRAP3
4.38338e-243	1.05778	0.309	0.151	1.16129e-238	2	NT5DC2
6.00786e-243	0.999795	0.363	0.194	1.59166e-238	2	TOMM40
8.53357e-243	0.949001	0.343	0.175	2.2608e-238	2	MLH1
7.61279e-242	0.587024	0.737	0.554	2.01686e-237	2	CDKAL1
1.00128e-241	0.373817	0.962	0.916	2.65269e-237	2	FUS
7.20725e-241	1.06505	0.31	0.152	1.90942e-236	2	PPP5C
7.53828e-241	1.09385	0.28	0.13	1.99712e-236	2	CEP44
8.97497e-241	0.571727	0.749	0.576	2.37774e-236	2	SNX5
2.59517e-239	1.16055	0.26	0.117	6.87537e-235	2	ZW10
3.09144e-239	1.27624	0.227	0.095	8.19016e-235	2	CEP89
6.23178e-239	1.07775	0.304	0.149	1.65098e-234	2	CHAMP1
9.23051e-239	0.314036	0.995	0.989	2.44544e-234	2	PPIB
9.3605e-239	1.58421	0.154	0.051	2.47988e-234	2	ZNF66
1.39247e-238	1.15551	0.263	0.119	3.68906e-234	2	ODF2
2.64829e-238	0.743589	0.517	0.325	7.01612e-234	2	ZCCHC17
3.39592e-238	1.46593	0.172	0.061	8.99682e-234	2	DCLRE1C
3.58701e-238	0.468307	0.892	0.802	9.50306e-234	2	ARPC1B
1.3411e-237	0.728527	0.642	0.472	3.55298e-233	2	STOML2
1.66532e-237	0.450972	0.906	0.83	4.41194e-233	2	PDIA6
4.82826e-237	0.872118	0.44	0.26	1.27915e-232	2	MRPL16
6.09392e-237	1.1793	0.292	0.142	1.61446e-232	2	DCTPP1
1.01182e-236	0.572128	0.881	0.824	2.68062e-232	2	PGK1
1.1049e-236	1.32675	0.21	0.085	2.92722e-232	2	COLGALT1
1.53334e-236	1.65948	0.144	0.046	4.06228e-232	2	RAD51D
2.44501e-236	0.651827	0.702	0.545	6.47757e-232	2	MRPS26
6.25814e-236	0.612471	0.717	0.555	1.65797e-231	2	ILF2
1.49461e-235	4.59562	0.034	0.001	3.95966e-231	2	FAM72B
1.90507e-235	4.84453	0.033	0.001	5.04709e-231	2	MYO3A
4.55191e-235	0.338723	0.98	0.955	1.20594e-230	2	RAC1
6.31933e-235	1.56846	0.154	0.051	1.67418e-230	2	SAAL1
8.20622e-235	0.968315	0.376	0.204	2.17407e-230	2	CCDC200
9.32353e-235	0.397143	0.932	0.846	2.47008e-230	2	ACTN4
2.02432e-234	0.609665	0.661	0.466	5.36303e-230	2	PHACTR4
2.31287e-234	0.868223	0.418	0.24	6.12748e-230	2	HDAC1
3.15147e-234	1.09616	0.275	0.128	8.34919e-230	2	SFR1
3.17854e-234	0.557455	0.633	0.428	8.42091e-230	2	VSIG1
6.85118e-234	0.311417	0.996	0.995	1.81508e-229	2	RPS17
8.43664e-234	0.735846	0.523	0.331	2.23512e-229	2	NUP214
1.1227e-233	0.738162	0.544	0.352	2.97436e-229	2	DAZAP1
4.60965e-233	0.673745	0.621	0.435	1.22123e-228	2	TIMM8B
7.86178e-233	2.99317	0.055	0.007	2.08282e-228	2	ENSG00000276672
2.80411e-232	0.209765	1	1	7.42893e-228	2	MT-CO2
3.67569e-232	0.824686	0.531	0.352	9.738e-228	2	MRPL12
5.58529e-232	0.647408	0.569	0.365	1.47971e-227	2	MIR4435-2HG
2.7871e-231	0.660722	0.605	0.414	7.38387e-227	2	NDUFB3
8.70109e-231	0.590929	0.701	0.528	2.30518e-226	2	COX20
1.52119e-230	0.944298	0.4	0.228	4.03008e-226	2	BRD8
3.19877e-230	0.694127	0.428	0.245	8.47449e-226	2	EREG
7.86217e-230	0.696629	0.591	0.404	2.08292e-225	2	ARHGDIA
1.38773e-229	0.93224	0.335	0.172	3.67651e-225	2	PSAT1
2.7842e-229	0.916232	0.4	0.229	7.37619e-225	2	PLEKHJ1
4.82133e-229	1.4709	0.168	0.06	1.27732e-224	2	TTL
1.22522e-228	0.889625	0.428	0.254	3.24598e-224	2	PIN1
1.48342e-228	1.6151	0.143	0.046	3.93002e-224	2	SPATA33
1.53832e-228	1.32917	0.203	0.081	4.07546e-224	2	NLRC5
1.60814e-228	0.693598	0.627	0.454	4.26045e-224	2	NHP2
1.67029e-228	1.41929	0.18	0.067	4.4251e-224	2	NTAN1
3.697e-228	1.24169	0.216	0.09	9.79445e-224	2	ANKRD18A
5.20436e-228	4.09795	0.036	0.002	1.37879e-223	2	H2BC13
6.6001e-228	0.463982	0.965	0.937	1.74856e-223	2	PRDX1
9.17041e-228	0.793537	0.522	0.33	2.42952e-223	2	SH3RF2
1.65957e-227	0.545585	0.779	0.632	4.3967e-223	2	PDCD5
2.42188e-227	1.22015	0.209	0.085	6.41628e-223	2	SMTN
2.6509e-227	0.786188	0.519	0.339	7.02304e-223	2	PSMB8
6.95399e-227	0.711411	0.513	0.322	1.84232e-222	2	SRBD1
7.29487e-227	1.0218	0.32	0.164	1.93263e-222	2	LAS1L
7.64537e-227	0.435043	0.88	0.777	2.02549e-222	2	COX7B
1.13625e-226	0.8485	0.432	0.256	3.01027e-222	2	POP5
1.96019e-226	1.00145	0.328	0.17	5.19313e-222	2	ACAD9
2.47952e-226	0.72494	0.555	0.371	6.56898e-222	2	MRPS18C
1.82301e-225	0.604689	0.929	0.884	4.82971e-221	2	LDHA
4.6432e-225	1.05551	0.331	0.175	1.23012e-220	2	NUDT8
1.87163e-224	0.842783	0.421	0.245	4.95852e-220	2	CDC25B
4.71658e-224	0.738931	0.496	0.309	1.24956e-219	2	KIF2A
5.21858e-224	0.438869	0.905	0.846	1.38256e-219	2	MYDGF
8.32772e-224	0.756951	0.507	0.323	2.20626e-219	2	COPS3
8.80117e-224	1.37393	0.179	0.067	2.33169e-219	2	KLHL13
1.33036e-223	3.94269	0.035	0.002	3.52453e-219	2	FBXO43
1.83804e-223	2.82212	0.057	0.008	4.86953e-219	2	CCDC74A
2.41633e-223	1.13863	0.215	0.089	6.40159e-219	2	NUP62CL
3.44687e-223	1.17562	0.234	0.103	9.13178e-219	2	CEP120
6.05258e-223	1.14143	0.238	0.105	1.60351e-218	2	SFI1
9.57345e-223	0.621946	0.664	0.49	2.53629e-218	2	ECHS1
1.53689e-222	0.359494	0.951	0.92	4.07168e-218	2	CLTA
5.35982e-222	4.76291	0.031	0.001	1.41998e-217	2	H2BC14
6.54391e-222	0.576418	0.685	0.491	1.73368e-217	2	DLEU2
7.46999e-222	1.29393	0.209	0.087	1.97902e-217	2	ENSG00000289047
1.43623e-221	0.781785	0.453	0.273	3.805e-217	2	GPD2
1.52456e-221	1.27926	0.208	0.086	4.03902e-217	2	UGT8
3.98162e-221	1.44725	0.154	0.053	1.05485e-216	2	CGAS
6.62441e-221	4.63996	0.031	0.001	1.755e-216	2	HASPIN
4.59168e-220	0.610898	0.662	0.484	1.21647e-215	2	GTF3A
1.09145e-219	0.262827	0.999	1	2.89157e-215	2	NPC2
1.79132e-219	0.700086	0.53	0.342	4.74575e-215	2	ARID1A
3.77771e-219	1.01286	0.332	0.177	1.00083e-214	2	TMEM109
3.78648e-219	0.435509	0.851	0.681	1.00315e-214	2	ANXA3
5.37805e-219	0.806214	0.465	0.288	1.42481e-214	2	TXNDC12
8.24408e-219	0.441109	0.909	0.839	2.18411e-214	2	FBP1
9.01391e-219	0.661989	0.584	0.397	2.38806e-214	2	PTBP1
3.28281e-218	0.995732	0.304	0.153	8.69714e-214	2	IKBIP
7.40632e-218	0.635673	0.652	0.478	1.96216e-213	2	RBBP4
7.48643e-218	1.41591	0.172	0.064	1.98338e-213	2	HAUS3
1.52284e-217	0.404771	0.898	0.821	4.03447e-213	2	TRIR
1.64526e-217	0.745259	0.513	0.334	4.35878e-213	2	LSM6
2.00598e-217	1.41429	0.168	0.062	5.31443e-213	2	SLC25A19
2.21189e-217	0.609657	0.682	0.516	5.85996e-213	2	ARPC1A
4.75333e-217	0.291633	0.993	0.986	1.2593e-212	2	MYL12A
1.06742e-215	0.68738	0.541	0.358	2.8279e-211	2	NOP56
1.11255e-215	0.882576	0.399	0.231	2.94747e-211	2	RRP7A
1.1571e-215	0.78088	0.441	0.263	3.06551e-211	2	FAS
1.20855e-215	2.0287	0.092	0.022	3.20182e-211	2	CCSAP
2.13371e-215	1.84204	0.114	0.032	5.65284e-211	2	VANGL1
2.87816e-215	0.648604	0.598	0.414	7.6251e-211	2	RPL26L1
3.848e-215	0.673043	0.558	0.374	1.01945e-210	2	NUTF2
7.20587e-215	0.949727	0.33	0.174	1.90905e-210	2	PNKP
7.71686e-215	0.443356	0.864	0.766	2.04443e-210	2	CSNK2B
1.22202e-214	2.26242	0.08	0.017	3.23751e-210	2	ENSG00000280206
1.6271e-214	0.474072	0.83	0.706	4.31067e-210	2	COPS9
2.43229e-214	1.50508	0.154	0.055	6.44386e-210	2	TMEM19
2.45775e-214	1.0345	0.29	0.144	6.51131e-210	2	ASH2L
1.03251e-213	1.62952	0.132	0.042	2.73542e-209	2	NCKIPSD
1.12324e-213	1.14333	0.248	0.115	2.97579e-209	2	METTL4
3.32586e-213	1.06105	0.295	0.15	8.81121e-209	2	TP53I13
3.65944e-213	0.857482	0.466	0.295	9.69496e-209	2	SRM
1.44473e-212	0.479134	0.852	0.735	3.82752e-208	2	OCIAD2
1.94886e-212	0.48119	0.819	0.692	5.16311e-208	2	GLO1
2.09188e-212	0.658826	0.586	0.405	5.54201e-208	2	RPP21
2.38892e-212	1.31253	0.192	0.078	6.32898e-208	2	TOP3A
2.7102e-212	0.927854	0.305	0.155	7.18014e-208	2	RUVBL2
3.62713e-212	1.07529	0.263	0.125	9.60936e-208	2	CWF19L1
1.61346e-211	0.521952	0.741	0.572	4.27455e-207	2	DNAJC8
2.3434e-211	0.877313	0.408	0.242	6.20838e-207	2	UQCRC1
1.00483e-210	1.66619	0.129	0.041	2.66209e-206	2	BSG-AS1
1.3995e-210	0.796172	0.392	0.223	3.70769e-206	2	LYAR
1.47661e-210	1.45148	0.171	0.065	3.91199e-206	2	THSD4-AS1
3.9963e-210	0.972396	0.302	0.154	1.05874e-205	2	HSPA4L
7.03416e-210	0.840461	0.386	0.22	1.86356e-205	2	PCBD2
8.23096e-210	1.68238	0.126	0.04	2.18063e-205	2	DCLRE1A
2.05921e-209	1.18583	0.211	0.09	5.45545e-205	2	SANBR
3.22192e-209	0.611002	0.592	0.405	8.53582e-205	2	SMS
8.60612e-209	0.713634	0.57	0.398	2.28002e-204	2	PHB1
8.66915e-209	0.635092	0.596	0.415	2.29672e-204	2	TBCB
9.87236e-209	0.899126	0.352	0.193	2.61548e-204	2	ARMC1
1.4097e-208	0.707657	0.558	0.379	3.73472e-204	2	MTAP
2.30046e-208	1.23139	0.212	0.091	6.09461e-204	2	ZNF43
3.40212e-208	0.412386	0.903	0.822	9.01324e-204	2	RHEB
4.26023e-208	1.07449	0.262	0.125	1.12866e-203	2	CDC23
7.25447e-208	0.555013	0.713	0.557	1.92193e-203	2	NDUFB6
1.16589e-207	0.446284	0.87	0.766	3.08879e-203	2	SYNCRIP
2.23446e-207	0.663866	0.531	0.348	5.91976e-203	2	CRYBG1
3.33881e-207	1.01259	0.279	0.138	8.84551e-203	2	NUP93
3.49059e-207	0.651876	0.567	0.383	9.24762e-203	2	CISD2
6.0209e-207	0.620714	0.61	0.428	1.59512e-202	2	AKR1A1
9.90648e-207	1.00954	0.291	0.147	2.62452e-202	2	MBD3
1.34275e-206	1.0564	0.254	0.12	3.55734e-202	2	CDKN2A
1.59584e-206	1.00721	0.292	0.148	4.22785e-202	2	ADAM15
2.94152e-206	0.235648	0.999	0.999	7.79298e-202	2	RPS23
4.75218e-206	0.832752	0.415	0.248	1.25899e-201	2	HNRNPUL2
5.75747e-206	1.25699	0.211	0.092	1.52533e-201	2	MAD2L2
7.13637e-206	0.849382	0.401	0.237	1.89064e-201	2	MRPS11
1.42546e-205	0.569755	0.526	0.329	3.77646e-201	2	LGR4
1.69656e-205	1.78113	0.108	0.031	4.49471e-201	2	HAUS5
3.83985e-205	0.7051	0.496	0.317	1.01729e-200	2	PDS5B
6.87763e-205	0.790423	0.417	0.248	1.82209e-200	2	RCC1
8.15374e-205	0.884839	0.352	0.195	2.16017e-200	2	LONP1
1.71702e-204	0.809201	0.434	0.266	4.54891e-200	2	HTATSF1
2.27494e-204	0.510228	0.757	0.604	6.02701e-200	2	USP14
3.57764e-204	0.619787	0.554	0.367	9.47825e-200	2	RNGTT
4.80018e-204	0.395041	0.901	0.811	1.27171e-199	2	NDUFA7
4.9457e-204	0.549891	0.674	0.497	1.31026e-199	2	COA1
3.22135e-203	0.471495	0.825	0.709	8.53432e-199	2	SRSF2
3.56346e-203	0.688706	0.514	0.336	9.44067e-199	2	ANAPC5
7.36924e-203	0.577564	0.697	0.546	1.95233e-198	2	POLR2E
1.34887e-202	0.70672	0.534	0.361	3.57356e-198	2	PTPMT1
1.77716e-202	1.20708	0.207	0.089	4.70824e-198	2	FERMT1
5.51348e-202	0.624808	0.585	0.402	1.46069e-197	2	GOT1
7.63054e-202	1.47731	0.148	0.052	2.02156e-197	2	TUBA1B-AS1
8.34687e-202	0.917091	0.326	0.175	2.21134e-197	2	KLHL23
1.90784e-201	0.682032	0.562	0.39	5.05445e-197	2	ADRM1
2.57757e-201	0.67397	0.553	0.38	6.82874e-197	2	ORMDL2
2.65055e-201	3.23545	0.041	0.004	7.0221e-197	2	GPR19
6.89676e-201	0.783462	0.456	0.289	1.82716e-196	2	NUDT21
1.07543e-200	0.464832	0.818	0.695	2.84914e-196	2	ATP5MJ
1.15745e-200	0.456381	0.639	0.438	3.06644e-196	2	PALLD
1.20129e-200	0.248601	0.999	0.999	3.18257e-196	2	CD63
1.51447e-200	0.993306	0.428	0.265	4.01229e-196	2	NLGN1
2.46573e-200	0.73932	0.507	0.337	6.53245e-196	2	CCT7
3.53957e-200	0.70478	0.488	0.313	9.37739e-196	2	HADH
3.66426e-200	0.933667	0.323	0.174	9.70772e-196	2	KIFBP
9.71261e-200	0.745746	0.47	0.3	2.57316e-195	2	HINT2
1.12567e-199	0.727963	0.47	0.297	2.98223e-195	2	SUGP2
1.3861e-199	0.893171	0.329	0.177	3.67221e-195	2	PFKL
1.48199e-199	0.890489	0.335	0.182	3.92625e-195	2	E2F3
1.94802e-199	0.538152	0.72	0.565	5.16088e-195	2	NDUFB7
2.00981e-199	0.661447	0.531	0.353	5.32458e-195	2	CDCA7L
2.93361e-199	0.559947	0.769	0.639	7.77201e-195	2	VDAC1
3.22202e-199	0.450922	0.858	0.766	8.5361e-195	2	POMP
5.58761e-199	0.826931	0.381	0.219	1.48033e-194	2	BRCC3
6.03359e-199	1.33312	0.186	0.076	1.59848e-194	2	GPC6
8.35477e-199	2.96268	0.046	0.005	2.21343e-194	2	ENSG00000267015
9.30992e-199	0.645592	0.557	0.38	2.46648e-194	2	MGMT
1.40797e-198	1.21106	0.196	0.083	3.73014e-194	2	CEP76
2.21344e-198	0.522204	0.707	0.53	5.86406e-194	2	FLNA
3.76775e-198	1.4141	0.165	0.064	9.9819e-194	2	VCAN
4.3523e-198	1.06456	0.271	0.135	1.15305e-193	2	CENPB
5.15892e-198	0.541113	0.72	0.565	1.36675e-193	2	NDUFA12
5.33223e-198	0.491745	0.816	0.721	1.41267e-193	2	NDUFAB1
9.54018e-198	1.46415	0.144	0.051	2.52748e-193	2	ENSG00000291113
1.01111e-197	0.58936	0.639	0.466	2.67872e-193	2	M6PR
1.08819e-197	0.516995	0.738	0.582	2.88294e-193	2	ATP5ME
1.45502e-197	0.575037	0.685	0.53	3.85478e-193	2	VKORC1
2.23089e-197	1.1242	0.221	0.099	5.91029e-193	2	FOXRED1
2.81651e-197	0.603243	0.641	0.473	7.46177e-193	2	BAZ1B
3.81048e-197	1.05875	0.252	0.121	1.00951e-192	2	ZDHHC13
4.58553e-197	0.430237	0.873	0.795	1.21485e-192	2	ATP5F1D
6.95155e-197	0.394688	0.923	0.869	1.84167e-192	2	SLC25A5
9.09959e-197	0.464418	0.84	0.752	2.41075e-192	2	TMEM14B
1.59031e-196	0.452991	0.661	0.467	4.21322e-192	2	TNC
7.52998e-196	0.99455	0.272	0.136	1.99492e-191	2	LRP8
9.4648e-196	0.708712	0.467	0.294	2.50751e-191	2	SMARCB1
1.10679e-195	0.639975	0.567	0.394	2.93222e-191	2	DNPH1
1.20467e-195	1.46928	0.137	0.047	3.19154e-191	2	KRT80
1.21306e-195	0.751923	0.462	0.294	3.21375e-191	2	SLC25A39
1.56007e-195	0.521907	0.728	0.574	4.13309e-191	2	DDX46
1.70942e-195	0.594803	0.616	0.443	4.52877e-191	2	MAGOH
3.20142e-195	0.722928	0.486	0.312	8.48152e-191	2	HLCS
5.16836e-195	0.628449	0.577	0.401	1.36925e-190	2	RBM17
6.12813e-195	0.757028	0.428	0.261	1.62353e-190	2	NUP50
6.53208e-195	1.19148	0.209	0.092	1.73054e-190	2	CASP2
6.61847e-195	0.803421	0.42	0.257	1.75343e-190	2	VBP1
1.06604e-194	1.02798	0.27	0.135	2.82426e-190	2	SEPHS1
1.26537e-194	0.608838	0.558	0.376	3.35233e-190	2	HIP1
1.70246e-194	1.12599	0.204	0.089	4.51034e-190	2	CDIN1
2.16803e-194	1.05483	0.265	0.132	5.74377e-190	2	MRPL39
3.60904e-194	0.980511	0.307	0.164	9.56144e-190	2	SUN2
4.456e-194	1.10199	0.221	0.1	1.18053e-189	2	VOPP1
8.94821e-194	0.432774	0.851	0.753	2.37065e-189	2	ENY2
2.21429e-193	0.732083	0.464	0.295	5.86632e-189	2	SF3B4
4.77333e-193	0.596187	0.59	0.41	1.2646e-188	2	PGD
7.15527e-193	0.56417	0.665	0.502	1.89565e-188	2	NDUFA6
9.71982e-193	1.67985	0.111	0.034	2.57507e-188	2	CCHCR1
1.0588e-192	1.04266	0.242	0.114	2.80508e-188	2	ORC5
1.89669e-192	0.512571	0.799	0.694	5.02489e-188	2	MDH2
3.23466e-192	0.620589	0.607	0.436	8.5696e-188	2	PDAP1
8.35225e-192	0.341727	0.94	0.885	2.21276e-187	2	PCBP1
1.1505e-191	0.353964	0.914	0.848	3.04802e-187	2	COX6B1
2.93815e-191	0.521368	0.69	0.519	7.78405e-187	2	ROMO1
4.72323e-191	0.789069	0.392	0.231	1.25133e-186	2	NUP160
5.12873e-191	0.783089	0.41	0.248	1.35875e-186	2	USP37
6.03852e-191	0.527716	0.699	0.542	1.59979e-186	2	CHCHD1
7.12974e-191	0.796887	0.404	0.244	1.88888e-186	2	NSMCE4A
7.75172e-191	0.363458	0.951	0.887	2.05366e-186	2	MYH9
1.00806e-190	1.24694	0.183	0.076	2.67066e-186	2	CEP250
1.94428e-190	0.436223	0.821	0.696	5.15097e-186	2	ELOC
3.8235e-190	1.09705	0.238	0.113	1.01296e-185	2	ERLIN1
4.84602e-190	0.323022	0.964	0.92	1.28386e-185	2	BCLAF1
5.69644e-190	0.29459	0.739	0.532	1.50916e-185	2	DST
7.36868e-190	1.08491	0.238	0.113	1.95219e-185	2	CPSF3
1.34403e-189	0.21637	1	0.999	3.56074e-185	2	RPL36A
1.47312e-189	0.607098	0.614	0.451	3.90275e-185	2	CISD1
2.09376e-189	2.58102	0.054	0.009	5.547e-185	2	CCNE1
1.1046e-188	1.01518	0.274	0.14	2.92641e-184	2	ESYT1
1.44855e-188	0.723694	0.478	0.311	3.83764e-184	2	CISD3
1.48365e-188	0.721663	0.44	0.273	3.93062e-184	2	MSH3
1.48822e-188	1.12045	0.22	0.101	3.94273e-184	2	TMEM209
1.71014e-188	0.683828	0.443	0.273	4.53067e-184	2	ELP4
2.42505e-188	0.871805	0.349	0.198	6.42468e-184	2	GNPNAT1
2.87939e-188	1.36109	0.156	0.059	7.62837e-184	2	MELTF
8.06179e-188	0.695888	0.426	0.26	2.13581e-183	2	CFAP20
9.62057e-188	0.422174	0.861	0.761	2.54878e-183	2	SRRM1
1.20415e-187	0.569824	0.564	0.381	3.19016e-183	2	CERS6
5.35019e-187	0.968089	0.27	0.137	1.41742e-182	2	TTF1
1.34999e-186	0.864627	0.367	0.216	3.57652e-182	2	SLC25A11
1.38247e-186	0.830186	0.345	0.194	3.66259e-182	2	ENSG00000291175
1.40938e-186	0.658635	0.508	0.336	3.73388e-182	2	DENR
1.66746e-186	0.282483	0.993	0.979	4.4176e-182	2	AGR2
1.8544e-186	0.827258	0.342	0.192	4.91287e-182	2	NUP133
3.06231e-186	0.775512	0.427	0.267	8.11299e-182	2	PDCL3
4.09104e-186	1.10237	0.256	0.128	1.08384e-181	2	AKR1C3
5.22249e-186	0.406323	0.869	0.785	1.38359e-181	2	RBM8A
8.79916e-186	1.63309	0.113	0.035	2.33116e-181	2	ZNF726
9.95216e-186	0.520805	0.708	0.554	2.63663e-181	2	CD99
1.23816e-185	0.422036	0.864	0.779	3.28025e-181	2	SOD1
1.66002e-185	0.820948	0.355	0.204	4.39789e-181	2	INIP
1.84421e-185	0.772384	0.401	0.241	4.88587e-181	2	PLGRKT
3.21622e-185	0.609559	0.575	0.406	8.52072e-181	2	TMEM18
3.36507e-185	1.51035	0.132	0.046	8.91508e-181	2	ALDH16A1
4.9969e-185	0.848413	0.352	0.202	1.32383e-180	2	RBFA
5.44983e-185	0.696312	0.479	0.313	1.44382e-180	2	MTLN
9.74086e-185	1.06241	0.234	0.111	2.58064e-180	2	SLC35E3
1.02536e-183	0.533617	0.652	0.486	2.71647e-179	2	MRPL18
1.38385e-183	1.1346	0.203	0.09	3.66623e-179	2	IFT122
1.93132e-183	0.244386	0.996	0.996	5.11664e-179	2	RPL27
2.47097e-183	0.753185	0.405	0.245	6.54634e-179	2	UPF3B
4.54354e-183	2.55578	0.055	0.009	1.20372e-178	2	ATP2A1-AS1
6.71193e-183	0.494657	0.747	0.598	1.77819e-178	2	PBRM1
8.04949e-183	0.333506	0.82	0.62	2.13255e-178	2	KCNQ5
8.17637e-183	1.17793	0.211	0.096	2.16617e-178	2	RUSC1
2.1703e-182	0.412902	0.841	0.725	5.74978e-178	2	MRPS21
2.21136e-182	0.65081	0.585	0.424	5.85855e-178	2	GADD45GIP1
2.95131e-182	0.902786	0.3	0.161	7.81891e-178	2	BBS7
3.73931e-182	2.73153	0.049	0.007	9.90655e-178	2	TESMIN
4.11969e-182	1.05016	0.187	0.08	1.09143e-177	2	CBR3
8.67474e-182	0.562636	0.655	0.5	2.2982e-177	2	METTL26
9.06577e-182	1.36732	0.148	0.056	2.40179e-177	2	DCAF15
1.03013e-181	3.82725	0.032	0.002	2.72912e-177	2	C1QTNF2
1.91914e-181	0.850318	0.347	0.199	5.08439e-177	2	SDHAF3
2.92081e-181	1.25383	0.176	0.073	7.73809e-177	2	FAM161A
4.6723e-181	0.445737	0.8	0.669	1.23783e-176	2	SARNP
1.10807e-180	0.938806	0.287	0.151	2.93562e-176	2	CFAP210
3.49542e-180	0.569839	0.697	0.557	9.2604e-176	2	FAM162A
1.32848e-179	1.12054	0.196	0.087	3.51954e-175	2	ZNF736
1.40612e-179	0.551381	0.642	0.475	3.72524e-175	2	POLR2J
2.4498e-179	0.601669	0.569	0.399	6.49026e-175	2	HDAC2
4.2172e-179	0.867859	0.337	0.191	1.11726e-174	2	ANKRD9
6.35989e-179	0.384381	0.882	0.794	1.68493e-174	2	PABPN1
1.39122e-178	0.687616	0.438	0.273	3.68576e-174	2	CEP290
1.92953e-178	0.795977	0.373	0.221	5.11191e-174	2	DCP2
4.58732e-178	0.279454	0.985	0.982	1.21532e-173	2	OAZ1
5.28043e-178	0.644062	0.482	0.314	1.39894e-173	2	MTF2
5.68691e-178	0.640101	0.442	0.273	1.50663e-173	2	CDH11
6.41604e-178	0.698797	0.483	0.322	1.6998e-173	2	POLR2I
1.1347e-177	1.44729	0.133	0.048	3.00616e-173	2	CAD
1.35985e-177	1.27205	0.171	0.071	3.60264e-173	2	GEMIN2
2.07419e-177	0.500598	0.746	0.613	5.49515e-173	2	TMEM238
2.30397e-177	0.430011	0.837	0.746	6.1039e-173	2	NEDD8
2.66603e-177	0.98661	0.271	0.141	7.06312e-173	2	PFN2
3.82829e-177	0.539705	0.69	0.545	1.01423e-172	2	IMPDH2
4.96559e-177	0.94611	0.261	0.132	1.31553e-172	2	ALG8
9.7064e-177	0.451497	0.762	0.624	2.57152e-172	2	RDX
1.01219e-176	0.683581	0.456	0.292	2.68159e-172	2	BRIX1
1.01772e-176	1.08001	0.209	0.096	2.69624e-172	2	XNDC1N
1.45974e-176	0.943883	0.277	0.145	3.8673e-172	2	ELP6
3.32217e-176	1.60561	0.115	0.038	8.80144e-172	2	GPX8
3.74302e-176	0.843221	0.319	0.177	9.91638e-172	2	MYH10
3.94196e-176	1.59452	0.116	0.038	1.04434e-171	2	MDM1
4.57767e-176	0.568361	0.598	0.429	1.21276e-171	2	CKAP4
5.83392e-176	0.960798	0.244	0.12	1.54558e-171	2	C12orf4
6.66526e-176	0.563236	0.62	0.455	1.76583e-171	2	MRPL47
1.07119e-175	0.865613	0.319	0.177	2.83789e-171	2	COQ7
1.2052e-175	4.21204	0.026	0.001	3.19293e-171	2	DEPDC1-AS1
1.48444e-175	0.513407	0.782	0.668	3.93272e-171	2	CCT3
1.53288e-175	1.21449	0.174	0.073	4.06105e-171	2	CEP72
2.60566e-175	0.904618	0.302	0.165	6.90317e-171	2	PMS1
3.71454e-175	0.893442	0.278	0.145	9.84094e-171	2	EED
5.86939e-175	0.418377	0.822	0.701	1.55498e-170	2	SMCHD1
9.63699e-175	0.219411	0.999	0.999	2.55313e-170	2	RPL37A
1.34221e-174	2.36154	0.059	0.011	3.55592e-170	2	APLN
1.53744e-174	0.191152	1	1	4.07313e-170	2	RPS19
1.57716e-174	1.0101	0.245	0.122	4.17838e-170	2	GPATCH11
1.57866e-174	0.658585	0.439	0.274	4.18236e-170	2	TRIM16
2.75069e-174	0.686256	0.478	0.316	7.2874e-170	2	MYEF2
2.79078e-174	2.52821	0.053	0.009	7.39361e-170	2	FAAP24
4.30608e-174	0.900976	0.291	0.156	1.14081e-169	2	HSPA14
1.07621e-173	1.25835	0.17	0.071	2.85121e-169	2	ATP6V0E2
1.19022e-173	0.853468	0.325	0.183	3.15324e-169	2	TCAF1
1.74226e-173	0.623893	0.539	0.376	4.61577e-169	2	CDC123
2.61166e-173	0.589048	0.447	0.279	6.91907e-169	2	TUBGCP3
4.17418e-173	0.651584	0.497	0.333	1.10586e-168	2	ZNF511
4.28224e-173	3.31103	0.037	0.004	1.13449e-168	2	LRRC26
4.29709e-173	0.363928	0.897	0.828	1.13843e-168	2	ATP5MK
5.40273e-173	1.25786	0.165	0.068	1.43135e-168	2	GRK6
6.77218e-173	0.895349	0.317	0.178	1.79415e-168	2	TRAP1
1.33429e-172	1.05494	0.226	0.109	3.53495e-168	2	OBI1
1.37649e-172	0.67365	0.469	0.307	3.64674e-168	2	EIF2AK2
2.75223e-172	0.433846	0.803	0.676	7.2915e-168	2	HNRNPF
5.22945e-172	0.72388	0.439	0.283	1.38544e-167	2	TMEM60
5.92174e-172	0.35181	0.912	0.864	1.56885e-167	2	SEC11A
7.00721e-172	0.470171	0.826	0.738	1.85642e-167	2	PSMB5
8.69464e-172	1.38065	0.147	0.057	2.30347e-167	2	INAFM1
1.00897e-171	1.05683	0.237	0.117	2.67306e-167	2	TIMM8A
1.60084e-171	1.53544	0.12	0.041	4.2411e-167	2	THOC3
1.64744e-171	0.818507	0.366	0.219	4.36457e-167	2	PSMG1
3.54961e-171	1.19908	0.179	0.077	9.40399e-167	2	PALB2
4.03499e-171	0.538662	0.687	0.529	1.06899e-166	2	WEE1
4.87484e-171	0.578541	0.575	0.407	1.29149e-166	2	RALBP1
9.50791e-171	0.43604	0.833	0.754	2.51893e-166	2	APRT
1.68312e-170	0.771314	0.323	0.18	4.45908e-166	2	CCDC138
1.8165e-170	0.674244	0.465	0.305	4.81246e-166	2	GLOD4
3.1425e-170	1.00004	0.208	0.096	8.32544e-166	2	CDKN2B-AS1
5.7845e-170	1.24646	0.172	0.073	1.53249e-165	2	RAC3
8.67221e-170	1.80029	0.089	0.025	2.29753e-165	2	TMEM201
9.94004e-170	0.248501	0.993	0.981	2.63341e-165	2	HNRNPDL
2.04846e-169	0.488226	0.737	0.6	5.427e-165	2	NDUFB10
2.61786e-169	0.244237	1	1	6.9355e-165	2	RPS2
2.958e-169	0.627511	0.504	0.34	7.83663e-165	2	KATNBL1
3.07077e-169	0.612432	0.545	0.383	8.13539e-165	2	TSPAN4
4.85188e-169	0.48347	0.7	0.543	1.28541e-164	2	UBE2N
1.67905e-168	0.738072	0.4	0.247	4.44831e-164	2	SLC25A1
4.4059e-168	0.848766	0.334	0.194	1.16726e-163	2	FIBP
7.09064e-168	0.726448	0.406	0.253	1.87852e-163	2	TMEM14A
9.01924e-168	0.459354	0.745	0.601	2.38947e-163	2	ABRACL
9.47016e-168	1.05644	0.219	0.105	2.50893e-163	2	L2HGDH
1.79729e-167	0.742051	0.367	0.218	4.76156e-163	2	CWF19L2
1.87776e-167	0.508747	0.649	0.484	4.97474e-163	2	SNRNP70
2.11092e-167	1.33014	0.143	0.055	5.59246e-163	2	GOLGA2P5
2.59534e-167	1.0582	0.222	0.108	6.87584e-163	2	TADA2A
2.77879e-167	0.584616	0.571	0.405	7.36186e-163	2	CDKN1B
5.33241e-167	0.218848	0.997	0.997	1.41272e-162	2	RPL36
7.32429e-167	0.624044	0.533	0.373	1.94042e-162	2	TRAPPC2L
1.45506e-166	0.286197	0.994	0.984	3.8549e-162	2	KRT18
1.99661e-166	1.61206	0.123	0.044	5.28963e-162	2	CA9
2.04552e-166	0.634492	0.492	0.331	5.4192e-162	2	SNRNP200
2.72779e-166	0.872395	0.289	0.157	7.22672e-162	2	HAUS2
2.75723e-166	0.652996	0.446	0.286	7.30474e-162	2	EFL1
4.95124e-166	0.76663	0.394	0.244	1.31173e-161	2	RUVBL1
6.14345e-166	0.657613	0.46	0.302	1.62759e-161	2	CDC27
7.50962e-166	0.489505	0.813	0.717	1.98952e-161	2	C1QBP
1.26842e-165	0.879449	0.296	0.163	3.36042e-161	2	UMPS
1.36536e-165	0.861016	0.321	0.184	3.61724e-161	2	CCP110
1.67523e-165	1.40372	0.124	0.044	4.43819e-161	2	ATRIP
2.33904e-165	1.03591	0.225	0.111	6.19682e-161	2	TOR3A
3.96452e-165	0.518464	0.688	0.544	1.05032e-160	2	TXNL4A
5.55009e-165	1.43765	0.126	0.046	1.47039e-160	2	TELO2
1.10736e-164	0.932345	0.255	0.132	2.93372e-160	2	DENND6A
1.26723e-164	0.605792	0.524	0.362	3.35728e-160	2	ELAVL1
1.34384e-164	0.808201	0.34	0.199	3.56024e-160	2	HCFC1
1.64435e-164	0.435109	0.802	0.707	4.35638e-160	2	SRSF9
4.34072e-164	0.716635	0.383	0.234	1.14999e-159	2	CCDC82
5.26742e-164	0.754857	0.378	0.231	1.3955e-159	2	SFXN1
6.0393e-164	3.506	0.03	0.002	1.59999e-159	2	ENSG00000260664
7.44142e-164	0.483156	0.747	0.613	1.97145e-159	2	HDGF
1.1022e-163	0.663849	0.455	0.298	2.92007e-159	2	THYN1
1.36372e-163	1.12885	0.184	0.082	3.61289e-159	2	KATNAL1
1.97396e-163	0.384475	0.849	0.76	5.22962e-159	2	ATP5PO
2.3003e-163	1.85888	0.08	0.021	6.09418e-159	2	SAP30-DT
2.85033e-163	0.397777	0.844	0.757	7.55138e-159	2	NDUFA11
3.34437e-163	0.800285	0.331	0.192	8.86024e-159	2	PHF6
4.97558e-163	0.862226	0.289	0.158	1.31818e-158	2	ERI1
5.66743e-163	2.4929	0.05	0.009	1.50147e-158	2	DNMT3B
1.15638e-162	0.613556	0.483	0.321	3.06359e-158	2	NUP54
1.40179e-162	0.852974	0.303	0.17	3.71375e-158	2	NELFE
1.86725e-162	1.7883	0.083	0.023	4.9469e-158	2	NEMP2
1.95981e-162	0.625336	0.469	0.308	5.19212e-158	2	CWC27
2.81239e-162	0.306116	0.988	0.985	7.45087e-158	2	RPSA
3.4065e-162	1.31662	0.192	0.089	9.02485e-158	2	PRSS2
3.90108e-162	0.503953	0.727	0.598	1.03351e-157	2	CCT4
4.88808e-162	0.631627	0.514	0.358	1.295e-157	2	POLR2G
6.04847e-162	0.224959	1	1	1.60242e-157	2	RPLP0
6.11399e-162	0.341578	0.914	0.847	1.61978e-157	2	MATR3
6.97119e-162	0.305684	0.926	0.853	1.84688e-157	2	EIF1AX
9.21477e-162	0.373104	0.856	0.765	2.44127e-157	2	HSBP1
1.17395e-161	0.243263	0.995	0.987	3.11014e-157	2	KRT8
1.20872e-161	0.593457	0.539	0.378	3.20227e-157	2	NUMA1
1.36778e-161	6.40796	0.019	0	3.62366e-157	2	H3C14
1.55955e-161	1.39482	0.134	0.051	4.13171e-157	2	APEX2
1.85259e-161	0.660301	0.49	0.334	4.90807e-157	2	RB1
3.46913e-161	0.870463	0.298	0.167	9.19075e-157	2	MRM2
6.37364e-161	1.88355	0.076	0.02	1.68857e-156	2	SMIM47
7.56541e-161	0.243919	0.987	0.983	2.0043e-156	2	COX4I1
9.43767e-161	0.872071	0.277	0.149	2.50032e-156	2	LRRC40
1.11493e-160	0.504848	0.613	0.448	2.95379e-156	2	SEPTIN10
1.27283e-160	2.37273	0.055	0.011	3.37212e-156	2	TNFAIP8L1
1.70421e-160	0.506187	0.683	0.536	4.51496e-156	2	EI24
2.0573e-160	0.679434	0.436	0.283	5.4504e-156	2	CRELD2
4.123e-160	0.516529	0.618	0.455	1.09231e-155	2	WASF2
5.42583e-160	0.235557	0.998	0.996	1.43747e-155	2	HNRNPA1
7.94865e-160	0.337882	0.9	0.839	2.10584e-155	2	NDUFA13
9.05669e-160	0.996183	0.244	0.126	2.39939e-155	2	PRPSAP1
1.16016e-159	1.0849	0.202	0.095	3.07361e-155	2	ILVBL
1.67986e-159	0.941303	0.247	0.127	4.45046e-155	2	TCF3
2.32284e-159	0.627344	0.519	0.363	6.1539e-155	2	UBA2
2.54344e-159	0.698712	0.39	0.241	6.73833e-155	2	TRIM37
3.08446e-159	1.94002	0.075	0.019	8.17165e-155	2	SPIN4
6.89161e-159	1.16775	0.166	0.072	1.82579e-154	2	C1orf159
1.41956e-158	0.702737	0.446	0.295	3.76084e-154	2	EMG1
1.52047e-158	0.72755	0.405	0.258	4.02819e-154	2	GNA11
1.97528e-158	0.359034	0.735	0.551	5.23311e-154	2	FRMD5
3.33493e-158	0.542356	0.566	0.4	8.83523e-154	2	CWC15
4.06237e-158	0.753507	0.356	0.214	1.07624e-153	2	SF3B3
5.21508e-158	0.439059	0.764	0.637	1.38163e-153	2	CDK2AP1
7.80839e-158	0.727816	0.36	0.215	2.06868e-153	2	CNOT10
9.29903e-158	0.728717	0.397	0.249	2.46359e-153	2	TRNAU1AP
1.15002e-157	0.66071	0.447	0.294	3.04675e-153	2	HAUS4
1.90639e-157	0.486033	0.658	0.498	5.05059e-153	2	SRSF1
5.27363e-157	0.540527	0.578	0.416	1.39714e-152	2	PPP4C
5.2958e-157	1.21696	0.166	0.072	1.40302e-152	2	WDR54
5.36382e-157	0.668356	0.469	0.319	1.42104e-152	2	COPS6
6.23412e-157	1.34898	0.137	0.054	1.6516e-152	2	SEPTIN8
6.38029e-157	0.664326	0.455	0.304	1.69033e-152	2	TMX1
1.38214e-156	1.00076	0.235	0.12	3.66169e-152	2	ENO2
1.98992e-156	1.06807	0.202	0.096	5.27189e-152	2	PAXIP1
2.07819e-156	0.552489	0.56	0.4	5.50576e-152	2	CYB5B
9.15644e-156	1.58969	0.098	0.031	2.42582e-151	2	LINC00265
1.23746e-155	1.09757	0.201	0.096	3.2784e-151	2	NABP2
1.87039e-155	0.316705	0.948	0.903	4.95523e-151	2	YWHAE
1.94038e-155	0.632999	0.447	0.291	5.14065e-151	2	PSME3IP1
2.17323e-155	0.548806	0.565	0.406	5.75754e-151	2	PPP1R7
2.53614e-155	1.19305	0.171	0.076	6.71901e-151	2	GAMT
3.54962e-155	0.533007	0.612	0.459	9.404e-151	2	NENF
3.73497e-155	0.985512	0.278	0.154	9.89505e-151	2	SNHG31
5.43076e-155	0.544755	0.531	0.368	1.43877e-150	2	WDR1
7.12738e-155	0.639834	0.48	0.327	1.88826e-150	2	SLC39A1
7.79635e-155	0.454532	0.65	0.48	2.06549e-150	2	SEPTIN9
1.11279e-154	0.910103	0.246	0.128	2.94811e-150	2	FIGN
1.27054e-154	0.47528	0.734	0.604	3.36604e-150	2	RAB5IF
2.73894e-154	0.775357	0.344	0.207	7.25628e-150	2	PIR
4.71047e-154	2.03281	0.064	0.015	1.24794e-149	2	ENSG00000267383
5.53614e-154	0.553883	0.541	0.38	1.46669e-149	2	LACTB2
5.71016e-154	1.06103	0.205	0.099	1.51279e-149	2	CHAC2
2.97326e-153	0.927587	0.247	0.13	7.87706e-149	2	TMTC3
2.98077e-153	0.531383	0.609	0.46	7.89696e-149	2	MPC2
5.56265e-153	1.1533	0.177	0.08	1.47371e-148	2	SFXN2
9.84879e-153	0.830997	0.295	0.166	2.60924e-148	2	HDGFL2
1.80101e-152	0.721057	0.401	0.257	4.77143e-148	2	IARS2
2.30239e-152	0.776013	0.312	0.179	6.09973e-148	2	TLN2
3.47118e-152	0.515487	0.598	0.437	9.19619e-148	2	UPF3A
3.55748e-152	1.64946	0.088	0.027	9.42484e-148	2	DZIP1L
3.74388e-152	0.196457	0.999	0.999	9.91866e-148	2	RPS15
1.7685e-151	0.399605	0.807	0.694	4.68529e-147	2	LUC7L2
1.81268e-151	0.865589	0.302	0.174	4.80234e-147	2	MRPL35
2.60992e-151	0.672207	0.457	0.31	6.91446e-147	2	MRPS7
3.02484e-151	0.875806	0.278	0.154	8.01371e-147	2	INO80E
3.35567e-151	0.911249	0.156	0.066	8.89018e-147	2	H3C12
6.27702e-151	0.93914	0.25	0.133	1.66297e-146	2	KLHL42
7.20115e-151	1.78028	0.077	0.021	1.9078e-146	2	LRRC49
1.12351e-150	0.435339	0.724	0.581	2.97652e-146	2	NDUFA2
1.85939e-150	0.56948	0.529	0.372	4.92608e-146	2	OPA1
2.82353e-150	1.03707	0.211	0.104	7.48038e-146	2	WDR4
2.99859e-150	0.3036	0.894	0.773	7.94416e-146	2	SPATS2L
7.29353e-150	0.747469	0.356	0.218	1.93227e-145	2	NOL11
1.30999e-149	0.219727	0.999	0.996	3.47057e-145	2	S100A10
1.3291e-149	0.523585	0.607	0.454	3.52119e-145	2	GTF3C6
1.53573e-149	0.203933	0.998	0.993	4.06861e-145	2	MT-ND5
2.11462e-149	1.24082	0.153	0.065	5.60227e-145	2	ZDHHC12-DT
2.44774e-149	0.801389	0.321	0.189	6.48478e-145	2	CRABP2
6.4672e-149	0.497769	0.617	0.451	1.71336e-144	2	ENSG00000243004
8.32412e-149	1.17241	0.155	0.066	2.20531e-144	2	ATG16L2
8.91928e-149	0.343512	0.918	0.882	2.36298e-144	2	PSMB1
1.01112e-148	1.05217	0.187	0.088	2.67877e-144	2	HDAC9
1.96243e-148	1.45516	0.113	0.041	5.19906e-144	2	CEP41
3.06186e-148	0.358812	0.858	0.771	8.1118e-144	2	ELOB
4.26451e-148	0.943598	0.234	0.122	1.1298e-143	2	PIGK
4.94595e-148	0.562347	0.543	0.39	1.31033e-143	2	C7orf50
6.07034e-148	0.85167	0.288	0.163	1.60822e-143	2	ARPIN
9.19957e-148	0.553995	0.508	0.35	2.43724e-143	2	IFT81
9.29724e-148	0.585286	0.527	0.376	2.46312e-143	2	TIMM17B
1.13255e-147	0.687234	0.409	0.265	3.00045e-143	2	VMA21
1.13575e-147	0.806353	0.307	0.178	3.00893e-143	2	NPAT
1.72086e-147	0.734536	0.307	0.175	4.55908e-143	2	RASSF1
1.72689e-147	1.03721	0.195	0.093	4.57505e-143	2	GLE1
2.40385e-147	0.965043	0.242	0.129	6.36852e-143	2	HRAS
2.69869e-147	0.67508	0.384	0.241	7.14964e-143	2	NRF1
3.07227e-147	0.577848	0.518	0.365	8.13935e-143	2	GNAI2
3.15612e-147	0.430341	0.792	0.685	8.36151e-143	2	NDUFB8
3.88976e-147	1.24376	0.144	0.06	1.03051e-142	2	PHF7
4.65505e-147	0.935782	0.235	0.123	1.23326e-142	2	TTI1
4.99287e-147	0.96352	0.224	0.115	1.32276e-142	2	ADAT1
5.08173e-147	1.88941	0.072	0.019	1.3463e-142	2	PKN3
5.90273e-147	1.60964	0.092	0.029	1.56381e-142	2	ZNF273
1.06351e-146	0.541889	0.536	0.378	2.81755e-142	2	LARP7
1.21043e-146	0.275595	0.958	0.915	3.2068e-142	2	PCBP2
1.77118e-146	0.207476	0.997	0.997	4.69239e-142	2	RPL23A
3.8262e-146	1.24435	0.14	0.058	1.01367e-141	2	XYLB
6.09375e-146	3.37314	0.028	0.003	1.61442e-141	2	ENSG00000273162
6.57106e-146	0.660649	0.44	0.294	1.74087e-141	2	NDUFV1
8.62445e-146	1.80625	0.079	0.023	2.28487e-141	2	KHK
9.80705e-146	0.800168	0.308	0.18	2.59818e-141	2	CASP6
1.15148e-145	0.435227	0.694	0.54	3.05061e-141	2	IARS1
1.84396e-145	0.435596	0.567	0.397	4.88521e-141	2	SEPTIN11
2.88161e-145	0.652478	0.391	0.248	7.63426e-141	2	MORC4
3.56875e-145	0.773379	0.321	0.19	9.4547e-141	2	WSB2
7.03076e-145	1.06845	0.186	0.088	1.86266e-140	2	DGKZ
8.63499e-145	0.892692	0.271	0.152	2.28767e-140	2	PRPF19
8.72942e-145	0.485526	0.645	0.495	2.31268e-140	2	MRPL41
1.05008e-144	0.550683	0.541	0.389	2.78196e-140	2	ACADM
1.42851e-144	0.761587	0.3	0.172	3.78456e-140	2	EIPR1
1.5209e-144	2.45347	0.045	0.008	4.02933e-140	2	CD101-AS1
1.59983e-144	0.231292	0.988	0.979	4.23844e-140	2	SSR4
1.87303e-144	0.86302	0.275	0.154	4.96221e-140	2	METTL3
6.00624e-144	0.775714	0.309	0.18	1.59123e-139	2	POLH
6.17241e-144	1.00137	0.218	0.111	1.63526e-139	2	CPSF4
6.58094e-144	1.04933	0.197	0.096	1.74349e-139	2	PPIL1
8.84928e-144	1.06181	0.176	0.081	2.34444e-139	2	DEPDC5
1.09328e-143	0.308815	0.925	0.868	2.89642e-139	2	NDUFV2
1.22658e-143	0.551994	0.537	0.385	3.24957e-139	2	EIF2S1
1.37583e-143	0.454616	0.695	0.553	3.64498e-139	2	LRPPRC
1.64969e-143	0.88408	0.263	0.145	4.37053e-139	2	CNPY3
1.80653e-143	0.709868	0.364	0.227	4.78605e-139	2	DAG1
2.76113e-143	1.28223	0.139	0.058	7.31505e-139	2	PPP2R5D
2.99101e-143	0.819425	0.287	0.164	7.92409e-139	2	PGAP2
3.08e-143	0.985851	0.198	0.096	8.15983e-139	2	SLC1A4
3.33291e-143	0.622099	0.463	0.315	8.82987e-139	2	ATIC
7.5305e-143	1.0552	0.199	0.098	1.99506e-138	2	GEMIN6
1.2503e-142	0.835957	0.295	0.171	3.31242e-138	2	FH
2.41091e-142	0.635184	0.432	0.287	6.38722e-138	2	RNPEP
2.48592e-142	0.507176	0.593	0.442	6.58595e-138	2	MESD
3.23546e-142	0.883756	0.241	0.128	8.5717e-138	2	ZNF100
4.20412e-142	0.973805	0.216	0.11	1.1138e-137	2	AAAS
7.45579e-142	0.750164	0.346	0.214	1.97526e-137	2	CMAS
8.45686e-142	0.648944	0.38	0.239	2.24048e-137	2	MDK
9.28142e-142	0.609106	0.5	0.354	2.45893e-137	2	PUF60
1.13571e-141	0.599732	0.39	0.245	3.00884e-137	2	FAM76B
1.45656e-141	0.861334	0.253	0.137	3.85887e-137	2	GPR180
1.55435e-141	0.369938	0.821	0.732	4.11795e-137	2	NDUFB2
1.66234e-141	0.500653	0.513	0.352	4.40404e-137	2	ZNF518A
1.919e-141	0.838102	0.285	0.163	5.084e-137	2	MAST2
2.62914e-141	0.712245	0.35	0.216	6.96538e-137	2	PRRC2A
3.13386e-141	0.565515	0.52	0.372	8.30253e-137	2	MRPL40
3.31658e-141	0.54709	0.558	0.406	8.78662e-137	2	LCORL
3.47628e-141	0.489529	0.63	0.484	9.2097e-137	2	PSMD11
4.43314e-141	0.645796	0.43	0.287	1.17447e-136	2	AP1S1
5.4306e-141	1.23464	0.137	0.057	1.43873e-136	2	ENSG00000240497
7.04877e-141	1.23006	0.143	0.06	1.86743e-136	2	GTPBP3
7.67145e-141	0.646507	0.43	0.287	2.0324e-136	2	FUCA2
1.18999e-140	0.505252	0.553	0.396	3.15263e-136	2	GALNT18
1.46573e-140	0.72672	0.344	0.211	3.88315e-136	2	PDZD11
1.70066e-140	1.21416	0.147	0.063	4.50556e-136	2	ALG6
1.90832e-140	0.704407	0.35	0.216	5.0557e-136	2	NFYB
3.19803e-140	0.469014	0.645	0.492	8.47254e-136	2	CDC5L
3.2053e-140	0.847232	0.273	0.154	8.4918e-136	2	CMC4
3.5053e-140	0.573548	0.5	0.352	9.28658e-136	2	SSNA1
3.87704e-140	0.816655	0.307	0.182	1.02714e-135	2	CCDC85B
5.52892e-140	1.32567	0.121	0.047	1.46478e-135	2	PROSER3
7.31742e-140	0.489236	0.629	0.479	1.93861e-135	2	POLR2K
1.02575e-139	0.766942	0.299	0.174	2.71752e-135	2	MCMBP
1.07747e-139	0.961464	0.236	0.126	2.85454e-135	2	PUSL1
1.93413e-139	1.34391	0.114	0.042	5.12409e-135	2	SRPX2
6.29317e-139	0.828693	0.275	0.156	1.66725e-134	2	CBX6
7.09163e-139	0.451368	0.658	0.509	1.87879e-134	2	CHCHD3
7.18891e-139	0.84157	0.275	0.156	1.90456e-134	2	UBAC1
8.25884e-139	0.660538	0.412	0.272	2.18801e-134	2	IPO5
8.95268e-139	0.519063	0.596	0.449	2.37183e-134	2	MRPL3
1.04801e-138	0.783217	0.295	0.172	2.7765e-134	2	CTPS1
1.45518e-138	1.02245	0.198	0.098	3.85522e-134	2	TAF6
1.6666e-138	2.12144	0.058	0.014	4.41532e-134	2	NMU
1.67813e-138	1.35786	0.117	0.045	4.44587e-134	2	CABLES2
1.76997e-138	0.48986	0.592	0.44	4.68917e-134	2	BRD7
2.79467e-138	0.673241	0.365	0.227	7.40393e-134	2	JADE1
3.81724e-138	0.331689	0.865	0.765	1.0113e-133	2	SRSF4
4.02446e-138	0.448105	0.686	0.541	1.0662e-133	2	RAB32
5.7966e-138	0.887183	0.252	0.139	1.53569e-133	2	IRAK1
7.04701e-138	0.479764	0.66	0.525	1.86696e-133	2	NFIC
1.09703e-137	0.676007	0.388	0.251	2.90635e-133	2	CDK11B
1.57699e-137	0.332619	0.921	0.894	4.17793e-133	2	TOMM6
1.61501e-137	0.950712	0.203	0.101	4.27865e-133	2	CNTROB
1.80471e-137	0.491869	0.697	0.581	4.78122e-133	2	PSMB6
2.0575e-137	0.464763	0.685	0.558	5.45092e-133	2	CNIH4
2.44347e-137	1.23276	0.141	0.06	6.47347e-133	2	OGG1
3.05941e-137	1.17962	0.146	0.063	8.1053e-133	2	DGCR8
3.77951e-137	0.958327	0.218	0.113	1.00131e-132	2	B4GALT2
5.64766e-137	0.781773	0.298	0.175	1.49623e-132	2	SEC22C
7.24712e-137	0.60959	0.47	0.328	1.91998e-132	2	NME4
1.43214e-136	1.0838	0.162	0.073	3.79416e-132	2	MBOAT1
1.66606e-136	0.348178	0.856	0.788	4.4139e-132	2	NOP10
1.8261e-136	0.622861	0.399	0.258	4.8379e-132	2	TUSC3
1.87033e-136	0.404625	0.774	0.665	4.95507e-132	2	RPS19BP1
2.24335e-136	0.273356	0.909	0.776	5.9433e-132	2	DPYSL2
2.44888e-136	0.939923	0.209	0.107	6.48782e-132	2	SENP1
2.98265e-136	2.0993	0.055	0.012	7.90193e-132	2	ENSG00000267698
2.99348e-136	0.902358	0.225	0.118	7.93062e-132	2	TCHP
3.66386e-136	1.42992	0.107	0.039	9.70667e-132	2	TOE1
3.69543e-136	0.439289	0.664	0.518	9.79031e-132	2	SMARCE1
3.73891e-136	0.50332	0.603	0.461	9.9055e-132	2	ANP32A
4.49046e-136	0.723991	0.327	0.198	1.18966e-131	2	ABHD12
4.88133e-136	0.516334	0.6	0.455	1.29321e-131	2	TCP1
7.46085e-136	0.780465	0.292	0.17	1.9766e-131	2	OSGEP
1.57472e-135	1.87835	0.062	0.016	4.1719e-131	2	ENSG00000224738
1.74124e-135	1.03327	0.171	0.08	4.61307e-131	2	CCDC134
3.9297e-135	0.714666	0.344	0.214	1.0411e-130	2	TMUB1
4.63788e-135	0.504625	0.579	0.43	1.22871e-130	2	FKBP11
5.63934e-135	0.930817	0.222	0.117	1.49403e-130	2	CARD8
5.92093e-135	0.912096	0.251	0.139	1.56863e-130	2	SPA17
7.58525e-135	0.774715	0.29	0.169	2.00956e-130	2	NQO2
7.66714e-135	0.85238	0.259	0.145	2.03126e-130	2	KNOP1
1.1238e-134	0.504751	0.559	0.408	2.97729e-130	2	MRPS28
1.64475e-134	0.968216	0.208	0.106	4.35745e-130	2	FZR1
3.64276e-134	0.293869	0.942	0.905	9.65076e-130	2	CANX
3.85205e-134	0.765023	0.312	0.188	1.02052e-129	2	GSS
4.22783e-134	0.667033	0.384	0.249	1.12008e-129	2	EXOSC3
5.51252e-134	1.17791	0.15	0.066	1.46043e-129	2	PLAU
6.20478e-134	0.373773	0.822	0.73	1.64383e-129	2	RTN3
7.7136e-134	1.28576	0.115	0.045	2.04356e-129	2	AP3M2
9.30054e-134	1.10041	0.169	0.079	2.46399e-129	2	PAK6
1.03337e-133	0.837915	0.257	0.143	2.73771e-129	2	PELP1
2.01657e-133	0.527834	0.564	0.422	5.3425e-129	2	SUMO3
2.69627e-133	1.19407	0.147	0.065	7.14322e-129	2	TMEM67
9.69732e-133	0.607658	0.404	0.264	2.56911e-128	2	NBN
1.0733e-132	0.381225	0.784	0.657	2.84348e-128	2	CDC42BPA
1.59176e-132	0.876657	0.238	0.13	4.21704e-128	2	HES6
2.43663e-132	0.612231	0.467	0.327	6.45537e-128	2	STUB1
2.57061e-132	0.425475	0.722	0.589	6.8103e-128	2	RPN1
2.90811e-132	0.38374	0.733	0.594	7.70447e-128	2	IDS
3.39052e-132	0.41561	0.743	0.623	8.98251e-128	2	HNRNPA0
3.76866e-132	0.359577	0.709	0.565	9.9843e-128	2	POLR2A
5.60459e-132	0.52427	0.558	0.415	1.48482e-127	2	MRPL52
6.56036e-132	2.6682	0.036	0.005	1.73804e-127	2	ITPKA
7.9691e-132	0.505692	0.637	0.503	2.11125e-127	2	IFI30
9.54176e-132	0.384877	0.803	0.711	2.5279e-127	2	SRSF10
1.07549e-131	0.794217	0.231	0.124	2.84929e-127	2	HILPDA
1.39509e-131	0.287879	0.905	0.85	3.69602e-127	2	UQCR11
1.68995e-131	0.442405	0.648	0.499	4.47717e-127	2	THOC7
1.77567e-131	0.925959	0.19	0.093	4.70427e-127	2	C11orf80
1.97288e-131	1.58255	0.088	0.029	5.22676e-127	2	GLB1L2
1.99852e-131	0.694284	0.311	0.186	5.29468e-127	2	NHLRC3
2.4378e-131	1.51964	0.113	0.044	6.45847e-127	2	KRBOX1
2.46882e-131	0.580009	0.473	0.331	6.54065e-127	2	PHF5A
2.55236e-131	0.813169	0.25	0.139	6.76196e-127	2	C2CD3
2.73957e-131	1.22353	0.126	0.052	7.25795e-127	2	TAF5
3.67384e-131	0.680627	0.381	0.249	9.7331e-127	2	PYCR2
4.89303e-131	0.536416	0.488	0.341	1.29631e-126	2	SNHG1
9.01703e-131	0.539647	0.482	0.336	2.38888e-126	2	CTDSPL
9.26882e-131	0.607113	0.428	0.289	2.45559e-126	2	HEXB
1.28234e-130	0.833537	0.272	0.157	3.39731e-126	2	SLC35B2
1.38477e-130	0.83778	0.252	0.141	3.66866e-126	2	SNX7
1.47321e-130	0.623012	0.431	0.292	3.90298e-126	2	NDUFAF6
2.85081e-130	0.93459	0.189	0.094	7.55265e-126	2	POT1
3.23558e-130	0.555081	0.446	0.3	8.57202e-126	2	ATR
8.55236e-130	0.906609	0.225	0.121	2.26578e-125	2	APEH
1.98649e-129	0.564552	0.36	0.223	5.2628e-125	2	CALD1
2.89474e-129	0.617542	0.405	0.267	7.66903e-125	2	CCDC25
3.36088e-129	0.708688	0.367	0.238	8.90397e-125	2	ECI2
3.76173e-129	0.98713	0.179	0.087	9.96596e-125	2	EXOG
4.05985e-129	1.05841	0.173	0.083	1.07558e-124	2	LTC4S
4.27385e-129	1.29973	0.115	0.045	1.13227e-124	2	SBF2-AS1
6.76838e-129	1.16653	0.143	0.063	1.79315e-124	2	COQ3
9.15828e-129	0.73135	0.359	0.232	2.4263e-124	2	CAVIN3
1.2496e-128	0.188375	0.994	0.994	3.31058e-124	2	UBA52
1.31104e-128	1.10516	0.153	0.069	3.47334e-124	2	NUP43
1.38849e-128	0.724039	0.314	0.191	3.67852e-124	2	NNT
1.66118e-128	0.442028	0.624	0.479	4.40096e-124	2	BTF3L4
4.09512e-128	0.621238	0.409	0.273	1.08492e-123	2	PHAX
4.20204e-128	0.691839	0.383	0.252	1.11325e-123	2	MRPS10
4.64812e-128	0.601758	0.406	0.269	1.23143e-123	2	GTF2H3
7.43043e-128	0.897771	0.222	0.119	1.96854e-123	2	TNPO2
9.58725e-128	1.07113	0.162	0.076	2.53995e-123	2	TTC31
9.78781e-128	0.627175	0.41	0.274	2.59308e-123	2	OARD1
1.22329e-127	0.969902	0.186	0.092	3.24086e-123	2	SCLY
1.295e-127	0.419116	0.715	0.589	3.43085e-123	2	ETFA
1.50008e-127	0.573626	0.445	0.304	3.97417e-123	2	PIN4
1.73258e-127	0.908926	0.216	0.114	4.59011e-123	2	INF2
1.77019e-127	0.472947	0.49	0.338	4.68977e-123	2	ADGRG6
1.83361e-127	1.44195	0.144	0.064	4.85779e-123	2	ENSG00000289609
2.0361e-127	0.683444	0.341	0.213	5.39423e-123	2	CASP3
2.87554e-127	0.931741	0.204	0.106	7.61816e-123	2	VAV2
3.07098e-127	1.47315	0.091	0.032	8.13594e-123	2	ZNF738
4.91362e-127	0.400278	0.726	0.599	1.30177e-122	2	MAP4
8.68822e-127	0.973296	0.185	0.092	2.30177e-122	2	POP1
9.33436e-127	0.340804	0.864	0.79	2.47295e-122	2	YWHAB
1.038e-126	2.10983	0.051	0.012	2.74997e-122	2	DDX11-AS1
1.38402e-126	0.654013	0.385	0.254	3.66668e-122	2	NIPA2
1.40323e-126	0.54206	0.475	0.334	3.71757e-122	2	CTSZ
1.45926e-126	1.30711	0.119	0.048	3.86601e-122	2	ISYNA1
2.00221e-126	1.43779	0.101	0.037	5.30445e-122	2	DHRS11
2.1072e-126	0.63	0.357	0.226	5.58261e-122	2	AP1S3
8.02594e-126	0.4253	0.647	0.497	2.12631e-121	2	PFDN1
8.6963e-126	2.27737	0.043	0.008	2.30391e-121	2	MYH15
1.26876e-125	0.316547	0.869	0.792	3.36133e-121	2	SNHG6
1.28026e-125	0.834107	0.23	0.125	3.3918e-121	2	ZNF92
1.4446e-125	1.02668	0.167	0.08	3.82717e-121	2	RPGRIP1L
1.78307e-125	0.853865	0.242	0.135	4.72388e-121	2	SNHG30
1.84288e-125	0.422203	0.711	0.582	4.88235e-121	2	AP2B1
4.37128e-125	0.563132	0.415	0.278	1.15808e-120	2	PHTF1
4.61269e-125	1.04483	0.175	0.086	1.22204e-120	2	C2orf69
5.58763e-125	0.454784	0.589	0.441	1.48033e-120	2	LARS1
6.32771e-125	0.785297	0.269	0.156	1.6764e-120	2	GMPPB
1.0969e-124	0.503749	0.533	0.39	2.90602e-120	2	PSMC1
1.26742e-124	0.35322	0.797	0.686	3.35778e-120	2	LSR
1.78252e-124	0.5226	0.471	0.328	4.72244e-120	2	POLR2J3
1.79713e-124	1.29025	0.12	0.049	4.76115e-120	2	FAM216A
1.87652e-124	1.18526	0.135	0.059	4.97145e-120	2	TTC26
4.93538e-124	0.992268	0.179	0.088	1.30753e-119	2	GTF3C5
6.58767e-124	0.506507	0.48	0.334	1.74527e-119	2	CAVIN2
8.15248e-124	0.799734	0.269	0.157	2.15984e-119	2	CETN3
8.42468e-124	0.356799	0.834	0.744	2.23195e-119	2	PSMA1
8.42683e-124	0.542332	0.515	0.377	2.23252e-119	2	ARPC4
8.65219e-124	0.415955	0.675	0.537	2.29223e-119	2	MPC1
1.13079e-123	0.707844	0.342	0.218	2.99581e-119	2	MRPL15
1.351e-123	0.732692	0.299	0.181	3.57919e-119	2	ATL3
1.42571e-123	0.636951	0.349	0.221	3.77712e-119	2	TNPO3
1.72226e-123	0.263707	0.933	0.887	4.56277e-119	2	KRT10
1.84492e-123	0.705382	0.319	0.197	4.88775e-119	2	EFHD2
2.0175e-123	0.78355	0.28	0.166	5.34497e-119	2	ZNF83
2.44029e-123	0.614944	0.426	0.293	6.46507e-119	2	SF3A3
3.15315e-123	0.648996	0.338	0.211	8.35363e-119	2	CDH3
3.77531e-123	0.583566	0.439	0.303	1.00019e-118	2	BABAM1
3.95222e-123	0.656125	0.374	0.246	1.04706e-118	2	RNF167
4.10223e-123	1.29497	0.113	0.045	1.0868e-118	2	NUDT6
4.10458e-123	0.875016	0.203	0.105	1.08743e-118	2	CEP162
4.17983e-123	0.601527	0.421	0.285	1.10736e-118	2	AKT1
4.9002e-123	0.646881	0.356	0.228	1.29821e-118	2	THOC6
5.14401e-123	0.388923	0.729	0.602	1.3628e-118	2	IER3IP1
5.38749e-123	0.653513	0.381	0.252	1.42731e-118	2	CHID1
6.2892e-123	0.393114	0.801	0.718	1.6662e-118	2	PSMA2
1.07767e-122	0.552218	0.505	0.37	2.85507e-118	2	DCTN3
1.14299e-122	0.623823	0.366	0.236	3.02811e-118	2	DCDC2
1.56789e-122	0.328361	0.867	0.797	4.15381e-118	2	SSBP1
1.61529e-122	0.59699	0.449	0.316	4.2794e-118	2	PSMC5
1.84521e-122	0.522909	0.443	0.302	4.88852e-118	2	UBE4B
2.03961e-122	0.620005	0.404	0.273	5.40354e-118	2	NTHL1
2.12794e-122	0.63012	0.364	0.234	5.63756e-118	2	NCBP1
2.39044e-122	0.718302	0.304	0.185	6.333e-118	2	ABHD11
2.45624e-122	3.45798	0.023	0.002	6.50732e-118	2	ENSG00000289635
3.20012e-122	0.471097	0.535	0.389	8.47808e-118	2	CMC1
3.79825e-122	0.488143	0.601	0.463	1.00627e-117	2	ABCE1
3.90957e-122	0.901417	0.212	0.113	1.03576e-117	2	WDR5
4.11374e-122	0.543712	0.461	0.322	1.08985e-117	2	NDUFS1
4.95982e-122	1.14153	0.133	0.058	1.314e-117	2	NETO2
4.98225e-122	0.410428	0.707	0.579	1.31995e-117	2	LAMTOR2
7.28333e-122	0.639028	0.391	0.26	1.92957e-117	2	MRTO4
8.54332e-122	0.787196	0.254	0.145	2.26338e-117	2	CCM2
4.43767e-121	0.474921	0.551	0.407	1.17567e-116	2	UBE2V2
4.99073e-121	1.17296	0.136	0.06	1.32219e-116	2	UCK1
6.26484e-121	0.517782	0.362	0.229	1.65974e-116	2	SEMA3A
1.26869e-120	0.687662	0.336	0.214	3.36113e-116	2	MRPL48
1.61512e-120	0.563845	0.375	0.242	4.27893e-116	2	BICD1
3.55313e-120	0.247311	0.954	0.92	9.41332e-116	2	SUB1
3.96338e-120	0.888443	0.216	0.117	1.05002e-115	2	PAK4
4.70436e-120	1.01561	0.169	0.083	1.24633e-115	2	EXTL3
6.95343e-120	0.380485	0.756	0.646	1.84217e-115	2	BCAP31
7.31136e-120	0.315076	0.855	0.774	1.937e-115	2	ATP5PD
1.4797e-119	0.734145	0.307	0.19	3.92017e-115	2	TSN
1.96322e-119	1.19843	0.122	0.052	5.20115e-115	2	MUTYH
2.19653e-119	0.184006	0.996	0.992	5.81927e-115	2	TMBIM6
3.3909e-119	0.400639	0.605	0.464	8.98351e-115	2	IGFBP2
3.69581e-119	0.408003	0.67	0.535	9.79132e-115	2	DDOST
4.16807e-119	0.409886	0.817	0.763	1.10425e-114	2	ATP6V0B
4.30255e-119	0.514534	0.457	0.317	1.13988e-114	2	TM7SF3
4.71644e-119	0.577546	0.419	0.286	1.24953e-114	2	ZC3H18
4.75416e-119	0.758632	0.261	0.152	1.25952e-114	2	S100PBP
4.86682e-119	0.532972	0.459	0.322	1.28937e-114	2	AFG3L2
5.09434e-119	0.34355	0.814	0.728	1.34964e-114	2	TMEM14C
5.77783e-119	0.598392	0.446	0.315	1.53072e-114	2	MRPL58
6.24653e-119	0.793496	0.251	0.144	1.65489e-114	2	NF2
7.35283e-119	0.840541	0.204	0.108	1.94798e-114	2	ERI2
8.13394e-119	0.764939	0.27	0.159	2.15492e-114	2	AP2A1
8.96065e-119	0.798169	0.249	0.142	2.37395e-114	2	TLNRD1
9.65003e-119	1.55608	0.08	0.027	2.55658e-114	2	ZNF681
9.76556e-119	1.27221	0.116	0.048	2.58719e-114	2	IGFBPL1
1.24694e-118	1.14936	0.133	0.059	3.30351e-114	2	ZNF620
1.91179e-118	0.828267	0.248	0.142	5.06491e-114	2	GRK2
2.37617e-118	0.882523	0.198	0.104	6.29517e-114	2	NIF3L1
3.35352e-118	0.436568	0.647	0.516	8.88447e-114	2	EMC6
4.38878e-118	0.759614	0.268	0.158	1.16272e-113	2	TRAF3IP2-AS1
5.14177e-118	0.533461	0.429	0.292	1.36221e-113	2	SUCLA2
5.37172e-118	0.98079	0.188	0.097	1.42313e-113	2	TOR2A
6.44551e-118	0.471368	0.564	0.424	1.70761e-113	2	PCMT1
1.08594e-117	0.614205	0.368	0.241	2.87697e-113	2	SH3GLB2
1.22154e-117	1.07461	0.148	0.069	3.23623e-113	2	KHDC1
1.39744e-117	0.592153	0.401	0.27	3.70223e-113	2	ENSG00000290928
1.62607e-117	0.659887	0.335	0.213	4.30796e-113	2	CBFB
1.69116e-117	0.739063	0.289	0.175	4.48038e-113	2	RCC1L
1.89396e-117	0.7153	0.331	0.212	5.01766e-113	2	MRPL28
2.17125e-117	1.29284	0.112	0.046	5.7523e-113	2	FAM24B
2.25448e-117	0.980219	0.16	0.077	5.97279e-113	2	DGKI
2.64702e-117	0.470721	0.575	0.438	7.01274e-113	2	MRPL34
3.23907e-117	0.467535	0.548	0.408	8.58127e-113	2	PET100
5.27238e-117	0.566485	0.467	0.336	1.39681e-112	2	SNF8
5.79442e-117	0.602968	0.37	0.242	1.53512e-112	2	NHLRC2
1.19521e-116	0.832675	0.237	0.134	3.16648e-112	2	LINC03040
1.52856e-116	0.285205	0.922	0.88	4.04963e-112	2	FDFT1
1.78455e-116	0.659271	0.312	0.193	4.72781e-112	2	NEDD4
1.82205e-116	0.603231	0.35	0.225	4.82714e-112	2	TAF3
2.20756e-116	0.602797	0.391	0.263	5.84849e-112	2	RAD1
3.04791e-116	0.796133	0.244	0.14	8.07482e-112	2	C17orf75
3.10674e-116	0.68401	0.291	0.176	8.2307e-112	2	FAM98B
3.23457e-116	1.85556	0.06	0.017	8.56936e-112	2	AIF1L
4.00788e-116	1.12382	0.138	0.062	1.06181e-111	2	ZNF680
4.30095e-116	0.444799	0.641	0.513	1.13945e-111	2	GTF2A2
4.33576e-116	0.544616	0.435	0.3	1.14867e-111	2	TAF1B
4.51359e-116	0.372517	0.69	0.562	1.19578e-111	2	GLRX5
5.39391e-116	0.6524	0.347	0.224	1.42901e-111	2	SERINC2
5.40209e-116	1.33777	0.108	0.044	1.43117e-111	2	SLC37A4
5.99149e-116	1.35611	0.098	0.037	1.58733e-111	2	FOXRED2
6.35677e-116	0.607371	0.364	0.238	1.6841e-111	2	CUL2
6.64282e-116	0.494272	0.526	0.39	1.75988e-111	2	APPL1
9.47029e-116	1.32515	0.088	0.032	2.50897e-111	2	ENSG00000289985
9.89657e-116	0.323025	0.924	0.889	2.6219e-111	2	H1-10
1.23623e-115	0.740474	0.274	0.163	3.27514e-111	2	ANAPC7
1.51583e-115	1.47223	0.086	0.03	4.01588e-111	2	CYB5RL
1.63519e-115	0.504792	0.557	0.425	4.33211e-111	2	NDUFS7
1.85071e-115	1.5869	0.072	0.023	4.90309e-111	2	ALG10
1.93737e-115	0.275228	0.864	0.767	5.13268e-111	2	CYCS
2.09676e-115	0.568571	0.365	0.236	5.55495e-111	2	LCLAT1
2.11745e-115	1.32591	0.106	0.043	5.60976e-111	2	ACD
2.14308e-115	2.26332	0.042	0.009	5.67766e-111	2	STOX1
2.33421e-115	0.787603	0.259	0.153	6.18403e-111	2	GUSB
2.40819e-115	0.684655	0.341	0.22	6.38001e-111	2	CEP20
2.56658e-115	0.769317	0.252	0.146	6.79963e-111	2	PPAT
2.82159e-115	0.652385	0.33	0.209	7.47524e-111	2	EFTUD2
2.87988e-115	0.471967	0.507	0.367	7.62968e-111	2	OGFRL1
2.98087e-115	0.600407	0.407	0.279	7.89723e-111	2	MFAP1
3.18616e-115	0.693963	0.328	0.209	8.44108e-111	2	DHRS4
3.94137e-115	0.526561	0.484	0.349	1.04419e-110	2	METTL5
5.10235e-115	0.680274	0.298	0.182	1.35176e-110	2	GLMN
6.24781e-115	0.266367	0.833	0.695	1.65523e-110	2	PSD3
6.66377e-115	0.439782	0.573	0.433	1.76543e-110	2	LY6E
8.36019e-115	0.76707	0.271	0.162	2.21486e-110	2	SLC39A3
1.05018e-114	1.61684	0.073	0.023	2.78225e-110	2	SH3BP1
1.07728e-114	0.563906	0.368	0.24	2.85403e-110	2	WDPCP
1.11562e-114	0.727748	0.288	0.176	2.95562e-110	2	TSFM
1.60144e-114	5.39525	0.014	0	4.24271e-110	2	FAM72C
1.84815e-114	0.397201	0.644	0.501	4.8963e-110	2	LYRM2
2.3196e-114	0.427018	0.557	0.415	6.14532e-110	2	SDF2L1
2.82205e-114	1.28921	0.109	0.044	7.47644e-110	2	LRRC20
2.86275e-114	0.359416	0.697	0.559	7.5843e-110	2	RAPGEF6
2.86617e-114	1.1828	0.119	0.05	7.59333e-110	2	ENSG00000248752
2.99931e-114	0.735225	0.258	0.151	7.94607e-110	2	ANAPC1
3.42595e-114	0.755286	0.244	0.139	9.07636e-110	2	ZNF678
4.85335e-114	0.159311	1	1	1.2858e-109	2	RPL27A
6.08514e-114	0.687073	0.309	0.192	1.61214e-109	2	LEO1
6.1867e-114	0.953733	0.192	0.102	1.63904e-109	2	VARS1
6.85975e-114	0.475449	0.517	0.379	1.81735e-109	2	ST14
7.47269e-114	0.934366	0.179	0.091	1.97974e-109	2	CLPB
7.85934e-114	0.305854	0.837	0.744	2.08217e-109	2	UBE2K
1.20174e-113	0.986873	0.158	0.076	3.18378e-109	2	SFXN5
1.33797e-113	0.463192	0.537	0.397	3.54467e-109	2	SMARCA4
1.82732e-113	0.296591	0.879	0.815	4.84111e-109	2	SPCS1
1.83362e-113	1.5695	0.072	0.023	4.85782e-109	2	MMD
2.29727e-113	0.906274	0.178	0.091	6.08617e-109	2	RGS12
3.08723e-113	0.735483	0.279	0.168	8.17901e-109	2	CRYBB2P1
3.34251e-113	0.235271	0.939	0.883	8.85531e-109	2	RPS27L
3.78681e-113	0.617078	0.383	0.259	1.00324e-108	2	TEX264
4.26714e-113	0.810839	0.222	0.123	1.13049e-108	2	SLC2A1
6.55671e-113	0.460848	0.518	0.378	1.73707e-108	2	MDFIC
7.00983e-113	1.02095	0.156	0.076	1.85712e-108	2	GPC1
7.82863e-113	0.394404	0.695	0.574	2.07404e-108	2	POLR2F
1.25796e-112	1.22086	0.117	0.05	3.33272e-108	2	CSTF2
1.27245e-112	1.03957	0.155	0.075	3.3711e-108	2	NYAP2
2.55807e-112	0.844262	0.23	0.131	6.77709e-108	2	RPL23AP7
2.92421e-112	1.00012	0.121	0.052	7.7471e-108	2	IL17RB
3.01454e-112	0.51364	0.471	0.336	7.98642e-108	2	MCTS1
4.40873e-112	0.576752	0.41	0.281	1.168e-107	2	TXLNA
4.59273e-112	0.629631	0.292	0.178	1.21675e-107	2	ABCA7
5.27189e-112	0.360903	0.753	0.646	1.39668e-107	2	LMAN2
5.94125e-112	0.556716	0.394	0.265	1.57402e-107	2	ANKRD26
6.3016e-112	0.474519	0.5	0.36	1.66948e-107	2	EXOC6
6.63036e-112	0.436166	0.488	0.345	1.75658e-107	2	KHDRBS3
9.17426e-112	0.501979	0.464	0.327	2.43054e-107	2	ATG3
1.59325e-111	0.349722	0.774	0.671	4.22099e-107	2	TRAPPC1
1.75915e-111	0.569203	0.47	0.343	4.6605e-107	2	MRPS12
1.80901e-111	1.03798	0.155	0.075	4.7926e-107	2	ATPSCKMT
1.90294e-111	0.242266	0.944	0.93	5.04147e-107	2	DDT
2.92579e-111	0.558344	0.416	0.286	7.75131e-107	2	GART
4.14985e-111	0.795701	0.211	0.116	1.09942e-106	2	STS
5.04733e-111	0.547374	0.438	0.307	1.33719e-106	2	SZRD1
5.12724e-111	0.556224	0.404	0.275	1.35836e-106	2	IFT74
5.80268e-111	0.655013	0.318	0.202	1.5373e-106	2	MRPS27
6.47865e-111	0.68034	0.324	0.208	1.71639e-106	2	U2AF2
6.50872e-111	0.658148	0.332	0.214	1.72435e-106	2	PSMD10
6.82792e-111	0.341926	0.799	0.705	1.80892e-106	2	OLA1
7.21047e-111	0.9649	0.181	0.094	1.91027e-106	2	AK4
7.60231e-111	0.605057	0.359	0.236	2.01408e-106	2	P4HA2
7.75677e-111	0.653602	0.313	0.197	2.055e-106	2	MTARC1
9.07048e-111	0.760283	0.261	0.156	2.40304e-106	2	DLAT
1.33407e-110	0.525255	0.409	0.278	3.53435e-106	2	DKC1
1.43909e-110	0.853735	0.216	0.12	3.81259e-106	2	CDKN2AIPNL
1.44279e-110	0.481483	0.476	0.337	3.82238e-106	2	PCSK9
1.90776e-110	0.56967	0.41	0.282	5.05424e-106	2	THUMPD3
1.956e-110	0.495567	0.497	0.362	5.18204e-106	2	EBNA1BP2
2.07685e-110	0.242936	0.943	0.907	5.5022e-106	2	UBL5
2.26276e-110	0.476223	0.461	0.324	5.99472e-106	2	KIAA1328
2.3138e-110	0.320808	0.517	0.365	6.12994e-106	2	THBS1
2.33568e-110	1.2556	0.106	0.044	6.18791e-106	2	C16orf95
3.81254e-110	0.352743	0.801	0.711	1.01006e-105	2	FASN
4.7015e-110	0.440937	0.554	0.416	1.24557e-105	2	AIG1
5.45716e-110	0.612746	0.381	0.258	1.44577e-105	2	MYADM
5.75349e-110	1.34509	0.099	0.039	1.52427e-105	2	IGFL2
6.165e-110	0.738484	0.261	0.155	1.63329e-105	2	NELFB
7.46727e-110	0.709328	0.291	0.18	1.9783e-105	2	EEF1AKMT2
9.31757e-110	0.547644	0.427	0.298	2.4685e-105	2	PTCD3
1.26949e-109	0.39697	0.711	0.601	3.36327e-105	2	ATP5F1A
1.3374e-109	0.391586	0.565	0.418	3.54316e-105	2	CABIN1
1.61055e-109	0.53624	0.394	0.265	4.26684e-105	2	THOC1
1.74001e-109	0.739364	0.264	0.158	4.6098e-105	2	CHMP1A
1.76948e-109	0.453221	0.602	0.473	4.68789e-105	2	MRPS35
1.90248e-109	0.43001	0.585	0.448	5.04025e-105	2	PPP2R1A
2.01675e-109	0.776233	0.239	0.138	5.34299e-105	2	PKN1
2.14889e-109	1.13556	0.125	0.055	5.69305e-105	2	PABIR2
2.44101e-109	0.513316	0.431	0.299	6.46696e-105	2	MRPL1
2.77148e-109	0.329809	0.82	0.735	7.34249e-105	2	KRTCAP2
2.97807e-109	0.438781	0.589	0.455	7.8898e-105	2	MRPS15
3.36387e-109	0.591016	0.39	0.266	8.91189e-105	2	NDUFA9
3.396e-109	0.145591	1	1	8.99701e-105	2	RPL29
3.49343e-109	1.17911	0.123	0.054	9.25515e-105	2	ENSG00000291121
3.50871e-109	1.0111	0.155	0.076	9.29564e-105	2	EMSY-DT
4.77094e-109	0.474619	0.56	0.433	1.26397e-104	2	APH1A
5.44018e-109	0.27865	0.959	0.895	1.44127e-104	2	GDF15
8.15801e-109	2.6746	0.03	0.005	2.1613e-104	2	ENSG00000285730
8.35184e-109	0.439714	0.505	0.365	2.21265e-104	2	GRAMD2B
1.01055e-108	0.709465	0.253	0.149	2.67725e-104	2	ENTPD1-AS1
1.07073e-108	0.388469	0.749	0.64	2.83669e-104	2	PRMT1
1.07341e-108	0.597641	0.379	0.257	2.84379e-104	2	COPS8
1.09393e-108	0.574789	0.374	0.25	2.89815e-104	2	STAMBP
1.17972e-108	0.73819	0.23	0.131	3.12544e-104	2	CCDC171
1.40266e-108	0.296864	0.845	0.761	3.71607e-104	2	TMED9
2.14682e-108	0.52387	0.483	0.355	5.68758e-104	2	DPM2
2.58763e-108	0.625595	0.346	0.227	6.85541e-104	2	SNAPIN
2.65414e-108	0.572482	0.403	0.278	7.0316e-104	2	MRPL50
2.94561e-108	0.614282	0.335	0.216	7.80379e-104	2	CAMK2G
3.44411e-108	0.443947	0.58	0.446	9.12447e-104	2	NAA20
3.48346e-108	1.90817	0.049	0.012	9.22874e-104	2	FAM81A
3.49284e-108	0.445309	0.555	0.417	9.25359e-104	2	IQCB1
4.16194e-108	0.763762	0.179	0.092	1.10262e-103	2	H4C8
4.3522e-108	2.20571	0.041	0.009	1.15303e-103	2	ZNF530
4.76911e-108	1.46462	0.073	0.025	1.26348e-103	2	GNB4
4.92832e-108	0.624805	0.343	0.224	1.30566e-103	2	NHERF1
5.83297e-108	0.370822	0.731	0.618	1.54533e-103	2	DNAJC15
6.21105e-108	0.901109	0.185	0.098	1.64549e-103	2	TMED8
7.15033e-108	0.461537	0.53	0.395	1.89434e-103	2	TAF9
8.73539e-108	0.453373	0.545	0.408	2.31427e-103	2	CGGBP1
1.49477e-107	0.321109	0.786	0.69	3.96009e-103	2	CD151
1.87287e-107	0.696191	0.29	0.18	4.9618e-103	2	ASF1A
1.93545e-107	0.787834	0.24	0.14	5.12758e-103	2	ETAA1
1.96007e-107	0.775445	0.249	0.147	5.19281e-103	2	CCDC167
2.15795e-107	0.757926	0.238	0.138	5.71706e-103	2	DPYD-AS1
2.20474e-107	0.516299	0.432	0.302	5.84101e-103	2	APIP
2.67348e-107	1.00163	0.16	0.08	7.08286e-103	2	EXOSC2
4.92813e-107	1.78748	0.058	0.016	1.30561e-102	2	DCLRE1B
7.59309e-107	1.22012	0.112	0.048	2.01164e-102	2	IGFBP3
8.77296e-107	0.313241	0.827	0.739	2.32422e-102	2	BSG
1.0859e-106	0.518888	0.426	0.296	2.87687e-102	2	TGS1
1.15271e-106	0.924244	0.169	0.086	3.05389e-102	2	BUD13
1.29062e-106	0.497954	0.489	0.358	3.41925e-102	2	ZBTB8OS
1.80677e-106	0.373091	0.704	0.588	4.78668e-102	2	CAPZA1
1.94874e-106	0.575488	0.357	0.236	5.16279e-102	2	RNF126
2.14569e-106	1.16394	0.129	0.059	5.68458e-102	2	PDXP
2.22918e-106	0.4006	0.669	0.545	5.90576e-102	2	PSMB7
2.35006e-106	0.585437	0.411	0.288	6.226e-102	2	DCAF7
2.50664e-106	0.53734	0.403	0.277	6.64084e-102	2	CNOT9
2.75497e-106	0.317118	0.844	0.77	7.29874e-102	2	NDUFC1
2.89525e-106	0.737723	0.242	0.142	7.67038e-102	2	NUP35
2.95735e-106	0.982125	0.157	0.078	7.83492e-102	2	AGFG2
4.26245e-106	0.36929	0.759	0.66	1.12925e-101	2	CAP1
4.73184e-106	0.444582	0.486	0.349	1.25361e-101	2	GOLM1
4.89083e-106	0.416752	0.598	0.465	1.29573e-101	2	KRR1
5.75012e-106	0.21707	0.97	0.932	1.52338e-101	2	AREG
5.96608e-106	0.726235	0.263	0.159	1.58059e-101	2	NNT-AS1
7.13826e-106	0.550186	0.357	0.235	1.89114e-101	2	EMSY
9.06857e-106	0.366352	0.734	0.629	2.40254e-101	2	GNB2
1.05296e-105	0.519813	0.471	0.342	2.78961e-101	2	DRAP1
1.05895e-105	0.65105	0.241	0.139	2.80548e-101	2	PRSS23
1.20232e-105	3.42611	0.02	0.002	3.1853e-101	2	ENSG00000275185
1.23636e-105	0.452536	0.511	0.38	3.27548e-101	2	PTGR1
1.47624e-105	0.218222	0.997	0.997	3.91099e-101	2	NPM1
1.51835e-105	0.8158	0.226	0.13	4.02256e-101	2	HDHD5
1.70432e-105	0.319514	0.815	0.718	4.51525e-101	2	BDP1
1.7834e-105	0.510327	0.48	0.352	4.72475e-101	2	STK26
2.24494e-105	1.30715	0.099	0.04	5.94753e-101	2	ENSG00000283415
2.4407e-105	0.680052	0.297	0.187	6.46614e-101	2	PPT1
2.60077e-105	0.757939	0.247	0.146	6.89021e-101	2	NCLN
2.67756e-105	0.705203	0.286	0.179	7.09366e-101	2	COMMD8
2.95147e-105	0.207976	0.993	0.99	7.81934e-101	2	RPS26
3.19414e-105	0.375997	0.797	0.729	8.46223e-101	2	MRPL20
3.25973e-105	0.650015	0.308	0.196	8.636e-101	2	MPHOSPH6
3.27971e-105	0.608748	0.306	0.191	8.68894e-101	2	BDKRB2
4.0373e-105	1.15277	0.123	0.055	1.0696e-100	2	FDXR
4.36935e-105	0.550468	0.409	0.285	1.15757e-100	2	TXNDC9
5.45799e-105	0.533306	0.413	0.286	1.44599e-100	2	WBP4
6.70161e-105	0.34881	0.597	0.454	1.77546e-100	2	RNF213
9.42573e-105	1.23454	0.111	0.048	2.49716e-100	2	DBNDD1
1.48574e-104	1.15665	0.118	0.052	3.93618e-100	2	OSGEPL1
[truncated: 7,027 more rows]

## Sheet: cluster3.alveolar
p_val	avg_log2FC	pct.1	pct.2	p_val_adj	cluster	gene
0	4.43762	0.714	0.203	0	3	CCL20
0	3.74606	0.629	0.186	0	3	CXCL1
0	2.44564	0.761	0.35	0	3	CXCL3
0	1.88591	0.656	0.272	0	3	CD83
0	1.93198	0.619	0.251	0	3	TNFAIP3
0	2.4081	0.541	0.177	0	3	ENSG00000285744
0	2.91941	0.953	0.596	0	3	CXCL8
0	4.09026	0.43	0.088	0	3	CSF3
0	2.30214	0.599	0.275	0	3	RND1
0	2.09728	0.478	0.161	0	3	BIRC3
0	1.54158	0.513	0.24	0	3	CHI3L2
0	1.38236	0.561	0.29	0	3	SLC7A2
0	3.45242	0.403	0.132	0	3	CCL2
0	1.661	0.583	0.313	0	3	SGK1
0	2.41283	0.455	0.191	0	3	MED24
0	1.33338	0.553	0.291	0	3	ZC3H12A
0	1.20862	0.541	0.289	0	3	C4BPA
0	1.30912	0.701	0.45	0	3	LAMB3
0	1.09253	0.608	0.363	0	3	ALPL
0	1.73321	0.39	0.147	0	3	PLA2G1B
0	2.08129	0.9	0.663	0	3	SOD2
0	1.13279	0.699	0.463	0	3	PEBP4
0	1.64118	0.558	0.324	0	3	PGC
0	0.878484	0.664	0.431	0	3	SCGB3A2
0	2.98617	0.314	0.083	0	3	G0S2
0	1.08576	0.515	0.286	0	3	CLDN18
0	1.31953	0.418	0.189	0	3	SERPING1
0	2.06463	0.372	0.147	0	3	NNMT
0	1.10869	0.4	0.176	0	3	SCGB3A1
0	1.34564	0.558	0.339	0	3	HMOX1
0	3.48298	0.3	0.086	0	3	TNIP3
0	1.23547	0.691	0.478	0	3	RRAD
0	1.57526	0.803	0.591	0	3	F3
0	1.73337	0.32	0.114	0	3	ENSG00000286533
0	1.0466	0.694	0.494	0	3	MAFF
0	1.01272	0.824	0.63	0	3	SERPINA1
0	1.95667	0.321	0.133	0	3	BPGM
0	0.948835	0.713	0.525	0	3	SPTSSA
0	2.34862	0.238	0.051	0	3	RASGRP1
0	0.943774	0.784	0.602	0	3	PIGR
0	1.01656	0.901	0.719	0	3	NFKBIZ
0	1.65144	0.271	0.096	0	3	IRAK3
0	1.22988	0.909	0.735	0	3	SGPP2
0	1.57674	0.91	0.736	0	3	ICAM1
0	1.12621	0.929	0.758	0	3	NFKB1
0	2.03856	0.217	0.055	0	3	CPB2
0	1.66063	0.849	0.688	0	3	SLC6A14
0	1.20377	0.8	0.644	0	3	SFTPD
0	1.40412	0.934	0.787	0	3	IER3
0	0.84191	0.855	0.711	0	3	REL
0	2.76956	0.167	0.026	0	3	LINC02605
0	2.62926	0.17	0.034	0	3	ENSG00000289009
0	2.55836	0.168	0.038	0	3	ENSG00000289365
0	0.988813	0.881	0.754	0	3	IL1R1
0	1.19199	0.855	0.733	0	3	SERPINB1
0	1.02939	0.947	0.83	0	3	C11orf96
0	0.88668	0.945	0.832	0	3	NAMPT
0	1.17534	0.909	0.796	0	3	GADD45B
0	1.33823	0.893	0.787	0	3	SLPI
0	0.959215	0.928	0.834	0	3	TSC22D1
0	0.889001	0.846	0.755	0	3	CD44
0	3.13897	0.098	0.013	0	3	TNFAIP2
0	1.05348	0.955	0.879	0	3	SDC4
0	0.659823	0.95	0.876	0	3	LYN
0	0.79746	0.958	0.887	0	3	ZFP36
0	1.89988	0.995	0.928	0	3	CXCL2
0	0.839452	0.956	0.893	0	3	ZFAND5
0	0.616314	0.957	0.898	0	3	JUNB
0	1.07694	0.992	0.947	0	3	PNRC1
0	1.72459	0.997	0.959	0	3	NFKBIA
0	0.601787	0.99	0.969	0	3	LGALS3
0	0.626525	0.988	0.972	0	3	IER2
0	0.831707	0.997	0.983	0	3	CEBPD
0	0.517706	0.996	0.985	0	3	TOP1
0	0.611107	0.989	0.985	0	3	ELF3
0	0.53149	1	0.998	0	3	SFTPB
0	0.405924	1	1	0	3	EIF1
0	0.613672	1	1	0	3	SAT1
3.01048e-306	1.33371	0.582	0.376	7.97567e-302	3	TNFAIP8
2.47598e-303	1.26803	0.339	0.143	6.55961e-299	3	CRTAC1
9.19166e-302	1.07224	0.552	0.329	2.43515e-297	3	BCL3
6.7529e-301	1.37383	0.309	0.125	1.78905e-296	3	EVA1C
1.48682e-300	2.01653	0.18	0.051	3.93904e-296	3	CD40
5.96002e-300	0.994906	0.632	0.409	1.57899e-295	3	IRF1
1.61095e-299	1.28739	0.489	0.272	4.26788e-295	3	PLAUR
1.72484e-298	0.877455	0.734	0.541	4.56961e-294	3	HIVEP2
1.76887e-294	0.745709	0.85	0.739	4.68628e-290	3	SDR16C5
1.56003e-293	1.63345	0.361	0.17	4.13298e-289	3	DMBT1
1.80197e-290	0.601273	0.966	0.935	4.77395e-286	3	TACSTD2
8.21803e-290	0.448683	1	1	2.1772e-285	3	FTH1
6.62291e-289	0.737057	0.877	0.811	1.75461e-284	3	HIF1A
4.00994e-288	0.762921	0.921	0.898	1.06235e-283	3	TCIM
6.54434e-286	1.66989	0.205	0.065	1.73379e-281	3	SLC5A8
3.97983e-285	0.804015	0.761	0.561	1.05438e-280	3	HSPA1A
1.90203e-281	0.778915	0.829	0.726	5.03905e-277	3	TNFRSF12A
6.03355e-280	0.393843	0.999	0.995	1.59847e-275	3	NAPSA
1.71369e-279	0.807945	0.786	0.651	4.54008e-275	3	DDX21
4.49623e-279	0.83683	0.714	0.53	1.19119e-274	3	TP53BP2
3.00031e-278	1.00025	0.472	0.253	7.94872e-274	3	COLEC12
1.47152e-277	1.68425	0.294	0.124	3.8985e-273	3	CSF1
1.62522e-276	0.693614	0.842	0.7	4.30571e-272	3	EHF
4.20425e-273	1.03102	0.577	0.367	1.11383e-268	3	KDM6B
6.0338e-271	0.778457	0.762	0.586	1.59854e-266	3	ERN1
1.17808e-270	0.741066	0.728	0.533	3.1211e-266	3	MACROD2
4.48192e-270	1.11325	0.479	0.269	1.1874e-265	3	ADRB2
3.93354e-268	1.04484	0.727	0.572	1.04211e-263	3	ACSL4
1.18575e-266	0.386768	0.999	0.996	3.1414e-262	3	CYB5A
6.7883e-266	0.8487	0.819	0.711	1.79843e-261	3	FABP5
4.29923e-263	1.63569	0.212	0.073	1.13899e-258	3	LHFPL3-AS2
2.48364e-259	1.33652	0.277	0.113	6.57992e-255	3	EDNRB
7.86591e-257	0.819747	0.759	0.613	2.08392e-252	3	ARRDC3
2.01317e-254	0.517994	0.984	0.973	5.33348e-250	3	JUN
6.70421e-252	0.501662	0.963	0.929	1.77615e-247	3	HLA-DRB1
2.65516e-251	0.584642	0.871	0.757	7.03431e-247	3	CFLAR
3.8712e-251	0.958705	0.579	0.376	1.0256e-246	3	CFL2
3.80691e-249	0.629091	0.897	0.838	1.00856e-244	3	TFPI
5.6719e-246	1.05056	0.503	0.304	1.50266e-241	3	RDH10
1.44106e-244	0.530861	0.962	0.931	3.8178e-240	3	LAMP3
9.52362e-244	0.586677	0.933	0.873	2.52309e-239	3	ZFP36L1
2.75555e-242	0.719189	0.793	0.622	7.30029e-238	3	HSPA1B
1.7456e-241	0.571916	0.89	0.808	4.62462e-237	3	SDCBP
2.25012e-241	1.25781	0.233	0.088	5.96123e-237	3	SLC24A3
3.84134e-241	0.951929	0.674	0.499	1.01769e-236	3	CNKSR3
3.55645e-239	2.05328	0.136	0.036	9.42211e-235	3	ALKAL2
2.53862e-237	0.606665	0.856	0.742	6.72557e-233	3	IFITM2
3.47409e-235	0.498046	0.942	0.887	9.2039e-231	3	PPP1R15A
2.20175e-234	1.02626	0.58	0.399	5.83309e-230	3	SLC25A37
2.95256e-233	1.19593	0.296	0.132	7.82221e-229	3	DUOXA1
1.15989e-231	0.942194	0.511	0.313	3.07289e-227	3	TNIP1
2.13209e-230	0.774593	0.663	0.466	5.64854e-226	3	C3
1.92608e-226	1.78496	0.185	0.064	5.10276e-222	3	HIVEP2-DT
5.09754e-226	0.442306	0.993	0.984	1.35049e-221	3	DUSP1
4.03494e-225	0.910808	0.534	0.336	1.06898e-220	3	BCL9L
9.91656e-223	1.04676	0.486	0.297	2.6272e-218	3	KLF10
1.05392e-222	0.842887	0.58	0.385	2.79214e-218	3	TMPRSS2
7.63844e-221	2.06622	0.148	0.045	2.02365e-216	3	SLC30A4-AS1
1.9752e-219	1.32926	0.36	0.19	5.23289e-215	3	S100A9
6.23667e-219	0.993423	0.448	0.259	1.65228e-214	3	SOD3
9.23345e-219	1.44245	0.276	0.124	2.44622e-214	3	PTP4A3
8.05263e-218	0.78608	0.644	0.462	2.13338e-213	3	IER5
6.25607e-217	0.695585	0.737	0.578	1.65742e-212	3	CTSS
5.06217e-216	0.806658	0.628	0.447	1.34112e-211	3	CACHD1
2.41328e-215	1.01953	0.454	0.269	6.39352e-211	3	PDZK1IP1
1.70481e-212	1.11506	0.244	0.1	4.51656e-208	3	SCTR
1.684e-210	0.566579	0.968	0.932	4.46143e-206	3	HLA-DRA
9.31813e-210	0.475232	0.992	0.984	2.46865e-205	3	CLDN4
1.06377e-209	1.52355	0.226	0.093	2.81824e-205	3	AZGP1
3.11224e-208	0.852203	0.667	0.508	8.24526e-204	3	MTHFD2L
8.59988e-207	0.635953	0.959	0.942	2.27837e-202	3	TXNRD1
2.01551e-205	1.54711	0.288	0.139	5.3397e-201	3	FGG
4.54102e-204	0.764377	0.616	0.429	1.20305e-199	3	B4GALT5
1.3834e-203	0.993296	0.546	0.367	3.66503e-199	3	CFTR
4.26448e-202	0.880268	0.502	0.318	1.12979e-197	3	IL6R
1.63423e-201	0.886322	0.524	0.339	4.32958e-197	3	SKIL
1.50236e-198	1.52446	0.274	0.13	3.98021e-194	3	MMP7
1.69368e-198	3.37059	0.077	0.015	4.48707e-194	3	CYP3A5
2.46056e-195	0.967685	0.43	0.253	6.51877e-191	3	LAD1
6.93184e-194	1.38489	0.198	0.077	1.83645e-189	3	ABCC9
8.32294e-193	0.637225	0.686	0.518	2.205e-188	3	FOLR1
1.43757e-192	0.336952	0.999	0.993	3.80856e-188	3	SFTPA1
1.78137e-192	1.0029	0.325	0.164	4.71937e-188	3	NECAB1
3.99717e-192	0.346659	0.999	0.999	1.05897e-187	3	UBC
1.52189e-190	1.55806	0.193	0.076	4.03194e-186	3	LRRC4
8.35761e-190	0.857334	0.362	0.191	2.21418e-185	3	NPNT
6.22909e-189	1.53161	0.211	0.087	1.65027e-184	3	LUCAT1
2.40753e-188	0.971538	0.492	0.317	6.37826e-184	3	NRGN
7.50093e-187	0.881561	0.577	0.401	1.98722e-182	3	RIPK2
1.18556e-185	0.571403	0.878	0.828	3.14089e-181	3	TUBA1C
1.54313e-185	1.42773	0.182	0.069	4.0882e-181	3	IRAK2
2.49947e-185	1.10762	0.525	0.358	6.62184e-181	3	SOCS2
3.17675e-185	0.744461	0.692	0.539	8.41617e-181	3	HLA-DPB1
1.09043e-184	0.772913	0.566	0.379	2.88888e-180	3	IFNAR2
1.20463e-184	0.455757	0.898	0.83	3.19144e-180	3	JAK1
3.30687e-184	0.679772	0.695	0.544	8.7609e-180	3	SELENBP1
3.98197e-184	0.786902	0.568	0.388	1.05494e-179	3	CLIC2
8.07538e-184	0.279504	0.999	0.999	2.13941e-179	3	H3-3B
1.05453e-182	0.644229	0.765	0.628	2.79376e-178	3	HLA-DPA1
2.15037e-182	1.07001	0.403	0.236	5.69698e-178	3	MGC32805
4.80943e-182	0.337185	0.996	0.989	1.27416e-177	3	SFTPA2
5.73471e-182	0.997801	0.478	0.311	1.5193e-177	3	EMP1
7.61195e-182	0.417135	1	1	2.01663e-177	3	FTL
6.36403e-181	0.382178	0.977	0.952	1.68602e-176	3	IFITM3
5.0254e-180	0.538056	0.822	0.712	1.33138e-175	3	SELENOP
1.89317e-179	0.823364	0.575	0.409	5.01556e-175	3	SERTAD1
7.98431e-179	0.340252	0.995	0.992	2.11528e-174	3	EIF4A1
1.04912e-177	0.26662	0.999	0.998	2.77943e-173	3	JUND
1.96177e-177	0.74771	0.949	0.941	5.19731e-173	3	STEAP4
2.62011e-176	0.479056	0.989	0.972	6.94146e-172	3	CD74
1.16755e-175	0.740086	0.613	0.449	3.0932e-171	3	IFNGR1
1.68608e-174	1.55283	0.186	0.075	4.46693e-170	3	BATF
2.78994e-174	0.417751	0.924	0.874	7.39139e-170	3	MCL1
6.21441e-173	0.777785	0.503	0.325	1.64638e-168	3	SNHG15
3.59864e-171	0.376135	0.958	0.915	9.53388e-167	3	BTG3
8.41481e-171	1.11985	0.366	0.212	2.22934e-166	3	LRG1
8.53434e-171	0.978617	0.492	0.328	2.261e-166	3	CRIM1
2.79579e-170	0.654773	0.929	0.935	7.40688e-166	3	TM4SF1
6.06083e-169	1.29114	0.196	0.081	1.6057e-164	3	SLC16A10
1.23892e-168	1.61275	0.196	0.083	3.28226e-164	3	APOH
1.80322e-168	0.573186	0.884	0.816	4.77727e-164	3	EGR1
2.69561e-168	0.922141	0.339	0.183	7.14148e-164	3	DUOX1
8.77199e-168	0.92614	0.381	0.22	2.32396e-163	3	MAP1LC3A
1.89266e-166	0.824193	0.498	0.331	5.01424e-162	3	SRFBP1
3.36824e-166	0.496966	0.895	0.858	8.92348e-162	3	SLC39A8
6.74563e-166	0.976505	0.372	0.215	1.78712e-161	3	ACSL5
1.99888e-164	0.948309	0.49	0.329	5.29562e-160	3	PLPP3
2.70237e-164	0.802878	0.726	0.614	7.15938e-160	3	RASD1
9.05345e-164	0.61203	0.843	0.77	2.39853e-159	3	ODC1
3.50592e-163	0.788266	0.562	0.398	9.28823e-159	3	BMP2
1.40813e-162	1.06246	0.249	0.118	3.73056e-158	3	STX11
1.93264e-162	1.21903	0.316	0.173	5.12016e-158	3	CD274
2.24797e-162	1.06422	0.543	0.395	5.95554e-158	3	EDN1
2.76406e-160	0.453506	0.887	0.821	7.32283e-156	3	MET
7.53636e-160	0.667032	0.705	0.575	1.99661e-155	3	DLG2
9.67664e-160	0.753657	0.548	0.384	2.56363e-155	3	SAV1
1.07282e-159	0.719978	0.506	0.331	2.84223e-155	3	SELENOM
4.39042e-158	0.433529	0.898	0.834	1.16315e-153	3	ARL6IP5
2.42116e-157	1.0396	0.393	0.241	6.41439e-153	3	SOCS3
5.71987e-157	0.581267	0.745	0.618	1.51537e-152	3	DENND4A
7.41745e-157	0.493798	0.976	0.955	1.96511e-152	3	HOPX
3.75087e-156	0.390732	0.994	0.987	9.93718e-152	3	CTSH
3.7881e-156	0.482217	0.877	0.817	1.00358e-151	3	ETS2
5.07319e-156	0.498677	0.724	0.57	1.34404e-151	3	IFITM1
5.83638e-156	0.977293	0.305	0.162	1.54623e-151	3	NFKB2
6.21403e-156	1.09201	0.417	0.262	1.64628e-151	3	LAMC2
5.79906e-155	0.858303	0.582	0.434	1.53634e-150	3	NRIP1
5.93967e-155	0.466536	0.898	0.822	1.5736e-150	3	TMEM163
1.55157e-154	0.398142	0.947	0.912	4.11057e-150	3	FOSB
1.91542e-154	1.27685	0.579	0.445	5.07453e-150	3	PLIN2
1.75232e-153	0.626497	0.713	0.592	4.64242e-149	3	MPZL2
2.19782e-153	0.590647	0.76	0.65	5.82269e-149	3	TRIB1
1.1123e-152	0.841474	0.493	0.335	2.94681e-148	3	KLF2
1.33938e-152	2.0141	0.082	0.021	3.54843e-148	3	NPR1
5.56983e-152	0.59893	0.67	0.516	1.47562e-147	3	USP12
1.25887e-151	0.332123	0.999	0.998	3.33512e-147	3	HSP90AB1
9.59012e-151	0.59382	0.657	0.5	2.54071e-146	3	ENSG00000285933
1.01565e-150	0.599303	0.711	0.567	2.69076e-146	3	GAREM1
1.97987e-150	0.849782	0.637	0.504	5.24527e-146	3	DENND2B
2.09836e-150	0.92259	0.39	0.239	5.5592e-146	3	PEA15
3.79253e-150	0.96544	0.346	0.2	1.00476e-145	3	SPRY4
2.3385e-149	1.42403	0.141	0.052	6.19539e-145	3	RAI2
4.55781e-149	0.764503	0.521	0.362	1.2075e-144	3	MYC
2.96002e-148	0.358473	0.941	0.908	7.84199e-144	3	DNAJA1
1.59358e-147	0.808639	0.369	0.217	4.22187e-143	3	CYBRD1
1.66573e-147	1.48978	0.134	0.049	4.41303e-143	3	TWIST2
1.93066e-146	0.734219	0.377	0.225	5.1149e-142	3	AGBL1
2.36211e-146	2.03537	0.072	0.017	6.25793e-142	3	TNFSF14
3.03713e-146	0.659716	0.546	0.383	8.04626e-142	3	LAPTM4B
1.11732e-144	2.6098	0.047	0.008	2.96013e-140	3	ENSG00000228863
1.2345e-144	1.51497	0.138	0.052	3.27057e-140	3	CHIA
1.2869e-144	0.667024	0.806	0.735	3.40939e-140	3	CLDN1
1.62106e-144	0.355322	0.972	0.956	4.29468e-140	3	SERP1
2.8969e-144	1.45542	0.253	0.132	7.67475e-140	3	HP
4.61165e-144	1.42633	0.2	0.092	1.22177e-139	3	MUC21
8.52614e-144	0.593586	0.664	0.52	2.25883e-139	3	MAP2K3
9.09999e-144	0.346928	0.952	0.928	2.41086e-139	3	ATP6V0E1
1.01361e-143	0.420076	0.844	0.756	2.68535e-139	3	LAPTM4A
1.22329e-143	0.89237	0.459	0.303	3.24087e-139	3	BBC3
1.26296e-143	1.46993	0.178	0.076	3.34596e-139	3	EDIL3
3.17384e-143	0.982144	0.352	0.209	8.40845e-139	3	EHD1
9.14401e-143	0.582982	0.784	0.698	2.42252e-138	3	MID1IP1
5.88237e-142	1.25176	0.19	0.085	1.55842e-137	3	PIM2
2.17392e-140	0.549949	0.802	0.711	5.75938e-136	3	PMAIP1
3.81767e-140	0.376273	0.944	0.921	1.01142e-135	3	RTN4
4.72661e-140	0.399546	0.911	0.827	1.25222e-135	3	PELI1
6.99705e-140	0.654528	0.692	0.563	1.85373e-135	3	TTN
2.26125e-139	0.471053	0.82	0.731	5.99074e-135	3	DNAJB1
3.20573e-139	1.09847	0.208	0.097	8.49295e-135	3	HLA-DQA1
3.58324e-139	0.644695	0.679	0.556	9.49307e-135	3	DNTTIP2
5.39835e-139	0.703511	0.541	0.384	1.43018e-134	3	ITPKC
2.0492e-138	1.41045	0.209	0.1	5.42893e-134	3	LIF
5.69992e-138	1.30987	0.192	0.087	1.51008e-133	3	ENSG00000274215
2.16044e-137	0.450261	0.861	0.794	5.72365e-133	3	RHOB
2.65484e-137	0.455209	0.829	0.738	7.03346e-133	3	CD81
2.21309e-135	0.688079	0.48	0.323	5.86313e-131	3	ELAPOR2
5.39574e-133	0.316792	0.966	0.95	1.42949e-128	3	PEBP1
3.70223e-132	1.92186	0.074	0.019	9.80831e-128	3	ICAM4-AS1
5.55098e-132	1.13119	0.246	0.129	1.47062e-127	3	STAT4
5.67784e-132	0.362046	0.916	0.877	1.50423e-127	3	MRPL14
9.44589e-132	0.804886	0.402	0.256	2.5025e-127	3	KLHL2
3.04337e-131	1.45374	0.126	0.047	8.06281e-127	3	TRGC2
7.20754e-131	2.69031	0.056	0.012	1.90949e-126	3	DEFB4A
2.54885e-130	0.817508	0.377	0.233	6.75268e-126	3	UPP1
1.40052e-129	1.00751	0.445	0.314	3.7104e-125	3	GKN2
1.44382e-129	0.756482	0.487	0.338	3.82512e-125	3	LONRF3
2.57134e-129	0.782465	0.515	0.374	6.81225e-125	3	FAM20A
3.86204e-129	2.1671	0.069	0.018	1.02317e-124	3	TSLP
4.0475e-128	0.612054	0.623	0.478	1.0723e-123	3	MIR22HG
5.87576e-128	1.10291	0.178	0.079	1.55667e-123	3	PPP4R4
6.22589e-128	0.489742	0.596	0.434	1.64942e-123	3	ERBB4
1.27218e-127	0.721405	0.522	0.376	3.37038e-123	3	RGS16
2.6024e-127	0.296393	0.951	0.922	6.89454e-123	3	ITM2B
7.52338e-127	0.261546	0.989	0.982	1.99317e-122	3	YBX3
8.81854e-127	0.909339	0.326	0.193	2.3363e-122	3	NR1D1
9.19635e-127	0.714448	0.582	0.441	2.43639e-122	3	LPL
1.15028e-126	1.88652	0.09	0.028	3.04744e-122	3	NKX3-1
5.94917e-126	0.982186	0.178	0.08	1.57611e-121	3	LINC01937
7.41567e-126	0.893473	0.34	0.206	1.96463e-121	3	BEND7
1.5252e-124	0.444959	0.757	0.628	4.04071e-120	3	MFSD2A
2.57243e-123	1.55468	0.106	0.037	6.81514e-119	3	AGTR2
1.10032e-122	0.300591	0.998	0.998	2.91509e-118	3	SFTPC
1.22694e-122	0.725249	0.518	0.375	3.25054e-118	3	MTHFS
1.39991e-122	0.718774	0.427	0.281	3.70877e-118	3	RASSF5
1.55412e-122	0.597489	0.207	0.1	4.11733e-118	3	IL32
1.13024e-121	1.09605	0.306	0.182	2.99434e-117	3	MARCKS
2.63268e-120	1.50117	0.117	0.044	6.97476e-116	3	CES1
1.08462e-119	1.12761	0.224	0.116	2.87348e-115	3	ELK3
1.4316e-119	0.202576	0.999	0.997	3.79273e-115	3	FAU
3.13664e-119	0.38787	0.911	0.854	8.3099e-115	3	OSMR
4.3036e-119	2.31159	0.071	0.019	1.14015e-114	3	IL6
6.588e-119	0.670799	0.547	0.407	1.74536e-114	3	PRSS8
9.22587e-119	1.23417	0.163	0.073	2.44421e-114	3	ICAM4
1.08283e-118	1.66152	0.094	0.031	2.86873e-114	3	FGA
1.09953e-118	0.359681	0.94	0.915	2.91299e-114	3	EPS8
1.1111e-118	0.675719	0.532	0.389	2.94364e-114	3	NOLC1
2.13965e-118	0.896567	0.327	0.198	5.66859e-114	3	C4orf19
2.73387e-118	0.296238	0.988	0.978	7.24284e-114	3	ATP1B1
9.54675e-118	0.725835	0.497	0.352	2.52922e-113	3	JDP2
8.89645e-116	0.587654	0.574	0.435	2.35694e-111	3	SQOR
1.66187e-115	0.637144	0.637	0.524	4.40278e-111	3	SLCO3A1
6.33427e-115	0.380061	0.898	0.858	1.67814e-110	3	FAM177A1
8.59104e-115	0.291531	0.979	0.966	2.27602e-110	3	LDLR
2.88793e-114	1.71343	0.083	0.026	7.651e-110	3	PCSK2
1.47229e-113	0.689971	0.516	0.382	3.90054e-109	3	CHCHD7
3.45843e-113	0.712911	0.456	0.318	9.16243e-109	3	DEGS1
3.5357e-113	0.466879	0.736	0.62	9.36712e-109	3	HDGF
5.44591e-113	0.588631	0.522	0.378	1.44278e-108	3	ANKLE2
1.17227e-112	0.626767	0.482	0.338	3.10571e-108	3	HIVEP1
1.64227e-112	0.796702	0.383	0.251	4.35088e-108	3	NOP16
1.6334e-111	0.492443	0.692	0.567	4.32736e-107	3	TMEM265
2.09368e-111	1.32253	0.128	0.052	5.54678e-107	3	ENSG00000250509
3.20733e-111	0.592476	0.655	0.535	8.49718e-107	3	MAP3K5
2.43983e-110	0.404404	0.976	0.98	6.46383e-106	3	NCOA7
6.44765e-110	1.21824	0.129	0.053	1.70818e-105	3	CNR1
6.72002e-110	0.837647	0.303	0.181	1.78033e-105	3	IGSF3
2.08171e-109	1.26717	0.141	0.061	5.51507e-105	3	ARC
3.33398e-109	0.641195	0.44	0.298	8.83272e-105	3	BEX2
3.33602e-109	0.170212	1	1	8.83811e-105	3	TPT1
1.82713e-108	0.472199	0.723	0.614	4.84062e-104	3	BAZ1A
6.4435e-108	0.588264	0.47	0.327	1.70708e-103	3	CYLD
7.45183e-108	0.480648	0.745	0.649	1.97421e-103	3	CEBPB
1.36654e-107	0.282765	0.957	0.937	3.62039e-103	3	PPA1
3.69943e-107	0.352844	0.964	0.944	9.80089e-103	3	AQP3
4.11536e-107	0.375358	0.94	0.919	1.09028e-102	3	ERRFI1
1.75746e-106	0.797864	0.265	0.15	4.65605e-102	3	PLIN5
2.13794e-106	0.778533	0.32	0.195	5.66403e-102	3	OTUD4
9.12648e-106	0.508495	0.713	0.61	2.41788e-101	3	PTPN2
4.91338e-105	0.632426	0.551	0.422	1.3017e-100	3	GJA1
7.55788e-105	0.493607	0.685	0.571	2.00231e-100	3	EIF1B
7.86779e-105	0.58578	0.526	0.383	2.08441e-100	3	BCL10
2.51973e-104	0.418079	0.786	0.7	6.67553e-100	3	WTAP
8.87554e-104	0.85899	0.25	0.14	2.3514e-99	3	LRRC36
1.02435e-103	0.322866	0.953	0.917	2.71382e-99	3	NEDD9
1.45165e-103	0.225891	0.997	0.989	3.84587e-99	3	SFTA2
4.41879e-103	0.594264	0.494	0.359	1.17067e-98	3	CACNA2D2
1.95533e-102	0.507859	0.635	0.508	5.18024e-98	3	WDR43
8.24233e-102	0.720289	0.457	0.334	2.18364e-97	3	HLA-DRB5
1.84879e-101	1.11221	0.144	0.065	4.898e-97	3	BAMBI
3.10943e-101	0.421855	0.906	0.875	8.23782e-97	3	MSMO1
4.51285e-101	0.546002	0.598	0.476	1.19559e-96	3	PNP
5.45481e-101	0.673152	0.457	0.327	1.44514e-96	3	USP13
1.13172e-100	2.09899	0.039	0.007	2.99826e-96	3	ENSG00000289589
9.34889e-100	0.802996	0.333	0.212	2.4768e-95	3	B3GNT5
1.28325e-99	0.611723	0.471	0.336	3.39971e-95	3	IFNGR2
2.12784e-99	2.47837	0.031	0.005	5.63729e-95	3	MIR3142HG
2.32714e-99	1.28178	0.12	0.05	6.16529e-95	3	PDE9A
3.6495e-99	1.05969	0.166	0.08	9.66861e-95	3	NFKBIE
3.80145e-99	0.313771	0.896	0.851	1.00712e-94	3	CNBP
4.28069e-99	0.443269	0.698	0.582	1.13408e-94	3	HLA-E
1.41296e-98	0.68359	0.35	0.226	3.74335e-94	3	PDZD2
1.42579e-98	0.421738	0.767	0.69	3.77733e-94	3	CPM
2.32695e-98	0.738293	0.525	0.406	6.1648e-94	3	GADD45G
2.76907e-98	1.13716	0.155	0.073	7.3361e-94	3	SLC27A3
3.70064e-98	0.905286	0.26	0.152	9.80411e-94	3	ITGA6
8.13165e-98	0.245335	0.986	0.971	2.15432e-93	3	CCNL1
1.82515e-97	0.479628	0.749	0.675	4.83536e-93	3	BHLHE40
1.85716e-97	0.927831	0.248	0.143	4.92019e-93	3	FGF7
1.92238e-97	0.884459	0.268	0.159	5.09295e-93	3	SERPINB8
3.81835e-97	0.229648	0.997	0.996	1.0116e-92	3	S100A11
7.87347e-97	0.702433	0.351	0.228	2.08592e-92	3	ESAM
1.63311e-96	0.696951	0.386	0.261	4.32659e-92	3	PNO1
2.36992e-96	0.204689	0.999	0.998	6.27864e-92	3	RPS9
4.9872e-96	0.465114	0.724	0.633	1.32126e-91	3	B4GALT1
6.51699e-96	2.46762	0.034	0.006	1.72655e-91	3	OLR1
6.74125e-96	0.602592	0.46	0.328	1.78596e-91	3	SLC11A2
8.69992e-96	0.635049	0.464	0.331	2.30487e-91	3	ITGAV
1.34381e-95	0.366761	0.842	0.773	3.56016e-91	3	PIM3
1.52291e-95	0.860255	0.416	0.302	4.03463e-91	3	LCN2
1.79924e-95	2.15715	0.043	0.009	4.76673e-91	3	BCL2A1
2.12154e-95	0.872666	0.436	0.315	5.6206e-91	3	HIVEP3
2.32743e-95	1.37584	0.102	0.04	6.16607e-91	3	ENSG00000289839
2.44091e-95	0.743512	0.342	0.224	6.46671e-91	3	C1R
2.7474e-95	0.555864	0.532	0.399	7.2787e-91	3	CTSB
2.85499e-95	0.530091	0.572	0.444	7.56372e-91	3	FDX1
3.7677e-95	0.407261	0.77	0.676	9.98177e-91	3	ACSL1
6.49661e-95	0.211102	1	0.999	1.72115e-90	3	MGST1
9.59705e-95	1.10817	0.38	0.262	2.54255e-90	3	AKR1C1
2.55783e-94	1.14956	0.133	0.06	6.77646e-90	3	NFATC1
3.38191e-94	0.455339	0.682	0.572	8.9597e-90	3	DCXR
1.03816e-93	0.419668	0.744	0.647	2.75041e-89	3	UGCG
1.06942e-93	0.557187	0.52	0.389	2.83321e-89	3	EVA1A
1.408e-93	0.338732	0.877	0.814	3.7302e-89	3	HSPA8
4.3879e-93	0.370299	0.825	0.75	1.16249e-88	3	PARM1
4.57005e-93	1.70773	0.068	0.022	1.21074e-88	3	TNFRSF9
7.77534e-93	0.259925	0.976	0.967	2.05992e-88	3	KLF6
1.05033e-92	0.535362	0.562	0.436	2.78264e-88	3	NIFK
1.25776e-92	1.14032	0.133	0.06	3.33218e-88	3	HLA-L
4.18435e-92	0.406157	0.728	0.621	1.10856e-87	3	CHMP4B
4.45703e-92	0.934245	0.17	0.085	1.1808e-87	3	PRKCQ
5.92746e-92	0.606471	0.419	0.291	1.57036e-87	3	KLF9
7.995e-92	0.600256	0.385	0.257	2.11812e-87	3	RELB
1.09424e-91	0.155519	1	1	2.89897e-87	3	EEF1A1
1.36067e-91	0.518872	0.584	0.466	3.60483e-87	3	UAP1
2.29781e-91	1.79053	0.063	0.019	6.08759e-87	3	PI3
2.55077e-91	1.91861	0.146	0.071	6.75776e-87	3	TFPI2
3.44796e-91	0.412828	0.767	0.687	9.13467e-87	3	CDV3
5.82866e-91	0.508218	0.515	0.386	1.54419e-86	3	ARAP2
2.36054e-90	0.415038	0.853	0.802	6.25378e-86	3	TEAD1
2.59599e-90	0.664004	0.332	0.212	6.87755e-86	3	CFAP221
9.73905e-90	0.253072	0.968	0.949	2.58017e-85	3	MYO1B
2.40558e-89	1.19564	0.117	0.051	6.37311e-85	3	TCEAL2
2.84195e-89	0.532443	0.559	0.438	7.52919e-85	3	TGIF1
4.16474e-89	0.192591	1	0.997	1.10336e-84	3	SLC34A2
7.22534e-89	0.288495	0.902	0.872	1.91421e-84	3	PRRC2C
8.41563e-89	0.546497	0.489	0.357	2.22955e-84	3	SMAD3
2.19442e-88	0.190312	1	0.999	5.81367e-84	3	RPS4X
1.12923e-87	0.466911	0.178	0.09	2.99168e-83	3	CHST11
1.28005e-87	0.895641	0.171	0.088	3.39125e-83	3	ETS1
1.5028e-87	0.928179	0.173	0.089	3.98136e-83	3	MRC2
4.23411e-87	0.454161	0.586	0.454	1.12174e-82	3	RRAS2
5.33698e-87	0.243174	0.988	0.98	1.41393e-82	3	BTG1
1.44591e-86	0.526201	0.519	0.391	3.83065e-82	3	ZNF593
1.53693e-86	0.301021	0.931	0.9	4.07178e-82	3	TMEM165
2.48253e-86	0.41274	0.6	0.467	6.57698e-82	3	MIR222HG
2.60116e-86	0.564633	0.434	0.311	6.89125e-82	3	PCDH9
2.88625e-86	0.304271	0.869	0.815	7.64653e-82	3	STAT3
3.95751e-86	1.24053	0.119	0.053	1.04846e-81	3	CDC42EP2
8.87764e-86	0.701126	0.474	0.359	2.35195e-81	3	FLRT3
1.52494e-85	0.358289	0.694	0.575	4.04003e-81	3	ABCA3
2.59208e-85	0.544693	0.491	0.365	6.8672e-81	3	MFHAS1
3.38454e-85	0.362188	0.655	0.535	8.96666e-81	3	NEBL
3.62145e-85	1.19556	0.105	0.044	9.59431e-81	3	KCNJ8
6.52708e-85	1.31944	0.106	0.045	1.72922e-80	3	TMEM37
9.38805e-85	0.596609	0.413	0.292	2.48718e-80	3	PRNP
1.19496e-84	0.959913	0.215	0.123	3.16579e-80	3	CA12
3.1779e-84	0.737482	0.493	0.382	8.41922e-80	3	TSC22D3
3.20258e-84	0.229946	0.974	0.965	8.48459e-80	3	VAPA
4.29429e-84	0.745794	0.326	0.215	1.13769e-79	3	ELOVL7
6.64367e-84	0.360571	0.82	0.761	1.76011e-79	3	PSMA6
7.34938e-84	0.550797	0.458	0.333	1.94707e-79	3	PLSCR1
8.94898e-84	0.676372	0.331	0.217	2.37085e-79	3	TFCP2L1
1.93606e-83	1.21132	0.154	0.078	5.12921e-79	3	CCDC71L
5.67694e-83	0.518668	0.531	0.408	1.50399e-78	3	DNAJC2
5.99975e-83	0.627805	0.982	0.981	1.58951e-78	3	HSPA5
1.03595e-82	0.653888	0.344	0.23	2.74454e-78	3	ZNFX1
2.62249e-82	0.201813	0.992	0.984	6.94777e-78	3	RPL21
3.94276e-82	0.54688	0.428	0.304	1.04456e-77	3	BEX4
4.23559e-82	0.662663	0.351	0.237	1.12214e-77	3	TET3
7.85127e-82	0.653361	0.308	0.198	2.08004e-77	3	CSGALNACT2
9.89078e-82	0.671874	0.353	0.239	2.62036e-77	3	PRSS22
1.22046e-81	0.554726	0.48	0.359	3.23338e-77	3	PPP1R14C
1.77702e-81	0.364662	0.994	0.992	4.70786e-77	3	HSP90AA1
2.04099e-81	0.64483	0.48	0.367	5.4072e-77	3	CAVIN1
3.17872e-81	0.462896	0.578	0.462	8.42138e-77	3	HSD17B6
6.03269e-81	0.356838	0.85	0.8	1.59824e-76	3	CEMIP2
7.04923e-81	0.834761	0.233	0.139	1.86755e-76	3	TPPP3
2.99246e-80	1.12871	0.11	0.048	7.92793e-76	3	PREX2
3.23591e-80	0.410784	0.626	0.518	8.57289e-76	3	AQP4
5.24354e-80	0.574015	0.399	0.281	1.38917e-75	3	PCGF5
2.0176e-79	0.366956	0.769	0.698	5.34521e-75	3	TMBIM4
5.70936e-79	0.395015	0.743	0.664	1.51258e-74	3	F11R
8.64282e-79	1.36402	0.079	0.03	2.28974e-74	3	MYLK
2.10495e-78	0.185368	0.999	0.997	5.57666e-74	3	DDX5
3.52981e-78	0.580802	0.333	0.221	9.35153e-74	3	IL4R
4.09078e-78	0.746087	0.143	0.071	1.08377e-73	3	CTSE
4.6622e-78	0.452316	0.568	0.449	1.23516e-73	3	AGO2
5.33203e-78	0.262469	0.941	0.923	1.41261e-73	3	PRDX6
9.46326e-78	1.13977	0.117	0.053	2.5071e-73	3	HLA-DOA
2.37968e-77	1.31521	0.079	0.03	6.3045e-73	3	KCND3
2.60071e-77	0.775359	0.24	0.146	6.89007e-73	3	RRS1
2.71422e-77	0.320997	0.589	0.46	7.1908e-73	3	CKB
3.64257e-77	0.708481	0.29	0.187	9.65027e-73	3	MAFB
4.59558e-77	0.862093	0.281	0.183	1.21751e-72	3	SERPINF2
6.26057e-77	0.659706	0.297	0.192	1.65861e-72	3	CYRIA
1.46438e-76	1.22366	0.083	0.033	3.87958e-72	3	TAFA5
1.67233e-76	0.307337	0.892	0.852	4.43049e-72	3	CTNNB1
5.01238e-76	0.541736	0.477	0.362	1.32793e-71	3	ZDHHC3
5.83794e-76	0.448894	0.565	0.448	1.54665e-71	3	SYPL1
6.41815e-76	0.473137	0.125	0.06	1.70036e-71	3	SAA1
6.76859e-76	0.925988	0.174	0.095	1.7932e-71	3	SMPDL3A
7.16927e-76	1.20646	0.108	0.048	1.89935e-71	3	DUSP2
9.34868e-76	0.730721	0.259	0.161	2.47675e-71	3	TRIP10
1.87959e-75	0.513679	0.108	0.049	4.97961e-71	3	SAA2
2.6886e-75	0.628751	0.367	0.258	7.12291e-71	3	RNASE4
2.84879e-75	0.574981	0.399	0.284	7.54731e-71	3	GOLT1A
3.29369e-75	0.756995	0.201	0.115	8.72596e-71	3	NPL
3.48743e-75	1.00434	0.127	0.061	9.23926e-71	3	MIR17HG
5.58714e-75	0.234736	0.996	0.991	1.4802e-70	3	FOS
7.16497e-75	0.486229	0.624	0.514	1.89822e-70	3	NABP1
1.00462e-74	0.487238	0.456	0.337	2.66153e-70	3	TAB2
1.66883e-74	0.450038	0.538	0.419	4.42124e-70	3	PPP1R15B
2.67277e-74	1.07318	0.103	0.045	7.08097e-70	3	OLFM1
2.78732e-74	0.36231	0.764	0.687	7.38445e-70	3	CAT
2.8802e-74	0.250956	0.985	0.978	7.6305e-70	3	CD55
5.70765e-74	0.490536	0.487	0.368	1.51213e-69	3	CDC42EP1
7.65959e-74	0.753631	0.259	0.164	2.02925e-69	3	TMEM92
1.77928e-73	0.542406	0.352	0.239	4.71384e-69	3	PLK3
2.27475e-73	0.384748	0.653	0.539	6.02648e-69	3	SAT2
2.46776e-73	0.489879	0.567	0.459	6.53785e-69	3	SINHCAF
4.73141e-73	0.677838	0.258	0.161	1.25349e-68	3	CPNE8
9.16602e-73	0.926248	0.136	0.068	2.42835e-68	3	POU2F3
1.18991e-72	1.22118	0.086	0.035	3.15244e-68	3	GFPT2
1.2297e-72	0.464365	0.407	0.287	3.25784e-68	3	TRAF3
2.04844e-72	1.12284	0.126	0.062	5.42693e-68	3	HLA-DQA2
3.31553e-72	0.888946	0.179	0.1	8.78382e-68	3	CLCF1
3.42082e-72	0.962907	0.151	0.08	9.06278e-68	3	CPAMD8
3.77371e-72	0.578929	0.365	0.255	9.99768e-68	3	ABR
5.02601e-72	0.268105	0.951	0.938	1.33154e-67	3	ANXA5
6.47383e-72	0.268334	0.947	0.927	1.71511e-67	3	PHLDA2
1.11713e-71	1.18396	0.091	0.038	2.95961e-67	3	ENSG00000263588
1.13849e-71	0.525206	0.447	0.334	3.01621e-67	3	DPY19L1
1.60857e-71	0.360585	0.739	0.659	4.26159e-67	3	PNPLA8
1.76372e-71	0.51097	0.427	0.314	4.67262e-67	3	TXLNG
2.33083e-71	0.56625	0.38	0.27	6.17506e-67	3	NXT1
4.2144e-71	1.16966	0.109	0.05	1.11652e-66	3	CD68
4.37344e-71	0.595369	0.32	0.215	1.15865e-66	3	ALDH1A1
8.12939e-71	0.55778	0.407	0.296	2.15372e-66	3	NDUFAF4
1.48154e-70	0.590529	0.39	0.282	3.92503e-66	3	CPD
2.13778e-70	0.870951	0.198	0.116	5.66363e-66	3	DCUN1D3
2.55589e-70	0.857059	0.189	0.108	6.77133e-66	3	LYSMD2
3.51122e-70	0.238437	0.916	0.873	9.30229e-66	3	S100A14
3.76327e-70	0.432116	0.536	0.415	9.97003e-66	3	PIGA
5.3305e-70	0.514866	0.397	0.285	1.41221e-65	3	SUSD6
1.07227e-69	0.750025	0.193	0.111	2.84077e-65	3	CHST15
1.10753e-69	0.49318	0.455	0.341	2.93419e-65	3	NGRN
2.13243e-69	0.731178	0.25	0.158	5.64946e-65	3	RCL1
2.38201e-69	0.385852	0.757	0.669	6.31065e-65	3	MAP3K8
2.55792e-69	0.226885	0.932	0.896	6.7767e-65	3	EIF4A2
2.60302e-69	0.598656	0.368	0.263	6.89619e-65	3	KCNQ1
7.84105e-69	0.524128	0.713	0.651	2.07733e-64	3	ID2
1.0352e-68	1.36711	0.069	0.026	2.74255e-64	3	SEC14L6
1.69371e-68	0.434775	0.551	0.435	4.48715e-64	3	RAB21
2.12889e-68	2.39229	0.038	0.01	5.64006e-64	3	EPGN
2.74067e-68	0.764647	0.265	0.173	7.26086e-64	3	CD38
3.36008e-68	0.278178	0.876	0.831	8.90187e-64	3	SF3B5
3.47339e-68	0.563275	0.431	0.322	9.20206e-64	3	LAMC1
4.33356e-68	0.21782	0.97	0.957	1.14809e-63	3	RNF145
4.54581e-68	0.684031	0.264	0.17	1.20432e-63	3	PLAGL2
5.37139e-68	0.413252	0.148	0.078	1.42304e-63	3	ORM1
2.86206e-67	0.728542	0.218	0.132	7.58246e-63	3	NINJ2
4.18799e-67	0.617684	0.392	0.288	1.10952e-62	3	FMO5
4.2062e-67	0.51929	0.456	0.347	1.11435e-62	3	GRPEL1
5.17105e-67	0.362661	0.7	0.609	1.36997e-62	3	MRFAP1
6.37036e-67	0.186073	0.967	0.94	1.6877e-62	3	TANC2
6.78339e-67	1.32995	0.074	0.03	1.79712e-62	3	ENSG00000287682
1.30086e-66	0.367553	0.752	0.688	3.44636e-62	3	PNRC2
1.6955e-66	0.331609	0.789	0.729	4.49189e-62	3	PARD6B
1.7661e-66	2.24496	0.028	0.006	4.67892e-62	3	ENSG00000289870
2.30626e-66	0.176873	0.996	0.989	6.10998e-62	3	HNRNPC
5.11084e-66	0.257519	0.908	0.874	1.35401e-61	3	SLC25A5
6.30673e-66	0.474655	0.537	0.432	1.67084e-61	3	ST3GAL1
7.15129e-66	0.545607	0.188	0.108	1.89459e-61	3	ENSG00000253288
8.15486e-66	0.480362	0.471	0.359	2.16047e-61	3	ENSG00000290032
2.54319e-65	0.420668	0.531	0.415	6.73768e-61	3	ZHX2
3.10858e-65	0.177274	0.956	0.922	8.23556e-61	3	ZFAND3
3.77813e-65	0.524863	0.405	0.299	1.00094e-60	3	CCND3
5.50253e-65	0.27769	0.926	0.904	1.45779e-60	3	CYP2B7P
9.10508e-65	0.425528	0.512	0.398	2.41221e-60	3	GABARAPL1
9.31178e-65	2.19799	0.024	0.004	2.46697e-60	3	MROH5
1.19569e-64	0.361205	0.655	0.557	3.16774e-60	3	C2
2.32016e-64	0.456602	0.523	0.416	6.1468e-60	3	CREG1
2.65686e-64	0.821286	0.195	0.116	7.03882e-60	3	FKBP4
6.0372e-64	0.804708	0.174	0.1	1.59944e-59	3	ENSG00000229021
6.83206e-64	0.339237	0.725	0.644	1.81002e-59	3	NOP53
8.19404e-64	1.57144	0.064	0.024	2.17085e-59	3	LTF
1.01344e-63	0.303689	0.916	0.893	2.6849e-59	3	RAB7A
2.24053e-63	0.272235	0.886	0.856	5.93584e-59	3	ZFAND6
2.39149e-63	0.787877	0.185	0.109	6.33577e-59	3	TENT5B
2.9067e-63	0.806633	0.196	0.117	7.70072e-59	3	RASL11A
8.96834e-63	0.441261	0.487	0.378	2.37598e-58	3	RNF169
1.85073e-62	0.469261	0.404	0.296	4.90315e-58	3	ASS1
2.57552e-62	1.20306	0.099	0.046	6.82332e-58	3	IDO2
5.55311e-62	0.435279	0.499	0.39	1.47119e-57	3	TMEM35B
6.28799e-62	2.94122	0.028	0.006	1.66588e-57	3	SERTM2
7.81789e-62	0.995401	0.114	0.057	2.07119e-57	3	OTUD7A
7.92303e-62	0.639987	0.299	0.205	2.09905e-57	3	LACTB
9.57423e-62	0.311603	0.72	0.632	2.5365e-57	3	DOCK9
1.37543e-61	1.06109	0.126	0.065	3.64393e-57	3	TRIB2
2.84425e-61	0.428016	0.425	0.316	7.53527e-57	3	NFKBIB
8.34655e-61	0.643647	0.292	0.2	2.21125e-56	3	VDR
8.55615e-61	0.50973	0.329	0.229	2.26678e-56	3	THRB
9.57766e-61	1.022	0.114	0.057	2.53741e-56	3	BAZ1A-AS1
1.02548e-60	1.98857	0.03	0.007	2.7168e-56	3	ENSG00000271959
2.36162e-60	0.598217	0.321	0.225	6.25665e-56	3	NOC3L
2.74356e-60	0.699603	0.22	0.138	7.26851e-56	3	PMEPA1
4.43944e-60	0.382164	0.434	0.324	1.17614e-55	3	PRKCH
4.84259e-60	0.691812	0.379	0.285	1.28295e-55	3	TIFA
6.16103e-60	0.579399	0.318	0.223	1.63224e-55	3	PTK2B
6.89682e-60	0.379574	0.56	0.454	1.82717e-55	3	RYBP
9.60319e-60	0.846233	0.164	0.094	2.54417e-55	3	DDR2
1.04796e-59	0.316789	0.577	0.466	2.77635e-55	3	CDKN1A
1.38691e-59	0.261227	0.83	0.773	3.67433e-55	3	PTP4A2
1.44918e-59	1.70822	0.043	0.014	3.83932e-55	3	GJB2
3.58267e-59	1.12029	0.126	0.067	9.49158e-55	3	IL1RL2
6.619e-59	0.51379	0.367	0.267	1.75357e-54	3	INTS12
7.27099e-59	0.488106	0.226	0.142	1.9263e-54	3	CLIC3
7.58904e-59	0.944085	0.145	0.08	2.01057e-54	3	TUBB2A
8.27553e-59	0.386412	0.675	0.597	2.19244e-54	3	SMURF2
8.64483e-59	0.49884	0.334	0.235	2.29028e-54	3	GABPB1
1.60678e-58	0.499906	0.432	0.33	4.25684e-54	3	FOSL1
1.90164e-58	0.849011	0.158	0.091	5.03801e-54	3	ZNF295-AS1
2.04737e-58	0.320206	0.781	0.732	5.42409e-54	3	CD302
2.22523e-58	0.567058	0.313	0.218	5.89529e-54	3	RBPMS-AS1
2.52211e-58	0.54222	0.376	0.277	6.68182e-54	3	PMM1
2.8413e-58	0.460394	0.392	0.288	7.52745e-54	3	SLC9A8
3.14245e-58	1.12463	0.083	0.037	8.3253e-54	3	CLEC11A
4.45118e-58	0.366145	0.627	0.527	1.17925e-53	3	RASSF8
4.51514e-58	1.22227	0.101	0.049	1.1962e-53	3	ADAMTS3
6.07545e-58	0.671772	0.261	0.174	1.60957e-53	3	ASRGL1
6.36794e-58	0.580154	0.31	0.217	1.68706e-53	3	YRDC
6.76842e-58	0.546967	0.355	0.259	1.79316e-53	3	NAF1
6.82692e-58	0.424839	0.53	0.431	1.80866e-53	3	MAOA
2.7005e-57	0.373328	0.572	0.47	7.15445e-53	3	TASOR2
2.71236e-57	0.595896	0.3	0.209	7.18585e-53	3	TNFSF13
2.92578e-57	0.309588	0.753	0.69	7.75128e-53	3	DDX24
3.13269e-57	0.325915	0.687	0.594	8.29942e-53	3	CSF3R
4.05253e-57	0.16633	1	0.999	1.07364e-52	3	RPL10
7.91439e-57	0.363413	0.586	0.48	2.09676e-52	3	MAPK6
9.64947e-57	0.649005	0.29	0.203	2.55643e-52	3	SH2D4A
1.06286e-56	0.583695	0.325	0.232	2.81584e-52	3	CA8
1.09681e-56	0.346773	0.593	0.487	2.90578e-52	3	ALDH2
1.18579e-56	0.786346	0.237	0.157	3.14151e-52	3	FBXO32
2.45548e-56	0.458324	0.521	0.424	6.50529e-52	3	SNAPC1
5.13736e-56	0.36186	0.696	0.629	1.36104e-51	3	WWC1
6.66606e-56	0.318231	0.705	0.627	1.76604e-51	3	GATA6
7.19285e-56	0.577109	0.665	0.599	1.9056e-51	3	ID1
1.06607e-55	0.776524	0.109	0.055	2.82434e-51	3	RCAN2
1.21571e-55	1.35898	0.056	0.021	3.22078e-51	3	ENSG00000251194
1.30932e-55	0.667916	0.181	0.108	3.46878e-51	3	RIC3
2.91365e-55	1.09107	0.108	0.055	7.71912e-51	3	C15orf48
3.16298e-55	0.250437	0.973	0.961	8.37967e-51	3	SGMS2
4.3854e-55	0.45126	0.567	0.486	1.16182e-50	3	SLFN5
4.49125e-55	0.510509	0.317	0.224	1.18987e-50	3	CHD7
6.53949e-55	0.754052	0.165	0.097	1.73251e-50	3	HLF
7.18784e-55	0.551465	0.36	0.264	1.90427e-50	3	SOCS1
1.62791e-54	0.864845	0.176	0.107	4.31283e-50	3	S100P
1.7061e-54	0.404923	0.375	0.272	4.51996e-50	3	KDM7A
2.14751e-54	0.858966	0.157	0.092	5.68939e-50	3	FAM89A
2.15018e-54	1.21836	0.095	0.046	5.69648e-50	3	RAB7B
2.154e-54	0.588777	0.319	0.23	5.70659e-50	3	GPATCH4
2.17998e-54	0.31443	0.723	0.653	5.77542e-50	3	USP6NL
2.23461e-54	0.27219	0.808	0.756	5.92016e-50	3	DDX3X
2.704e-54	0.127195	1	1	7.16371e-50	3	RPS20
4.63075e-54	0.289852	0.75	0.677	1.22682e-49	3	ITSN2
7.62028e-54	1.57948	0.042	0.013	2.01884e-49	3	SLCO5A1
7.9162e-54	0.254452	0.802	0.735	2.09724e-49	3	TMEM59
9.82267e-54	1.92345	0.03	0.008	2.60232e-49	3	SPHK1
9.83417e-54	0.147316	0.999	0.996	2.60537e-49	3	CD9
1.11093e-53	0.383449	0.524	0.423	2.94318e-49	3	SPPL2A
1.24049e-53	0.586298	0.265	0.18	3.28642e-49	3	ENSG00000285801
1.38018e-53	0.58564	0.283	0.197	3.65651e-49	3	TRAF3IP2
1.589e-53	1.23742	0.064	0.026	4.20975e-49	3	ABLIM3
2.00954e-53	0.393038	0.499	0.398	5.32386e-49	3	MARCHF3
2.60313e-53	0.484858	0.372	0.277	6.89647e-49	3	PDLIM2
2.70812e-53	0.358159	0.617	0.528	7.17461e-49	3	ADI1
3.19284e-53	0.841475	0.071	0.03	8.45878e-49	3	CHIAP2
3.26034e-53	0.751682	0.182	0.112	8.63762e-49	3	PANX1
3.41939e-53	0.350439	0.595	0.498	9.059e-49	3	CLTB
3.78753e-53	0.414132	0.472	0.371	1.00343e-48	3	UBE2D1
3.89898e-53	0.486013	0.515	0.418	1.03296e-48	3	LPIN1
6.51651e-53	2.00864	0.038	0.012	1.72642e-48	3	WFDC12
8.30284e-53	1.0354	0.089	0.043	2.19967e-48	3	IL34
1.06588e-52	0.305971	0.671	0.586	2.82384e-48	3	SYNGR2
1.08497e-52	0.474065	0.355	0.26	2.87442e-48	3	BIRC2
1.16412e-52	0.409971	0.466	0.365	3.0841e-48	3	STARD3NL
1.2438e-52	0.846746	0.146	0.084	3.29519e-48	3	ENSG00000282012
1.34308e-52	0.336156	0.624	0.529	3.55821e-48	3	ADAM17
1.49953e-52	0.235053	0.818	0.763	3.97271e-48	3	TANK
1.8587e-52	0.250514	0.765	0.684	4.92426e-48	3	C16orf89
2.48657e-52	0.492054	0.384	0.289	6.58767e-48	3	GLTP
2.61435e-52	2.07726	0.023	0.005	6.9262e-48	3	CYP3A7
2.80795e-52	1.42904	0.083	0.039	7.4391e-48	3	HDC
3.63455e-52	0.701761	0.215	0.139	9.62901e-48	3	FRK
5.09141e-52	0.971685	0.118	0.063	1.34887e-47	3	CYB5D1
5.70958e-52	0.427421	0.397	0.297	1.51264e-47	3	SERTAD2
6.35062e-52	0.388295	0.478	0.375	1.68247e-47	3	CXCL16
6.6573e-52	0.158561	0.951	0.927	1.76372e-47	3	ROS1
7.47092e-52	0.369288	0.547	0.444	1.97927e-47	3	SUCO
7.48005e-52	0.393541	0.727	0.669	1.98169e-47	3	LINC02889
1.00715e-51	0.429353	0.475	0.38	2.66823e-47	3	MRPL32
1.01168e-51	0.242332	0.894	0.878	2.68025e-47	3	CLDN7
1.1803e-51	0.764691	0.205	0.132	3.12697e-47	3	HAS3
1.50362e-51	0.396881	0.469	0.37	3.98355e-47	3	RNF149
1.92038e-51	0.229574	0.87	0.834	5.08765e-47	3	ATP1A1
2.24161e-51	0.394655	0.12	0.064	5.93869e-47	3	CYP4B1
2.30758e-51	0.411507	0.459	0.358	6.11348e-47	3	ZBTB21
2.51984e-51	0.701805	0.498	0.411	6.67582e-47	3	TET2
2.89706e-51	0.823508	0.127	0.07	7.67517e-47	3	ENSG00000290968
3.47624e-51	0.410863	0.555	0.466	9.20961e-47	3	BAG3
4.18627e-51	0.390941	0.55	0.456	1.10907e-46	3	CASP4
6.97933e-51	0.274978	0.731	0.653	1.84903e-46	3	SESTD1
7.47118e-51	0.276551	0.805	0.75	1.97934e-46	3	SBDS
8.89463e-51	0.389111	0.489	0.388	2.35645e-46	3	RNF114
9.06094e-51	0.3929	0.573	0.483	2.40051e-46	3	NAA50
1.06932e-50	0.310503	0.776	0.727	2.83296e-46	3	PDLIM1
1.10786e-50	2.15598	0.034	0.01	2.93506e-46	3	SLC26A4
3.62492e-50	0.259791	0.415	0.31	9.60351e-46	3	GCH1
4.92971e-50	0.34198	0.513	0.413	1.30603e-45	3	NRP2
7.1541e-50	0.440013	0.441	0.345	1.89534e-45	3	RAB11FIP2
1.29595e-49	0.188951	0.965	0.959	3.43335e-45	3	UBE2D3
2.29079e-49	0.692502	0.185	0.116	6.06899e-45	3	RASSF8-AS1
2.45773e-49	0.476053	0.342	0.252	6.51127e-45	3	OTULIN
2.99833e-49	0.641991	0.228	0.153	7.94348e-45	3	INPP1
3.59052e-49	0.394105	0.553	0.463	9.51237e-45	3	ISG20
6.3588e-49	0.812183	0.146	0.086	1.68464e-44	3	ENSG00000257550
1.06255e-48	0.257121	0.817	0.774	2.81501e-44	3	CCDC47
1.84674e-48	0.232347	0.766	0.692	4.89257e-44	3	TNFRSF10B
2.5075e-48	0.236656	0.983	0.986	6.64312e-44	3	ANXA2
2.57208e-48	0.480693	0.409	0.318	6.81422e-44	3	TNFSF15
3.27658e-48	0.513311	0.317	0.231	8.68064e-44	3	ITPRIPL2
3.48412e-48	0.241549	0.825	0.771	9.23047e-44	3	CLINT1
3.51677e-48	1.41694	0.045	0.016	9.31697e-44	3	ZBTB46
3.8653e-48	0.707598	0.166	0.102	1.02403e-43	3	PLA2G10
8.15975e-48	0.504632	0.377	0.288	2.16176e-43	3	DKC1
8.92032e-48	0.170048	0.726	0.636	2.36326e-43	3	ELOVL5
9.48858e-48	0.912299	0.107	0.057	2.51381e-43	3	ENSG00000288736
9.90698e-48	0.130921	1	0.999	2.62466e-43	3	RPL23
1.22315e-47	0.359267	0.501	0.401	3.24049e-43	3	AKIRIN1
1.59284e-47	0.403638	0.395	0.3	4.21991e-43	3	UXS1
1.79743e-47	0.419841	0.49	0.398	4.76193e-43	3	BCCIP
1.971e-47	1.25554	0.048	0.018	5.22176e-43	3	TNFRSF1B
1.97398e-47	0.365386	0.625	0.548	5.22966e-43	3	EPHX1
2.327e-47	0.127228	1	0.999	6.16491e-43	3	RPL5
2.99071e-47	0.260792	0.907	0.878	7.92328e-43	3	QKI
3.11256e-47	0.344552	0.588	0.497	8.24609e-43	3	PGRMC1
3.44503e-47	0.578925	0.247	0.17	9.12691e-43	3	C12orf29
3.82402e-47	0.642838	0.218	0.145	1.0131e-42	3	CDKL1
5.01982e-47	0.361295	0.491	0.393	1.3299e-42	3	PDZD8
5.43849e-47	0.511794	0.218	0.144	1.44082e-42	3	RIPOR2
5.95228e-47	0.55597	0.259	0.18	1.57694e-42	3	DOT1L
7.34848e-47	0.363789	0.504	0.408	1.94683e-42	3	HOOK1
1.05921e-46	0.208488	0.755	0.691	2.80615e-42	3	HSPH1
1.17211e-46	0.376264	0.501	0.408	3.10527e-42	3	MRPL4
1.33038e-46	0.535345	0.3	0.218	3.52456e-42	3	PELO
1.42958e-46	0.516345	0.354	0.269	3.78739e-42	3	UTP3
1.45065e-46	0.489527	0.365	0.278	3.8432e-42	3	ZNF165
1.47051e-46	0.886112	0.071	0.032	3.89582e-42	3	ORM2
1.49136e-46	1.44534	0.057	0.024	3.95106e-42	3	IL6R-AS1
1.81902e-46	0.144067	0.977	0.975	4.81914e-42	3	RPS4Y1
1.91693e-46	0.622394	0.171	0.106	5.07851e-42	3	LSMEM1
2.32445e-46	0.294054	0.718	0.649	6.15817e-42	3	PRMT1
2.78496e-46	1.0155	0.087	0.043	7.37819e-42	3	ENSG00000253256
3.0911e-46	0.673006	0.188	0.121	8.18926e-42	3	EIF4EBP3
4.87173e-46	0.462806	0.327	0.24	1.29067e-41	3	SEMA4B
8.64677e-46	0.857543	0.121	0.069	2.29079e-41	3	PRKCQ-AS1
1.04586e-45	0.277969	0.716	0.644	2.7708e-41	3	TMEM243
2.40365e-45	0.231225	0.855	0.822	6.368e-41	3	TAF1D
2.44282e-45	0.828565	0.137	0.081	6.47176e-41	3	DGUOK-AS1
4.9693e-45	0.382201	0.588	0.51	1.31652e-40	3	IMP3
5.00479e-45	0.483686	0.301	0.218	1.32592e-40	3	PRXL2C
5.40555e-45	1.56743	0.035	0.012	1.43209e-40	3	TMEM88
8.14596e-45	0.569428	0.253	0.177	2.15811e-40	3	RELA
9.36014e-45	0.684219	0.151	0.091	2.47978e-40	3	ACSM3
9.60717e-45	1.27472	0.042	0.015	2.54523e-40	3	TANK-AS1
1.05349e-44	0.286135	0.665	0.581	2.79101e-40	3	PITPNB
1.41158e-44	0.389653	0.444	0.351	3.73969e-40	3	SMG7
2.02023e-44	0.203172	0.841	0.81	5.35221e-40	3	TUBB4B
2.05052e-44	0.340578	0.403	0.308	5.43244e-40	3	ZNRF3
2.08685e-44	0.456536	0.34	0.254	5.52869e-40	3	TMEM167B
2.40803e-44	0.650594	0.191	0.125	6.3796e-40	3	GPR157
3.86697e-44	0.390114	0.367	0.275	1.02448e-39	3	PPTC7
4.45557e-44	0.278	0.603	0.512	1.18042e-39	3	ARHGAP26
6.52526e-44	1.05954	0.085	0.043	1.72874e-39	3	PLPPR1
8.02258e-44	1.24699	0.059	0.026	2.12542e-39	3	PLA2G4E
9.4717e-44	0.51421	0.185	0.118	2.50934e-39	3	DLL4
1.00997e-43	0.630453	0.199	0.132	2.67571e-39	3	ODF3B
1.22643e-43	0.388105	0.429	0.339	3.24919e-39	3	BORCS7
1.26464e-43	0.342622	0.684	0.619	3.35042e-39	3	ITGB6
1.28801e-43	0.797277	0.116	0.065	3.41233e-39	3	CLMN
1.67192e-43	0.203205	0.997	0.996	4.42941e-39	3	S100A10
1.73447e-43	0.325203	0.449	0.352	4.59513e-39	3	ADAMTS9-AS2
3.49997e-43	0.290871	0.592	0.504	9.27248e-39	3	SPEN
3.52771e-43	0.426742	0.415	0.327	9.34595e-39	3	PRELID3B
4.72026e-43	0.256795	0.776	0.729	1.25054e-38	3	ARPC5L
5.74991e-43	0.275357	0.813	0.778	1.52332e-38	3	CYCS
6.59881e-43	0.814288	0.158	0.099	1.74822e-38	3	CYP7B1
1.13636e-42	0.462823	0.25	0.173	3.01056e-38	3	BCAT1
1.14596e-42	0.378674	0.467	0.378	3.03599e-38	3	NFIL3
1.27261e-42	0.892003	0.092	0.048	3.37153e-38	3	OVOL1
2.35689e-42	0.573593	0.234	0.162	6.24411e-38	3	ZPR1
3.74439e-42	0.480569	0.321	0.24	9.92002e-38	3	RRP15
5.45005e-42	0.91965	0.073	0.035	1.44388e-37	3	PDE8B
5.98323e-42	0.475232	0.323	0.241	1.58514e-37	3	FAM241A
8.66813e-42	1.72258	0.031	0.01	2.29645e-37	3	TNNT2
9.31003e-42	0.342997	0.526	0.436	2.46651e-37	3	CEBPZ
1.21927e-41	1.28915	0.051	0.021	3.23021e-37	3	GNMT
1.37377e-41	0.631569	0.172	0.11	3.63953e-37	3	ST8SIA4
2.47686e-41	0.430336	0.359	0.275	6.56195e-37	3	R3HDM4
3.23217e-41	0.294184	0.648	0.571	8.56299e-37	3	KPNA4
3.36609e-41	0.982289	0.081	0.041	8.91778e-37	3	FZD7
3.5894e-41	0.616043	0.193	0.128	9.50941e-37	3	NAB1
4.05503e-41	0.612663	0.222	0.154	1.0743e-36	3	DEPP1
9.68378e-41	0.423414	0.348	0.264	2.56552e-36	3	SYS1
1.09603e-40	0.667146	0.176	0.114	2.90371e-36	3	SLC16A5
1.48949e-40	0.384887	0.397	0.31	3.94609e-36	3	THAP9-AS1
2.02311e-40	1.08561	0.066	0.031	5.35982e-36	3	GPR68
2.0341e-40	0.13746	0.949	0.933	5.38895e-36	3	GPRC5A
2.45723e-40	0.840977	0.114	0.066	6.50995e-36	3	ENSG00000290008
2.71895e-40	0.475422	0.277	0.201	7.20332e-36	3	VSIG2
2.76245e-40	0.391185	0.41	0.324	7.31855e-36	3	MAP2K1
3.14326e-40	1.02282	0.078	0.039	8.32745e-36	3	ST20-AS1
3.26667e-40	0.309315	0.507	0.413	8.6544e-36	3	CSRNP1
3.35678e-40	0.280859	0.796	0.757	8.89313e-36	3	NR3C2
3.79164e-40	0.263397	0.738	0.688	1.00452e-35	3	AK1
7.72011e-40	0.505677	0.441	0.358	2.04529e-35	3	RCAN1
9.43092e-40	0.469628	0.217	0.149	2.49853e-35	3	FKBP5
9.64617e-40	0.480426	0.284	0.208	2.55556e-35	3	SLC41A1
1.05977e-39	0.574038	0.278	0.205	2.80765e-35	3	KLF4
1.36406e-39	1.12927	0.054	0.024	3.6138e-35	3	GRID1
1.75829e-39	0.394091	0.436	0.351	4.65823e-35	3	ABTB2
2.38492e-39	0.380819	0.393	0.307	6.31836e-35	3	BRIX1
2.93092e-39	0.359776	0.402	0.314	7.7649e-35	3	RILPL2
3.09598e-39	0.71484	0.135	0.083	8.20218e-35	3	AADAC
3.35914e-39	0.323938	0.523	0.437	8.89937e-35	3	DICER1
3.65709e-39	0.613592	0.174	0.114	9.68874e-35	3	FAM110B
3.88703e-39	0.260936	0.662	0.587	1.02979e-34	3	UBE2E1
4.32387e-39	0.209734	0.865	0.845	1.14552e-34	3	GSPT1
5.3186e-39	0.284856	0.672	0.605	1.40906e-34	3	WIF1
6.15009e-39	0.427479	0.368	0.287	1.62934e-34	3	TMEM41A
7.03143e-39	1.1274	0.059	0.027	1.86284e-34	3	KDM7A-DT
7.39139e-39	0.283038	0.495	0.399	1.9582e-34	3	NAA15
7.88859e-39	0.710268	0.131	0.079	2.08992e-34	3	TMEM51
1.05036e-38	0.577343	0.145	0.09	2.78272e-34	3	LIMASI
1.12498e-38	0.824384	0.101	0.056	2.98042e-34	3	HTRA1
2.01668e-38	1.31492	0.043	0.017	5.34278e-34	3	STAT5A
2.28969e-38	0.185169	0.917	0.897	6.06607e-34	3	MAP1LC3B
2.45673e-38	0.434314	0.296	0.219	6.50862e-34	3	SAMD5
2.47422e-38	0.370997	0.374	0.29	6.55495e-34	3	PISD
2.74791e-38	0.515858	0.271	0.198	7.28005e-34	3	ENSG00000214708
3.10593e-38	0.566843	0.226	0.159	8.22853e-34	3	NIP7
3.53293e-38	0.931923	0.073	0.037	9.3598e-34	3	ENSG00000260971
3.72829e-38	0.3205	0.54	0.459	9.87736e-34	3	FCHO2
4.95611e-38	1.53142	0.034	0.012	1.31302e-33	3	SNCAIP
5.20987e-38	0.149373	0.949	0.912	1.38025e-33	3	TOMM7
5.81101e-38	1.67202	0.029	0.009	1.53951e-33	3	ENSG00000286780
6.06307e-38	0.284806	0.536	0.449	1.60629e-33	3	GAB2
6.09821e-38	0.491609	0.214	0.148	1.6156e-33	3	DNM3
6.52718e-38	0.362592	0.464	0.38	1.72925e-33	3	TBK1
6.62891e-38	0.501195	0.279	0.206	1.7562e-33	3	TMEM30B
6.94334e-38	0.356014	0.711	0.653	1.8395e-33	3	NCEH1
7.43983e-38	0.486474	0.31	0.235	1.97103e-33	3	PAK1IP1
9.64e-38	2.74107	0.01	0.001	2.55393e-33	3	SLCO5A1-AS1
1.12959e-37	0.40582	0.363	0.282	2.99263e-33	3	LTV1
1.22099e-37	0.615023	0.202	0.139	3.23476e-33	3	GBP3
1.45773e-37	0.738828	0.189	0.129	3.86196e-33	3	HLA-DRB6
1.79753e-37	0.38931	0.555	0.483	4.76219e-33	3	ZBTB38
1.90134e-37	0.191276	0.842	0.807	5.03723e-33	3	SELENOW
1.90731e-37	0.410266	0.341	0.261	5.05303e-33	3	POLR1F
2.77689e-37	0.518491	0.269	0.198	7.35682e-33	3	CASP10
2.83986e-37	0.227189	0.647	0.576	7.52364e-33	3	GLUD1
3.10883e-37	0.595366	0.186	0.125	8.23623e-33	3	RRP1
3.49504e-37	0.402086	0.34	0.26	9.2594e-33	3	C8orf34-AS1
4.10877e-37	0.463404	0.279	0.206	1.08854e-32	3	HAGLR
4.33503e-37	0.228394	0.867	0.841	1.14848e-32	3	DUSP6
4.95536e-37	0.325474	0.5	0.418	1.31282e-32	3	ZDHHC9
5.96586e-37	0.543609	0.23	0.163	1.58054e-32	3	CISH
7.93532e-37	0.20999	0.82	0.777	2.1023e-32	3	PSME4
1.21968e-36	0.383837	0.375	0.294	3.23131e-32	3	FUNDC2
1.22264e-36	0.39947	0.362	0.283	3.23914e-32	3	DPH3
1.29608e-36	0.359527	0.542	0.468	3.4337e-32	3	BCL6
2.35539e-36	0.453306	0.503	0.428	6.24013e-32	3	SDF2L1
2.71315e-36	0.556238	0.203	0.14	7.18795e-32	3	SBF2
3.00363e-36	0.172697	0.873	0.847	7.95751e-32	3	SMC5
3.91637e-36	0.366789	0.384	0.301	1.03756e-31	3	BOD1
4.68767e-36	0.330282	0.727	0.681	1.2419e-31	3	TXNIP
4.83852e-36	0.110384	1	1	1.28187e-31	3	S100A6
5.63813e-36	1.00028	0.063	0.03	1.49371e-31	3	PKIG
5.88708e-36	0.796774	0.132	0.082	1.55966e-31	3	LINC02478
6.01227e-36	0.173064	0.9	0.868	1.59283e-31	3	CLIC1
6.1502e-36	0.492195	0.312	0.24	1.62937e-31	3	LYAR
8.3196e-36	0.171807	0.939	0.92	2.20411e-31	3	RASEF
9.29995e-36	0.46518	0.281	0.209	2.46384e-31	3	ACADL
9.9044e-36	0.446218	0.261	0.19	2.62397e-31	3	RAP2B
1.02218e-35	0.380195	0.385	0.305	2.70807e-31	3	NINJ1
1.02404e-35	0.750338	0.11	0.065	2.71298e-31	3	SLC16A11
1.30805e-35	0.213632	0.798	0.75	3.46541e-31	3	YWHAQ
1.33298e-35	0.36579	0.415	0.335	3.53146e-31	3	NCBP2
1.35248e-35	0.349981	0.418	0.336	3.58313e-31	3	EXOSC7
1.45127e-35	0.573793	0.188	0.128	3.84485e-31	3	LINC00472
1.59497e-35	0.418393	0.284	0.211	4.22556e-31	3	ABHD17B
1.75892e-35	0.18768	0.845	0.809	4.65989e-31	3	KLF5
2.52465e-35	0.177209	0.873	0.849	6.68857e-31	3	ATP6V0C
2.8662e-35	0.315632	0.549	0.467	7.59341e-31	3	FER
3.06373e-35	0.648848	0.089	0.049	8.11674e-31	3	CNTN4
5.92474e-35	0.199311	0.84	0.808	1.56964e-30	3	CNN3
7.3238e-35	0.714997	0.182	0.125	1.9403e-30	3	KDM2B
7.70414e-35	0.373831	0.331	0.253	2.04106e-30	3	UBTD2
8.64872e-35	0.368249	0.4	0.322	2.2913e-30	3	USP38
9.13879e-35	0.463933	0.251	0.183	2.42114e-30	3	CTPS1
1.0027e-34	0.297695	0.53	0.443	2.65645e-30	3	DYRK3
1.00707e-34	0.36513	0.449	0.371	2.66804e-30	3	AASS
1.04548e-34	0.121326	0.987	0.981	2.76979e-30	3	CHD2
1.20091e-34	0.275561	0.523	0.436	3.18156e-30	3	COQ10B
1.54098e-34	0.120289	1	0.999	4.08252e-30	3	RPL9
1.88968e-34	0.269222	0.745	0.702	5.00632e-30	3	MGLL
2.22212e-34	0.736218	0.128	0.08	5.88707e-30	3	CFB
2.30759e-34	0.117018	0.989	0.985	6.11349e-30	3	GNG5
2.66395e-34	0.217223	0.432	0.342	7.0576e-30	3	CACNB4
2.71086e-34	0.858269	0.096	0.055	7.18188e-30	3	PTGES
2.84803e-34	0.431332	0.315	0.242	7.54528e-30	3	FAM8A1
3.02695e-34	0.567814	0.2	0.139	8.0193e-30	3	ENSG00000287860
3.35681e-34	0.225735	0.884	0.872	8.89319e-30	3	DHCR24
3.75206e-34	0.136327	0.976	0.965	9.94032e-30	3	MYO6
4.18742e-34	0.387545	0.416	0.337	1.10937e-29	3	TDRP
4.63446e-34	0.195986	0.859	0.836	1.22781e-29	3	CIAO2B
5.02573e-34	1.7488	0.022	0.007	1.33147e-29	3	SLCO1A2
5.21495e-34	0.298659	0.514	0.434	1.3816e-29	3	MPZL1
6.11762e-34	0.120619	1	0.999	1.62074e-29	3	RPL11
6.67572e-34	0.415319	0.298	0.225	1.7686e-29	3	RIOK1
7.32742e-34	0.247422	0.649	0.576	1.94125e-29	3	SLMAP
7.34266e-34	0.288706	0.487	0.404	1.94529e-29	3	USP10
9.36929e-34	0.458057	0.266	0.198	2.48221e-29	3	PPRC1
1.46775e-33	0.317277	0.452	0.371	3.88852e-29	3	IFNAR1
1.51508e-33	0.411088	0.323	0.25	4.0139e-29	3	SMAD1
1.88608e-33	0.348688	0.464	0.386	4.99679e-29	3	ALG2
2.075e-33	0.251802	0.651	0.577	5.49729e-29	3	COA4
2.1211e-33	0.300218	0.46	0.377	5.61943e-29	3	SLC36A4
2.20766e-33	0.306964	0.479	0.399	5.84876e-29	3	EIF2S1
2.28261e-33	0.657063	0.193	0.135	6.04733e-29	3	FBLN5
3.74593e-33	0.379946	0.315	0.24	9.9241e-29	3	CEBPA
4.43929e-33	0.153569	0.902	0.882	1.1761e-28	3	EIF3E
6.21608e-33	0.323183	0.469	0.389	1.64683e-28	3	LRIG1
8.24894e-33	0.355709	0.436	0.359	2.18539e-28	3	ARMT1
8.51891e-33	0.307026	0.581	0.509	2.25692e-28	3	MAP4K5
9.28878e-33	0.461824	0.267	0.2	2.46088e-28	3	TPRA1
9.32634e-33	0.406515	0.312	0.24	2.47083e-28	3	ALDH6A1
1.05508e-32	0.237352	0.739	0.69	2.79521e-28	3	HNRNPF
1.08428e-32	0.260164	0.557	0.473	2.87259e-28	3	EEF1E1
1.17785e-32	0.261625	0.579	0.506	3.12049e-28	3	EFNA5
1.178e-32	0.523256	0.253	0.188	3.12089e-28	3	RASSF1
1.55692e-32	0.319479	0.436	0.356	4.12476e-28	3	IGFBP4
1.65027e-32	0.836821	0.114	0.07	4.37207e-28	3	ATP13A4-AS1
1.70056e-32	1.09634	0.05	0.023	4.50528e-28	3	FAM20C
1.70754e-32	0.284018	0.665	0.601	4.52378e-28	3	NCOA4
1.75932e-32	0.853882	0.08	0.044	4.66098e-28	3	CFLAR-AS1
1.78225e-32	0.489794	0.268	0.201	4.72171e-28	3	C6orf132
1.82789e-32	0.867197	0.079	0.043	4.84263e-28	3	SNHG26
1.85458e-32	0.252863	0.764	0.73	4.91333e-28	3	SELENOS
1.90752e-32	0.69238	0.085	0.047	5.0536e-28	3	PDPN
1.96339e-32	0.212865	0.772	0.733	5.20162e-28	3	DIAPH2
2.06291e-32	0.190731	0.82	0.779	5.46526e-28	3	RSL1D1
2.46132e-32	0.542566	0.199	0.14	6.52078e-28	3	DYRK3-AS1
2.55254e-32	0.546333	0.167	0.113	6.76246e-28	3	CDH26
4.10031e-32	0.308527	0.481	0.402	1.08629e-27	3	MAN2A1
4.55814e-32	0.115925	0.99	0.982	1.20759e-27	3	OAZ1
4.93762e-32	0.376355	0.343	0.27	1.30812e-27	3	PRRG4
5.41266e-32	0.291668	0.71	0.67	1.43398e-27	3	ATP1B3
5.58767e-32	0.270441	0.663	0.605	1.48034e-27	3	HLA-DMA
5.96188e-32	0.343704	0.356	0.28	1.57948e-27	3	SCN1A
6.02291e-32	0.263085	0.588	0.507	1.59565e-27	3	RAB3IP
6.59351e-32	0.737303	0.115	0.071	1.74682e-27	3	ENSG00000264825
6.94004e-32	1.30596	0.038	0.016	1.83862e-27	3	ENSG00000282033
9.06123e-32	0.350431	0.381	0.304	2.40059e-27	3	NOP14
9.76042e-32	0.333718	0.429	0.349	2.58583e-27	3	RCN1
9.94526e-32	0.448628	0.263	0.197	2.6348e-27	3	MTURN
1.08418e-31	0.664335	0.144	0.094	2.87233e-27	3	LRRK1
1.18204e-31	0.455343	0.275	0.208	3.13158e-27	3	TNFRSF10A
1.24133e-31	0.316271	0.428	0.348	3.28866e-27	3	ANKRD50
1.40329e-31	0.330355	0.402	0.326	3.71773e-27	3	CHORDC1
1.49738e-31	0.225908	0.633	0.566	3.96702e-27	3	DDX3Y
1.62902e-31	0.364654	0.446	0.374	4.31577e-27	3	EBNA1BP2
1.74308e-31	0.369442	0.51	0.441	4.61795e-27	3	PRORP
2.2533e-31	0.255763	0.538	0.457	5.96966e-27	3	PHF20
2.87624e-31	0.365598	0.316	0.245	7.62003e-27	3	LONRF1
3.22471e-31	0.250757	0.572	0.488	8.54323e-27	3	ABCF1
3.26067e-31	0.509661	0.205	0.147	8.6385e-27	3	HOXD1
3.56681e-31	1.05319	0.051	0.024	9.44955e-27	3	SOCS3-DT
3.59834e-31	0.396309	0.29	0.221	9.53309e-27	3	BMAL1
3.62391e-31	0.876017	0.076	0.042	9.60083e-27	3	MALINC1
3.77154e-31	0.401413	0.587	0.535	9.99194e-27	3	PTGS2
4.43532e-31	0.854523	0.071	0.038	1.17505e-26	3	CLMP
4.56927e-31	0.240911	0.647	0.579	1.21054e-26	3	AGFG1
4.66368e-31	1.65033	0.02	0.006	1.23555e-26	3	ENSG00000285639
5.13411e-31	0.80141	0.088	0.05	1.36018e-26	3	ZNF341-AS1
5.72737e-31	0.42552	0.274	0.207	1.51735e-26	3	IDH3A
6.14137e-31	2.12567	0.014	0.003	1.62703e-26	3	CAMK1G
6.21978e-31	0.404134	0.169	0.115	1.64781e-26	3	CALCRL-AS1
6.28436e-31	0.425419	0.307	0.238	1.66492e-26	3	IGF2BP2
7.89002e-31	0.268627	0.629	0.567	2.0903e-26	3	LARP4
8.57564e-31	0.17641	0.835	0.787	2.27194e-26	3	NFAT5
8.72751e-31	0.349755	0.364	0.29	2.31218e-26	3	ATG101
9.57216e-31	0.505361	0.243	0.181	2.53595e-26	3	METRNL
1.07702e-30	0.255392	0.7	0.651	2.85334e-26	3	IPO7
1.25885e-30	0.356391	0.366	0.293	3.33508e-26	3	ERVK3-1
1.26504e-30	0.299214	0.453	0.375	3.35146e-26	3	AKIRIN2
1.30122e-30	0.137969	0.968	0.963	3.44732e-26	3	ARF4
1.37125e-30	0.266447	0.739	0.699	3.63285e-26	3	PFDN2
1.56369e-30	0.399617	0.239	0.176	4.14269e-26	3	NUAK2
1.9379e-30	0.159389	0.846	0.803	5.13407e-26	3	BLVRB
1.99283e-30	0.311539	0.58	0.517	5.2796e-26	3	CA2
2.00973e-30	1.14373	0.044	0.02	5.32437e-26	3	LINC00964
2.21891e-30	0.131108	0.941	0.907	5.87857e-26	3	TOMM20
2.52393e-30	0.535381	0.209	0.15	6.68664e-26	3	ST20
3.11596e-30	0.221701	0.457	0.374	8.25511e-26	3	OSBPL3
3.52862e-30	0.179681	0.814	0.764	9.34836e-26	3	TSTD1
4.42849e-30	0.266995	0.687	0.635	1.17324e-25	3	EIF5B
5.81489e-30	0.345649	0.369	0.298	1.54054e-25	3	CARD19
5.89473e-30	0.478968	0.235	0.174	1.56169e-25	3	UTP20
6.02262e-30	0.227052	0.485	0.404	1.59557e-25	3	SHB
6.54063e-30	1.87844	0.022	0.007	1.73281e-25	3	LINC01767
1.10424e-29	0.396861	0.334	0.265	2.92547e-25	3	TRMT10C
1.7475e-29	1.35091	0.032	0.013	4.62966e-25	3	REN
1.78981e-29	0.472883	0.253	0.191	4.74176e-25	3	MTSS1
1.91601e-29	0.344115	0.15	0.1	5.07608e-25	3	ZBTB16
2.05995e-29	0.234055	0.689	0.633	5.45744e-25	3	ZFC3H1
2.37222e-29	1.14295	0.038	0.017	6.28473e-25	3	HS3ST1
2.37446e-29	0.387988	0.303	0.235	6.29067e-25	3	JMJD6
2.39002e-29	0.258974	0.568	0.494	6.33187e-25	3	EIF6
2.75362e-29	0.567413	0.155	0.105	7.29517e-25	3	EP300-AS1
2.86724e-29	0.536041	0.199	0.143	7.59618e-25	3	TLCD3A
2.95687e-29	0.261859	0.538	0.458	7.83363e-25	3	ISCU
3.1549e-29	1.52376	0.024	0.008	8.35827e-25	3	ARHGAP31-AS1
3.34401e-29	1.03682	0.034	0.014	8.8593e-25	3	SAA4
3.3539e-29	0.93651	0.042	0.019	8.88548e-25	3	WAKMAR2
3.74863e-29	0.185366	0.822	0.79	9.93125e-25	3	RALY
3.95236e-29	0.188826	0.792	0.753	1.0471e-24	3	PTTG1IP
4.08852e-29	0.251429	0.544	0.467	1.08317e-24	3	STRAP
4.43226e-29	0.942678	0.052	0.025	1.17424e-24	3	SLC19A3
4.43431e-29	0.399528	0.266	0.201	1.17478e-24	3	PATL1
4.75773e-29	0.505846	0.142	0.094	1.26046e-24	3	MGAT4A
4.77376e-29	0.326224	0.409	0.336	1.26471e-24	3	RPF2
4.80116e-29	2.09383	0.015	0.004	1.27197e-24	3	C8A
5.28262e-29	0.42424	0.262	0.199	1.39953e-24	3	SIAE
5.73463e-29	0.364636	0.349	0.278	1.51928e-24	3	QDPR
5.94077e-29	0.223806	0.762	0.719	1.57389e-24	3	CHMP2B
6.29354e-29	0.287893	0.489	0.415	1.66735e-24	3	TMEM205
6.56161e-29	0.332921	0.392	0.319	1.73837e-24	3	CCDC50
6.83576e-29	0.260564	0.611	0.545	1.811e-24	3	BAG1
7.19483e-29	0.808012	0.085	0.05	1.90613e-24	3	IFNLR1
8.50948e-29	0.277578	0.428	0.356	2.25442e-24	3	ZFP36L2
8.62909e-29	0.522726	0.14	0.092	2.2861e-24	3	ENSG00000233635
8.96529e-29	1.00966	0.055	0.028	2.37517e-24	3	CTSF
1.31633e-28	0.391597	0.278	0.214	3.48736e-24	3	GRK3
1.32716e-28	0.479691	0.293	0.227	3.51605e-24	3	CHI3L1
1.39952e-28	1.18231	0.045	0.021	3.70776e-24	3	C2CD4B
1.47464e-28	0.643688	0.136	0.09	3.90676e-24	3	FAM110C
1.53792e-28	0.294657	0.455	0.38	4.0744e-24	3	HIGD1A
2.0067e-28	0.451209	0.22	0.162	5.31634e-24	3	NOP2
2.18379e-28	0.389342	0.222	0.162	5.78552e-24	3	NEO1
2.43102e-28	1.41152	0.039	0.018	6.4405e-24	3	CXCL5
2.96012e-28	0.240587	0.485	0.404	7.84226e-24	3	SMAGP
2.98844e-28	0.286757	0.358	0.284	7.91727e-24	3	LRRC8B
3.40496e-28	0.755543	0.073	0.04	9.02077e-24	3	STK10
3.81351e-28	0.207449	0.733	0.684	1.01031e-23	3	PRKAR1A
4.14161e-28	0.325462	0.278	0.211	1.09724e-23	3	RNF19B
4.42488e-28	0.23504	0.572	0.495	1.17228e-23	3	DNAJB9
4.56463e-28	0.412351	0.274	0.211	1.20931e-23	3	CCDC69
4.59702e-28	0.215461	0.755	0.723	1.21789e-23	3	MIDN
4.62687e-28	1.42678	0.029	0.011	1.2258e-23	3	TMEM213
4.7027e-28	0.473239	0.209	0.152	1.24589e-23	3	DENND2D
4.9264e-28	0.618917	0.116	0.074	1.30515e-23	3	PDK4
5.14396e-28	0.447738	0.219	0.161	1.36279e-23	3	RILP
5.34896e-28	0.378964	0.281	0.216	1.4171e-23	3	ITPRIP
6.35535e-28	0.199613	0.683	0.626	1.68372e-23	3	AMD1
6.81374e-28	0.148403	0.826	0.787	1.80516e-23	3	CAPN2
6.99011e-28	1.60892	0.021	0.007	1.85189e-23	3	CYP17A1
7.4762e-28	0.915173	0.058	0.03	1.98067e-23	3	FAM226B
7.76785e-28	0.314662	0.358	0.287	2.05794e-23	3	MTMR12
7.80354e-28	0.737072	0.085	0.05	2.06739e-23	3	PLEKHB1
8.293e-28	0.232812	0.615	0.545	2.19707e-23	3	TMED5
8.74049e-28	0.428798	0.233	0.174	2.31562e-23	3	TOMM34
9.22193e-28	0.39281	0.343	0.277	2.44317e-23	3	RAB38
1.00355e-27	1.13984	0.035	0.015	2.65871e-23	3	IL27RA
1.07124e-27	0.227394	0.487	0.404	2.83803e-23	3	RIMKLB
1.18946e-27	0.677491	0.1	0.062	3.15123e-23	3	F11
1.59897e-27	0.137635	0.922	0.912	4.23616e-23	3	TSPAN3
1.75428e-27	0.231625	0.573	0.501	4.64761e-23	3	MTCH1
1.81571e-27	0.790573	0.061	0.032	4.81036e-23	3	DENND5B
2.24822e-27	0.26733	0.521	0.446	5.95621e-23	3	CKAP4
2.47423e-27	0.339118	0.394	0.323	6.55498e-23	3	RASGRF1
2.58471e-27	0.390707	0.234	0.174	6.84768e-23	3	TAF4B
2.8411e-27	1.29942	0.031	0.013	7.52693e-23	3	ENSG00000289852
3.51376e-27	0.306613	0.493	0.424	9.309e-23	3	ALOX15B
3.55083e-27	0.47663	0.166	0.116	9.40721e-23	3	ENSG00000290689
3.58834e-27	0.367961	0.339	0.273	9.50658e-23	3	MRTO4
4.06225e-27	1.04148	0.047	0.023	1.07621e-22	3	CHRDL2
4.85531e-27	0.279494	0.535	0.468	1.28632e-22	3	DOCK4
5.17805e-27	0.264845	0.439	0.364	1.37182e-22	3	SETD3
5.43158e-27	0.234084	0.551	0.476	1.43899e-22	3	ABCE1
5.78822e-27	0.392563	0.515	0.449	1.53347e-22	3	GADD45A
8.77324e-27	0.255716	0.503	0.426	2.32429e-22	3	ENSG00000290927
1.24026e-26	0.777935	0.068	0.038	3.28581e-22	3	FGF18
1.34317e-26	0.367997	0.229	0.17	3.55847e-22	3	SLC16A4
1.34539e-26	0.910637	0.048	0.024	3.56433e-22	3	SCNN1G
2.17838e-26	0.187561	0.763	0.714	5.77117e-22	3	UBL3
2.3187e-26	0.578211	0.165	0.117	6.14292e-22	3	ENSG00000272009
2.33214e-26	0.585686	0.126	0.084	6.17854e-22	3	LINC00641
2.41539e-26	0.333357	0.303	0.238	6.39908e-22	3	CA13
2.44014e-26	0.183075	0.787	0.745	6.46465e-22	3	SNHG16
2.89547e-26	0.388668	0.298	0.236	7.67096e-22	3	WDR3
2.94648e-26	0.208923	0.678	0.618	7.80611e-22	3	CHP1
3.17577e-26	0.353509	0.249	0.189	8.41356e-22	3	TNFRSF10D
3.4543e-26	1.47315	0.023	0.008	9.15148e-22	3	ENSG00000276384
3.98797e-26	0.244729	0.489	0.415	1.05653e-21	3	SLC41A2
4.38224e-26	0.336233	0.37	0.303	1.16099e-21	3	PTRH2
4.88235e-26	0.40951	0.255	0.195	1.29348e-21	3	TP53RK
4.96286e-26	0.769279	0.104	0.066	1.31481e-21	3	NLGN4Y
5.28067e-26	0.828353	0.064	0.035	1.39901e-21	3	IQCA1
5.29955e-26	0.344371	0.302	0.237	1.40401e-21	3	THAP12
5.33772e-26	0.277608	0.363	0.293	1.41412e-21	3	EMP3
5.41464e-26	0.374958	0.46	0.392	1.4345e-21	3	LGALSL
5.48217e-26	0.118627	0.94	0.93	1.45239e-21	3	CDC42
5.60383e-26	0.325818	0.312	0.246	1.48462e-21	3	ZC3H12C
5.98599e-26	0.361695	0.41	0.346	1.58587e-21	3	DAB2
6.87123e-26	0.479609	0.164	0.115	1.8204e-21	3	TICAM1
7.62205e-26	0.297048	0.493	0.426	2.01931e-21	3	SMS
8.69567e-26	1.71433	0.018	0.005	2.30374e-21	3	A4GALT
8.70434e-26	0.109737	0.971	0.956	2.30604e-21	3	PRDX5
8.8999e-26	0.300019	0.514	0.446	2.35785e-21	3	PDE8A
9.46864e-26	1.53785	0.021	0.007	2.50853e-21	3	CEACAM4
9.87918e-26	0.389037	0.243	0.184	2.61729e-21	3	DEXI
1.06887e-25	0.209752	0.464	0.386	2.83176e-21	3	MLF1
1.18218e-25	0.240801	0.495	0.422	3.13195e-21	3	VEZF1
1.26083e-25	0.378321	0.266	0.206	3.34033e-21	3	SMIM12
1.42745e-25	0.458561	0.205	0.151	3.78174e-21	3	PIGH
1.42889e-25	0.267038	0.43	0.359	3.78557e-21	3	CCND2
1.54848e-25	0.435919	0.211	0.156	4.10238e-21	3	FAM118B
1.62008e-25	0.448856	0.133	0.09	4.29207e-21	3	NFE2L3
1.80656e-25	0.577662	0.123	0.082	4.78611e-21	3	NOTCH2NLC
1.86953e-25	0.364532	0.241	0.182	4.95293e-21	3	BMI1
2.08968e-25	0.290003	0.403	0.333	5.53619e-21	3	ZNF800
2.14437e-25	0.240901	0.58	0.511	5.68108e-21	3	YES1
2.48833e-25	0.282547	0.453	0.382	6.59233e-21	3	SOS2
3.06512e-25	0.291182	0.427	0.358	8.12043e-21	3	TRAPPC4
3.17279e-25	0.362871	0.292	0.23	8.40567e-21	3	MTARC2
3.19987e-25	0.789757	0.067	0.037	8.47741e-21	3	SHE
3.38554e-25	0.265206	0.273	0.209	8.96931e-21	3	MGC27382
3.48072e-25	0.76267	0.079	0.046	9.22148e-21	3	CCDC152
4.01724e-25	0.394019	0.198	0.144	1.06429e-20	3	ADD3
4.92708e-25	0.357978	0.292	0.229	1.30533e-20	3	SBDSP1
4.94297e-25	0.334022	0.293	0.232	1.30954e-20	3	CLU
5.44653e-25	0.159275	0.877	0.869	1.44295e-20	3	U2AF1
5.77523e-25	1.14263	0.038	0.017	1.53003e-20	3	EDIL3-DT
5.98216e-25	0.188844	0.761	0.722	1.58485e-20	3	SRSF2
6.64035e-25	0.247501	0.61	0.548	1.75923e-20	3	G3BP1
6.74429e-25	0.79805	0.073	0.043	1.78676e-20	3	ETV7
7.27152e-25	0.307301	0.364	0.296	1.92644e-20	3	SLC1A5
7.38084e-25	0.323864	0.307	0.242	1.95541e-20	3	TMBIM1
7.70464e-25	0.186842	0.652	0.588	2.04119e-20	3	SERINC1
7.95139e-25	0.115413	0.927	0.903	2.10656e-20	3	ANKRD12
8.56116e-25	0.144541	0.867	0.831	2.26811e-20	3	RBM3
8.89064e-25	0.527597	0.161	0.114	2.3554e-20	3	RRP9
9.23445e-25	0.352665	0.601	0.553	2.44648e-20	3	HHIP
9.48041e-25	0.178259	0.492	0.418	2.51164e-20	3	ADGRV1
1.05189e-24	0.528456	0.139	0.096	2.78678e-20	3	HSPA6
1.06395e-24	0.300645	0.444	0.378	2.81871e-20	3	KDSR
1.10757e-24	0.553056	0.13	0.087	2.93428e-20	3	ENSG00000288999
1.21442e-24	0.18903	0.496	0.416	3.21736e-20	3	TOM1
1.22279e-24	0.363951	0.349	0.286	3.23953e-20	3	LRATD2
1.48619e-24	0.3894	0.246	0.189	3.93738e-20	3	CDC42EP4
1.50869e-24	0.312575	0.329	0.265	3.99698e-20	3	CLDND1
1.57054e-24	0.699772	0.092	0.057	4.16082e-20	3	ODAM
1.6067e-24	0.485801	0.134	0.091	4.25663e-20	3	ENSG00000274213
1.66164e-24	0.31316	0.43	0.365	4.40217e-20	3	AHSA1
1.70283e-24	0.595472	0.158	0.112	4.5113e-20	3	SRXN1
1.71431e-24	1.1882	0.033	0.015	4.54172e-20	3	SLC52A3
1.7476e-24	0.418493	0.232	0.177	4.62991e-20	3	TSPAN31
1.78558e-24	0.245894	0.438	0.365	4.73055e-20	3	EPHA2
1.85651e-24	0.378678	0.226	0.171	4.91846e-20	3	TMEM64
1.91523e-24	0.125174	0.917	0.892	5.07401e-20	3	EIF3H
1.99036e-24	1.74931	0.016	0.005	5.27305e-20	3	LINC01932
2.44279e-24	0.837585	0.059	0.032	6.47168e-20	3	ENSG00000260740
2.50376e-24	0.260188	0.394	0.325	6.63322e-20	3	LRP2
2.80192e-24	0.179139	0.695	0.634	7.42312e-20	3	COX14
3.5041e-24	0.32853	0.782	0.777	9.28342e-20	3	TACC2
3.73447e-24	0.282282	0.425	0.357	9.89374e-20	3	PBDC1
3.75397e-24	0.289412	0.389	0.323	9.94538e-20	3	PITHD1
4.20303e-24	0.30042	0.361	0.298	1.11351e-19	3	TMEM164
4.28767e-24	0.447812	0.192	0.142	1.13593e-19	3	ZBTB2
4.59137e-24	0.440087	0.217	0.163	1.21639e-19	3	THAP2
4.84685e-24	0.309893	0.365	0.301	1.28408e-19	3	NUDT16
5.14247e-24	0.262959	0.541	0.479	1.36239e-19	3	TJP2
5.2698e-24	0.19054	0.717	0.665	1.39613e-19	3	EIF3L
6.27962e-24	0.862211	0.042	0.021	1.66366e-19	3	CTXND1
6.3126e-24	0.805155	0.066	0.037	1.6724e-19	3	PIK3IP1-DT
6.42249e-24	0.228328	0.478	0.405	1.70151e-19	3	BDH2
7.23414e-24	0.271685	0.481	0.413	1.91654e-19	3	CRB3
7.46462e-24	0.505809	0.157	0.111	1.9776e-19	3	BCL10-AS1
9.75926e-24	0.855499	0.066	0.037	2.58552e-19	3	ZC3H12A-DT
1.21202e-23	0.362755	0.273	0.215	3.211e-19	3	SBNO2
1.23704e-23	0.407796	0.244	0.188	3.2773e-19	3	ZBTB24
1.31274e-23	0.50893	0.151	0.107	3.47785e-19	3	E2F5
1.31611e-23	0.310213	0.611	0.565	3.48678e-19	3	HBEGF
1.38917e-23	0.24089	0.435	0.365	3.68032e-19	3	TBRG1
1.59678e-23	0.362446	0.359	0.297	4.23034e-19	3	YOD1
1.66305e-23	0.287589	0.365	0.299	4.40593e-19	3	HYI
1.88317e-23	0.378034	0.24	0.184	4.98908e-19	3	PVR
1.90407e-23	0.464987	0.16	0.114	5.04446e-19	3	PRKCD
1.90653e-23	0.887121	0.056	0.031	5.05098e-19	3	LENG9
2.14171e-23	0.175308	0.593	0.514	5.67403e-19	3	FGGY
2.21571e-23	0.305071	0.306	0.243	5.87007e-19	3	MAP7D1
2.60614e-23	1.25808	0.025	0.01	6.90445e-19	3	LINC02596
3.07363e-23	0.250411	0.419	0.351	8.14297e-19	3	HDDC2
3.099e-23	0.210574	0.674	0.622	8.21017e-19	3	PUM3
3.27448e-23	0.462455	0.178	0.13	8.67509e-19	3	LINC02888
3.45704e-23	0.105196	0.998	0.993	9.15873e-19	3	RPL7
3.73972e-23	0.246302	0.609	0.554	9.90763e-19	3	RASA2
3.97836e-23	0.220963	0.525	0.456	1.05399e-18	3	ARL5A
4.20055e-23	0.623314	0.102	0.066	1.11285e-18	3	HYAL1
4.60804e-23	0.180687	0.736	0.681	1.22081e-18	3	MAP4K3
4.66202e-23	0.731152	0.055	0.03	1.23511e-18	3	RAB44
4.67656e-23	1.16517	0.031	0.013	1.23896e-18	3	LINC03062
5.34255e-23	0.678246	0.091	0.058	1.4154e-18	3	TRMT61A
5.91624e-23	0.281936	0.371	0.307	1.56739e-18	3	CYP2U1-AS1
6.04237e-23	0.105921	0.999	0.997	1.6008e-18	3	RPL30
6.48986e-23	0.11041	0.906	0.893	1.71936e-18	3	GPX1
6.63948e-23	0.230577	0.451	0.379	1.759e-18	3	ACADSB
7.00699e-23	0.291744	0.34	0.275	1.85636e-18	3	SMCO4
7.0525e-23	1.11346	0.036	0.017	1.86842e-18	3	SH3TC2
7.66793e-23	0.114331	0.994	0.989	2.03146e-18	3	CXCL17
8.11727e-23	0.930693	0.051	0.027	2.15051e-18	3	ENSG00000291156
9.6067e-23	0.269345	0.385	0.318	2.5451e-18	3	ELOA
1.02744e-22	0.30361	0.407	0.344	2.72199e-18	3	GSTA4
1.10867e-22	0.216755	0.549	0.486	2.93719e-18	3	UGDH
1.17623e-22	0.813488	0.127	0.088	3.11618e-18	3	FSTL4
1.18144e-22	0.266678	0.362	0.296	3.12999e-18	3	ARL13B
1.34293e-22	0.602372	0.107	0.071	3.55782e-18	3	DUSP7
1.47779e-22	0.311506	0.36	0.298	3.9151e-18	3	NUS1
1.84264e-22	0.342271	0.311	0.252	4.88171e-18	3	HDAC7
1.94947e-22	0.239851	0.463	0.396	5.16472e-18	3	MED10
1.98485e-22	0.199965	0.822	0.808	5.25845e-18	3	SELENOK
2.03333e-22	1.72603	0.014	0.004	5.3869e-18	3	EBI3
2.05204e-22	0.250721	0.52	0.455	5.43646e-18	3	GPR160
2.0597e-22	0.210091	0.568	0.498	5.45677e-18	3	PSMD11
2.1166e-22	0.519256	0.143	0.101	5.6075e-18	3	ST7-AS1
2.26093e-22	0.510351	0.169	0.124	5.98987e-18	3	WNT5A
2.38194e-22	0.180108	0.688	0.63	6.31048e-18	3	DAZAP2
2.43036e-22	0.194447	0.587	0.523	6.43875e-18	3	NIBAN2
2.44395e-22	0.463067	0.174	0.128	6.47477e-18	3	PDGFA
2.48433e-22	0.431366	0.153	0.109	6.58173e-18	3	PIK3IP1
2.62603e-22	1.2899	0.022	0.008	6.95714e-18	3	ENSG00000279932
2.72617e-22	0.336326	0.291	0.233	7.22245e-18	3	PPP1R11
2.75169e-22	1.51442	0.021	0.008	7.29004e-18	3	RPRM
2.87933e-22	1.10503	0.028	0.012	7.62821e-18	3	ENSG00000268416
2.99055e-22	0.604931	0.111	0.074	7.92288e-18	3	BEX5
3.1144e-22	0.722147	0.075	0.046	8.25098e-18	3	ENSG00000287920
3.1276e-22	0.194089	0.548	0.485	8.28594e-18	3	KITLG
3.1346e-22	0.457411	0.161	0.116	8.30451e-18	3	NBPF19
3.20379e-22	0.271568	0.508	0.449	8.48779e-18	3	TMEM125
3.40934e-22	0.276769	0.264	0.207	9.03237e-18	3	C1S
4.031e-22	0.223116	0.492	0.422	1.06793e-17	3	KCNK1
4.21786e-22	0.237203	0.434	0.366	1.11744e-17	3	MEAF6
4.27698e-22	0.223243	0.489	0.419	1.1331e-17	3	CMTM6
4.40222e-22	0.594139	0.059	0.033	1.16628e-17	3	PPM1N
5.05731e-22	0.167666	0.734	0.691	1.33983e-17	3	CMTM8
5.4869e-22	0.224723	0.411	0.344	1.45365e-17	3	UBALD2
5.72169e-22	1.01087	0.044	0.023	1.51585e-17	3	FSTL1
5.75874e-22	0.221354	0.487	0.415	1.52566e-17	3	STEAP1B
6.8059e-22	0.792932	0.049	0.026	1.80309e-17	3	DENND2B-AS1
7.03936e-22	0.217404	0.502	0.431	1.86494e-17	3	AFTPH
8.5955e-22	1.93962	0.012	0.003	2.2772e-17	3	ENSG00000244998
8.59767e-22	0.318601	0.313	0.253	2.27778e-17	3	TYMP
8.63689e-22	0.198548	0.747	0.714	2.28817e-17	3	NOL7
9.7623e-22	0.131709	0.942	0.93	2.58633e-17	3	XBP1
9.79883e-22	0.291641	0.354	0.292	2.596e-17	3	ASL
1.04147e-21	0.167613	0.763	0.724	2.75917e-17	3	RAB11A
1.16919e-21	0.354951	0.274	0.219	3.09754e-17	3	DCC
1.22749e-21	0.198597	0.567	0.514	3.25199e-17	3	AQP1
1.23802e-21	0.171578	0.682	0.629	3.27987e-17	3	GALNT3
1.36355e-21	0.470825	0.152	0.109	3.61246e-17	3	METTL1
1.56115e-21	0.281578	0.446	0.384	4.13597e-17	3	CLPX
1.76303e-21	1.39695	0.017	0.006	4.67079e-17	3	KMO
1.79377e-21	0.34904	0.26	0.205	4.75223e-17	3	GCA
2.01487e-21	0.333991	0.494	0.435	5.338e-17	3	MAP4K4
2.02356e-21	0.240836	0.471	0.406	5.36101e-17	3	FLOT1
2.19548e-21	0.287278	0.354	0.293	5.81648e-17	3	IFRD2
2.23852e-21	0.281106	0.28	0.222	5.93051e-17	3	ENSG00000283674
2.32925e-21	0.802069	0.078	0.048	6.17088e-17	3	ROR1-AS1
2.33586e-21	0.140561	0.834	0.819	6.18839e-17	3	BZW2
2.43906e-21	0.491848	0.135	0.095	6.46179e-17	3	RTKN
2.48757e-21	0.190895	0.597	0.535	6.59032e-17	3	NDFIP1
2.57341e-21	0.275109	0.349	0.286	6.81772e-17	3	ANAPC13
2.7063e-21	1.23405	0.041	0.021	7.16979e-17	3	TMEM178A
2.7159e-21	0.205899	0.564	0.498	7.19524e-17	3	STOM
2.79615e-21	0.309622	0.314	0.256	7.40783e-17	3	STX6
2.82487e-21	0.833633	0.045	0.023	7.48394e-17	3	ADAP2
2.85534e-21	0.251101	0.318	0.257	7.56464e-17	3	DENND3
2.92848e-21	0.187425	0.619	0.554	7.75841e-17	3	NDUFB9
3.30564e-21	0.479554	0.151	0.109	8.75762e-17	3	MSLN
3.37016e-21	0.624691	0.095	0.062	8.92855e-17	3	AMN
3.79228e-21	0.154726	0.755	0.714	1.00469e-16	3	UBE2E2
3.86474e-21	0.463126	0.066	0.039	1.02389e-16	3	OTULINL
4.12888e-21	0.212527	0.63	0.578	1.09386e-16	3	SAR1A
4.75702e-21	0.146566	0.997	0.993	1.26028e-16	3	DBI
5.30577e-21	0.453322	0.176	0.131	1.40566e-16	3	UTP4
6.45165e-21	0.343918	0.281	0.226	1.70924e-16	3	NOPCHAP1
9.29623e-21	0.565579	0.099	0.065	2.46285e-16	3	GNA15
9.54321e-21	0.171357	0.775	0.748	2.52828e-16	3	PARP14
1.0636e-20	0.43244	0.16	0.117	2.8178e-16	3	LINC01504
1.07633e-20	0.272796	0.384	0.323	2.85151e-16	3	POLR1H
1.10326e-20	0.475889	0.142	0.102	2.92287e-16	3	ACP5
1.115e-20	0.830798	0.044	0.023	2.95398e-16	3	PECAM1
1.12058e-20	0.216274	0.462	0.4	2.96876e-16	3	DUSP23
1.17674e-20	1.36252	0.019	0.007	3.11753e-16	3	ENSG00000279762
1.28001e-20	0.200831	0.489	0.421	3.39112e-16	3	SLAIN2
1.4575e-20	0.27908	0.373	0.312	3.86136e-16	3	NSFL1C
1.47557e-20	0.258403	0.377	0.316	3.90921e-16	3	SEPHS2
1.80148e-20	0.286825	0.298	0.241	4.77266e-16	3	RGS2
1.95959e-20	0.245352	0.334	0.273	5.19155e-16	3	MVP-DT
1.96976e-20	0.347615	0.238	0.186	5.21848e-16	3	NKIRAS1
2.14455e-20	0.224591	0.591	0.535	5.68157e-16	3	PSMD7
2.38764e-20	1.28631	0.021	0.008	6.32558e-16	3	CSMD2
2.5249e-20	0.337118	0.164	0.12	6.68922e-16	3	GLI3
2.73616e-20	0.236513	0.243	0.189	7.24891e-16	3	PDE4C
2.87747e-20	0.249016	0.394	0.331	7.62327e-16	3	CDYL
2.93476e-20	0.798348	0.054	0.031	7.77506e-16	3	MOB3C
2.95226e-20	0.188052	0.596	0.532	7.82143e-16	3	KRAS
3.16808e-20	0.259955	0.382	0.321	8.39318e-16	3	GRAMD1A
3.19094e-20	0.14812	0.837	0.822	8.45375e-16	3	TMEM41B
3.44149e-20	0.461996	0.111	0.076	9.11755e-16	3	GNG7
3.49249e-20	0.175865	0.703	0.66	9.25265e-16	3	ZC3H15
3.96163e-20	0.413348	0.149	0.108	1.04956e-15	3	EID3
4.04905e-20	0.228848	0.412	0.348	1.07272e-15	3	MAF1
4.24574e-20	0.21133	0.664	0.621	1.12482e-15	3	ANXA4
4.29687e-20	1.34764	0.018	0.007	1.13837e-15	3	CXCR5
5.05909e-20	0.328008	0.178	0.133	1.3403e-15	3	REPS2
5.12485e-20	1.1633	0.022	0.009	1.35773e-15	3	LINC02541
5.1918e-20	0.552423	0.109	0.074	1.37546e-15	3	PRRG1
5.4721e-20	0.351272	0.052	0.029	1.44972e-15	3	SERPINB9
6.1503e-20	0.516588	0.133	0.094	1.6294e-15	3	PEX5
6.32135e-20	0.153267	0.786	0.75	1.67472e-15	3	LTA4H
6.93341e-20	0.326188	0.286	0.231	1.83687e-15	3	TIMM10B
7.441e-20	1.13735	0.027	0.012	1.97134e-15	3	APOA1
7.64983e-20	0.174878	0.609	0.54	2.02667e-15	3	ALKBH7
7.76591e-20	0.858995	0.036	0.018	2.05742e-15	3	ENSG00000254787
1.0384e-19	0.437118	0.148	0.107	2.75103e-15	3	ZNF483
1.05281e-19	0.382611	0.223	0.174	2.78921e-15	3	MOAP1
1.09869e-19	0.832063	0.05	0.028	2.91077e-15	3	KCNG3
1.16206e-19	0.322926	0.284	0.23	3.07863e-15	3	RRAGC
1.28833e-19	0.161865	0.771	0.74	3.41318e-15	3	MRPL33
1.30455e-19	0.292037	0.329	0.272	3.45614e-15	3	HMOX2
1.36479e-19	0.439331	0.17	0.127	3.61575e-15	3	RBMXL1
1.42278e-19	0.360326	0.254	0.203	3.76938e-15	3	RFK
1.66471e-19	0.643822	0.067	0.041	4.41031e-15	3	HAPLN3
1.77055e-19	0.334668	0.249	0.197	4.69072e-15	3	ADGRA3
1.8696e-19	0.144237	0.972	0.974	4.95314e-15	3	CYP51A1
1.88694e-19	0.28415	0.369	0.311	4.99908e-15	3	SRPRB
2.09456e-19	0.211274	0.661	0.618	5.54912e-15	3	PSMD12
2.13785e-19	1.50065	0.017	0.006	5.66382e-15	3	N4BP3
2.29574e-19	0.357991	0.232	0.183	6.08211e-15	3	KCTD14
2.61817e-19	0.49782	0.127	0.09	6.93633e-15	3	FBXO2
2.75023e-19	0.527219	0.128	0.091	7.28617e-15	3	BTBD16
3.06273e-19	0.479604	0.165	0.123	8.1141e-15	3	RPP25
3.26393e-19	0.205729	0.423	0.357	8.64714e-15	3	RTCB
3.30613e-19	0.178876	0.989	0.99	8.75892e-15	3	NCL
3.30966e-19	0.244932	0.358	0.297	8.76827e-15	3	DBNDD2
3.53221e-19	0.799068	0.064	0.039	9.35788e-15	3	EMSLR
3.92698e-19	0.272494	0.332	0.275	1.04037e-14	3	TMEM9B
4.03035e-19	0.492746	0.15	0.11	1.06776e-14	3	DSC2
4.13526e-19	0.267059	0.368	0.31	1.09555e-14	3	TMEM50B
4.34163e-19	0.194013	0.629	0.573	1.15023e-14	3	ILF2
4.39979e-19	1.90038	0.011	0.003	1.16564e-14	3	ENSG00000224375
4.70063e-19	0.204601	0.564	0.505	1.24534e-14	3	ACAT1
4.80637e-19	0.14396	0.058	0.034	1.27335e-14	3	IGFBP7
5.06126e-19	0.155175	0.701	0.649	1.34088e-14	3	PLAAT3
5.17905e-19	0.559661	0.107	0.073	1.37209e-14	3	DHODH
5.41828e-19	0.134024	0.773	0.725	1.43546e-14	3	PSMA2
5.49292e-19	0.323803	0.314	0.26	1.45524e-14	3	TMEM54
5.64682e-19	0.123121	0.883	0.873	1.49601e-14	3	KTN1
5.76e-19	0.336429	0.252	0.202	1.526e-14	3	MUCL3
7.3306e-19	0.319909	0.302	0.249	1.9421e-14	3	RNF126
7.54302e-19	0.219789	0.367	0.306	1.99837e-14	3	STK40
7.73608e-19	0.183992	0.702	0.675	2.04952e-14	3	SECISBP2L
7.78272e-19	0.153459	0.782	0.752	2.06188e-14	3	PTBP3
8.0129e-19	0.301661	0.29	0.236	2.12286e-14	3	RIPK2-DT
8.72277e-19	0.263955	0.437	0.379	2.31092e-14	3	NOP56
9.4389e-19	0.639727	0.059	0.035	2.50065e-14	3	NIM1K
9.97282e-19	0.251785	0.376	0.317	2.6421e-14	3	LYRM4
1.02182e-18	1.52712	0.015	0.005	2.70711e-14	3	TMEM176B
1.06628e-18	0.716444	0.059	0.035	2.8249e-14	3	PCSK6
1.09803e-18	0.120915	0.863	0.845	2.909e-14	3	MSN
1.13515e-18	0.208964	0.406	0.343	3.00736e-14	3	SLC39A1
1.17156e-18	0.203312	0.524	0.464	3.10382e-14	3	REEP3
1.25046e-18	0.171887	0.511	0.444	3.31284e-14	3	WAPL
1.3319e-18	0.257521	0.338	0.281	3.5286e-14	3	PDCD2
1.33377e-18	0.541813	0.111	0.077	3.53355e-14	3	BYSL
1.42369e-18	1.42146	0.019	0.007	3.77178e-14	3	C18orf63
1.63794e-18	0.274698	0.142	0.102	4.33939e-14	3	COL4A4
1.6842e-18	0.130371	0.667	0.616	4.46194e-14	3	LINC01619
1.73038e-18	0.575057	0.084	0.055	4.58431e-14	3	ENSG00000273877
1.77318e-18	0.313537	0.287	0.235	4.69769e-14	3	CDKN2AIP
1.85304e-18	1.86055	0.01	0.003	4.90925e-14	3	ENSG00000224260
2.15273e-18	0.783759	0.052	0.03	5.70322e-14	3	MRAS
2.20197e-18	0.351199	0.236	0.187	5.83369e-14	3	RPIA
2.37935e-18	0.754556	0.054	0.032	6.30361e-14	3	ZNF667-AS1
2.38105e-18	0.215797	0.403	0.341	6.30812e-14	3	SERPINB6
2.41645e-18	0.207661	0.605	0.557	6.40191e-14	3	BCAP29
2.47865e-18	0.221407	0.429	0.367	6.56668e-14	3	ARF6
3.03258e-18	0.181947	0.34	0.28	8.03422e-14	3	SEMA4A
3.22167e-18	0.439268	0.178	0.136	8.53518e-14	3	HLA-DMB
3.27161e-18	0.20149	0.581	0.525	8.66747e-14	3	EIF4E
3.28351e-18	0.978168	0.044	0.024	8.699e-14	3	MAP4K2
3.34241e-18	0.361139	0.206	0.16	8.85504e-14	3	CASP7
3.47663e-18	0.201128	0.547	0.49	9.21062e-14	3	STX3
3.60216e-18	0.139785	0.856	0.847	9.5432e-14	3	POLR1D
4.0107e-18	0.256975	0.316	0.261	1.06255e-13	3	RCHY1
4.28269e-18	0.543493	0.094	0.063	1.13461e-13	3	SCARF1
4.51081e-18	0.215672	0.5	0.438	1.19505e-13	3	PCMT1
4.68195e-18	0.352118	0.264	0.215	1.24039e-13	3	ING2
4.8164e-18	0.322894	0.213	0.166	1.27601e-13	3	PINX1
6.12356e-18	0.19662	0.452	0.393	1.62232e-13	3	CMTM7
6.13652e-18	0.165766	0.295	0.237	1.62575e-13	3	ENSG00000287292
6.53454e-18	0.204391	0.384	0.323	1.73119e-13	3	TFRC
6.62654e-18	0.349361	0.185	0.142	1.75557e-13	3	C5
7.01324e-18	0.336022	0.248	0.2	1.85802e-13	3	ZNRD2
7.45822e-18	0.19549	0.468	0.405	1.97591e-13	3	SPINT1
8.08638e-18	0.152525	0.551	0.487	2.14233e-13	3	NUP153
8.20409e-18	0.187612	0.529	0.465	2.17351e-13	3	AK2
8.78431e-18	0.593024	0.088	0.059	2.32723e-13	3	PLPP6
8.99395e-18	0.310015	0.31	0.258	2.38277e-13	3	SRD5A3
9.03743e-18	0.317914	0.281	0.23	2.39429e-13	3	ANG
9.66901e-18	0.469879	0.138	0.101	2.56161e-13	3	TLR5
1.01673e-17	0.176674	0.556	0.495	2.69362e-13	3	GLUL
1.03617e-17	1.07923	0.028	0.013	2.74513e-13	3	NAP1L2
1.14092e-17	0.254697	0.368	0.312	3.02264e-13	3	DERL2
1.15927e-17	0.312347	0.937	0.938	3.07125e-13	3	AREG
1.24133e-17	0.322713	0.333	0.282	3.28866e-13	3	GEM
1.40235e-17	0.367015	0.211	0.166	3.71525e-13	3	FURIN
1.45523e-17	0.265359	0.389	0.332	3.85534e-13	3	KLHL29
1.52293e-17	0.327644	0.229	0.181	4.0347e-13	3	ZNF433-AS1
1.58308e-17	1.36017	0.016	0.006	4.19406e-13	3	CYLD-AS1
1.8325e-17	0.176173	0.609	0.553	4.85485e-13	3	GTPBP4
1.85439e-17	0.807048	0.035	0.018	4.91283e-13	3	GAB3
2.07573e-17	0.261193	0.236	0.187	5.49923e-13	3	ARHGAP31
2.60508e-17	0.178443	0.728	0.699	6.90165e-13	3	ETV6
2.7316e-17	0.132034	0.284	0.228	7.23683e-13	3	LANCL1-AS1
2.78663e-17	0.22725	0.381	0.323	7.38262e-13	3	TPD52L1
3.02217e-17	0.295565	0.277	0.226	8.00662e-13	3	ZNF622
3.14147e-17	0.232425	0.178	0.136	8.32271e-13	3	RGCC
3.22597e-17	0.339526	0.265	0.217	8.54656e-13	3	PRKAB1
3.425e-17	0.444713	0.159	0.12	9.07386e-13	3	CDKN1C
3.68207e-17	0.20104	0.522	0.464	9.75491e-13	3	CDKL2
3.68318e-17	0.921162	0.037	0.02	9.75785e-13	3	ENSG00000277501
3.68596e-17	0.289499	0.209	0.163	9.76521e-13	3	RETREG1
3.75378e-17	0.171482	0.87	0.863	9.9449e-13	3	EIF1AX
3.86739e-17	0.421599	0.122	0.088	1.02459e-12	3	MID2
4.15829e-17	0.305963	0.253	0.205	1.10166e-12	3	TMEM170A
4.2525e-17	0.29111	0.281	0.231	1.12661e-12	3	WDR36
4.85136e-17	0.23136	0.425	0.369	1.28527e-12	3	DIS3
5.08978e-17	0.219324	0.436	0.378	1.34844e-12	3	DYNLL2
5.97028e-17	0.241979	0.312	0.258	1.58171e-12	3	KAT8
6.4652e-17	0.392	0.128	0.092	1.71282e-12	3	ANKH
6.57374e-17	0.280379	0.243	0.194	1.74158e-12	3	GUCY1A1
7.17953e-17	0.277227	0.271	0.221	1.90207e-12	3	LYRM1
7.27069e-17	0.417663	0.171	0.131	1.92622e-12	3	TBPL1
7.43232e-17	0.212999	0.39	0.333	1.96904e-12	3	USP7
7.5601e-17	0.467788	0.128	0.093	2.0029e-12	3	CD82
7.62231e-17	0.74328	0.088	0.059	2.01938e-12	3	PTX3
7.69161e-17	0.220998	0.438	0.381	2.03774e-12	3	PHC2
8.06753e-17	0.190783	0.469	0.409	2.13733e-12	3	EMC2
8.13537e-17	0.598577	0.078	0.051	2.1553e-12	3	NRN1L
8.30881e-17	0.222323	0.393	0.335	2.20125e-12	3	MTRR
8.34105e-17	0.643836	0.067	0.043	2.2098e-12	3	CYP27A1
8.60728e-17	0.24085	0.403	0.349	2.28033e-12	3	UTP23
8.78039e-17	0.274622	0.317	0.266	2.32619e-12	3	SLC25A38
9.76585e-17	0.312553	0.267	0.219	2.58727e-12	3	TCEAL1
1.01882e-16	0.205385	0.439	0.382	2.69916e-12	3	VAMP3
1.07121e-16	0.83936	0.046	0.026	2.83795e-12	3	EGOT
1.08985e-16	0.252267	0.404	0.348	2.88734e-12	3	FEZ2
1.09914e-16	0.443376	0.331	0.284	2.91195e-12	3	GLRX
1.10344e-16	0.797537	0.198	0.159	2.92334e-12	3	CSF2
1.12346e-16	0.249756	0.288	0.237	2.97638e-12	3	SEH1L
1.17654e-16	0.243825	0.335	0.281	3.117e-12	3	MXI1
1.2234e-16	0.280382	0.271	0.221	3.24116e-12	3	TSPAN14
1.24992e-16	0.322836	0.251	0.203	3.3114e-12	3	ISOC1
1.27441e-16	0.105285	0.997	0.997	3.37628e-12	3	NPM1
1.42944e-16	0.529614	0.092	0.062	3.78702e-12	3	LACC1
1.4373e-16	0.483411	0.072	0.046	3.80784e-12	3	CNTN1
1.45106e-16	0.184073	0.431	0.37	3.8443e-12	3	SNRPA1
1.50799e-16	1.14841	0.023	0.011	3.99512e-12	3	SLC30A4
1.58739e-16	0.321236	0.202	0.158	4.20548e-12	3	ACVR1B
1.62938e-16	1.04968	0.024	0.011	4.31671e-12	3	PLIN4
1.69353e-16	0.300846	0.226	0.18	4.48668e-12	3	RP2
1.72449e-16	0.49844	0.115	0.083	4.5687e-12	3	ENSG00000288818
1.72601e-16	0.305573	0.273	0.224	4.57273e-12	3	NSUN2
1.7877e-16	0.164983	0.528	0.464	4.73615e-12	3	ZBTB43
1.78781e-16	0.172219	0.53	0.471	4.73645e-12	3	TCP1
1.83342e-16	0.184947	0.504	0.444	4.85727e-12	3	CNIH1
1.85983e-16	0.947257	0.029	0.014	4.92726e-12	3	ENSG00000289419
1.87134e-16	0.178699	0.536	0.478	4.95775e-12	3	FCGRT
1.98326e-16	0.505669	0.132	0.097	5.25425e-12	3	POLR1G
2.01344e-16	0.1968	0.548	0.494	5.33421e-12	3	S100A13
2.02618e-16	0.315582	0.207	0.162	5.36797e-12	3	SEZ6L2
2.15317e-16	0.399745	0.159	0.12	5.70438e-12	3	ZNF267
2.29903e-16	0.239022	0.29	0.238	6.09083e-12	3	TMX2
2.30817e-16	0.762741	0.045	0.026	6.11503e-12	3	TRABD2A
2.3471e-16	0.2768	0.359	0.306	6.21818e-12	3	BORCS5
2.51085e-16	0.304922	0.241	0.194	6.65198e-12	3	UBQLN2
2.64282e-16	0.829883	0.036	0.019	7.00161e-12	3	ACVR1C
2.86973e-16	0.196785	0.482	0.425	7.60276e-12	3	UCHL3
3.09255e-16	0.161722	0.812	0.803	8.19308e-12	3	UFM1
3.31819e-16	0.289317	0.233	0.187	8.79088e-12	3	HDGFL3
3.67269e-16	1.05386	0.024	0.011	9.73007e-12	3	MATN4
3.6855e-16	0.184349	0.452	0.392	9.764e-12	3	CYFIP1
3.86651e-16	0.203234	0.492	0.435	1.02435e-11	3	FAM3C
3.89149e-16	0.184722	0.746	0.717	1.03097e-11	3	SSB
3.96163e-16	0.16814	0.602	0.553	1.04956e-11	3	MPRIP
4.30075e-16	0.242947	0.263	0.213	1.1394e-11	3	ELL
4.59089e-16	0.784733	0.03	0.015	1.21627e-11	3	ASTL
5.23714e-16	0.203576	0.397	0.34	1.38747e-11	3	FGFR1
5.35137e-16	0.604096	0.057	0.035	1.41774e-11	3	FBXL7
5.36738e-16	0.148154	0.62	0.574	1.42198e-11	3	EIF4A3
5.45469e-16	0.182861	0.68	0.647	1.44511e-11	3	EIF3J
5.47744e-16	0.176439	0.478	0.419	1.45114e-11	3	UBE2G2
5.53547e-16	0.263131	0.317	0.266	1.46651e-11	3	NCMAP
5.91454e-16	0.182144	0.392	0.334	1.56694e-11	3	IVNS1ABP
6.1469e-16	0.458687	0.14	0.105	1.6285e-11	3	STBD1
6.74634e-16	0.142707	0.65	0.603	1.78731e-11	3	CHD1
7.09886e-16	0.691162	0.052	0.031	1.8807e-11	3	SMAD6
7.11764e-16	0.156337	0.436	0.375	1.88568e-11	3	HIPK1
8.11407e-16	0.537816	0.057	0.035	2.14966e-11	3	PLCG1-AS1
8.24653e-16	0.234329	0.352	0.299	2.18475e-11	3	FGFR1OP2
8.54491e-16	0.558389	0.101	0.071	2.2638e-11	3	ENSG00000291008
9.58639e-16	0.393294	0.14	0.104	2.53972e-11	3	PAQR5
1.0146e-15	0.182023	0.489	0.431	2.68798e-11	3	GNAI3
1.06161e-15	0.229041	0.235	0.188	2.81254e-11	3	ENSG00000286581
1.08467e-15	0.57268	0.075	0.05	2.87361e-11	3	SLC31A2
1.14942e-15	0.298091	0.238	0.193	3.04517e-11	3	ABHD13
1.18252e-15	0.952933	0.026	0.012	3.13285e-11	3	RGPD6
1.19856e-15	0.273086	0.321	0.272	3.17535e-11	3	POLR1C
1.23135e-15	0.2124	0.453	0.397	3.26222e-11	3	STING1
1.27532e-15	0.79837	0.042	0.024	3.3787e-11	3	LINC02015
1.2807e-15	0.178276	0.463	0.405	3.39296e-11	3	RNF5
1.38118e-15	0.380034	0.111	0.079	3.65916e-11	3	ENSG00000254420
1.48427e-15	0.203072	0.419	0.363	3.93227e-11	3	PEF1
1.74688e-15	0.180358	0.519	0.46	4.62801e-11	3	EIF3D
1.83337e-15	0.142965	0.785	0.763	4.85714e-11	3	DNAJC3
1.86085e-15	0.156475	0.594	0.54	4.92994e-11	3	EIF3G
1.95233e-15	0.282487	0.294	0.247	5.17232e-11	3	DYNLT3
1.99674e-15	0.3047	0.232	0.187	5.28996e-11	3	C16orf87
1.99955e-15	0.152791	0.772	0.746	5.29741e-11	3	SH3YL1
2.24907e-15	0.391368	0.145	0.109	5.95847e-11	3	PPAN
2.2847e-15	0.841316	0.039	0.022	6.05285e-11	3	PLEK2
2.28567e-15	0.427028	0.127	0.094	6.05543e-11	3	SDCBP2
2.32742e-15	0.244972	0.606	0.564	6.16604e-11	3	VIM
2.65102e-15	0.285235	0.278	0.231	7.02334e-11	3	ZNF639
2.65743e-15	1.55618	0.011	0.004	7.04032e-11	3	CFAP58-DT
3.25511e-15	0.241181	0.304	0.253	8.62376e-11	3	METTL7A
3.29577e-15	0.330422	0.258	0.212	8.73149e-11	3	LRRK2-DT
3.30714e-15	0.434426	0.16	0.124	8.76159e-11	3	TUSC1
3.60452e-15	0.169891	0.488	0.432	9.54945e-11	3	ALDH3A2
3.73578e-15	0.875607	0.034	0.018	9.8972e-11	3	HLA-DOB
3.74375e-15	0.163129	0.516	0.459	9.91832e-11	3	LITAF
4.04544e-15	0.657051	0.05	0.031	1.07176e-10	3	SYT15
4.0731e-15	0.145802	0.381	0.321	1.07909e-10	3	SNHG17
4.19132e-15	0.192929	0.438	0.382	1.11041e-10	3	PARP1
4.29619e-15	0.306252	0.254	0.209	1.13819e-10	3	IMP4
4.5245e-15	1.08495	0.029	0.015	1.19868e-10	3	PEG3
4.79738e-15	0.289527	0.193	0.152	1.27097e-10	3	ERRFI1-DT
4.85085e-15	0.172444	0.476	0.417	1.28513e-10	3	TMEM63B
4.95897e-15	0.459374	0.088	0.061	1.31378e-10	3	LINC01811
5.04658e-15	0.283249	0.251	0.206	1.33699e-10	3	ZDHHC2
5.10511e-15	0.151217	0.737	0.702	1.3525e-10	3	MRPS6
5.15926e-15	0.256572	0.292	0.245	1.36684e-10	3	CGN
5.22019e-15	1.61798	0.011	0.004	1.38298e-10	3	ENSG00000253377
5.31372e-15	0.191564	0.575	0.523	1.40776e-10	3	TNFRSF1A
5.39681e-15	0.184182	0.418	0.361	1.42978e-10	3	UBE2A
5.52571e-15	1.50897	0.012	0.004	1.46393e-10	3	MUC22
5.57044e-15	0.251905	0.29	0.242	1.47578e-10	3	FASTKD2
5.65384e-15	0.244043	0.305	0.256	1.49787e-10	3	TPD52L2
5.7103e-15	0.172184	0.556	0.503	1.51283e-10	3	ATP13A3
5.78953e-15	0.194219	0.391	0.336	1.53382e-10	3	C1orf122
5.87012e-15	0.408464	0.167	0.13	1.55517e-10	3	TPBG
5.93881e-15	0.165247	0.358	0.302	1.57337e-10	3	SNAP23
6.26984e-15	0.134857	0.666	0.619	1.66107e-10	3	MAP2K4
6.32427e-15	0.492903	0.098	0.069	1.67549e-10	3	TTC9
6.48616e-15	0.18637	0.598	0.55	1.71838e-10	3	MCFD2
6.67471e-15	0.163103	0.61	0.562	1.76833e-10	3	UBE2N
7.52548e-15	0.741167	0.043	0.025	1.99373e-10	3	MAP6
7.61986e-15	0.26424	0.341	0.292	2.01873e-10	3	MED19
9.71787e-15	0.628276	0.045	0.027	2.57455e-10	3	RDH10-AS1
1.02353e-14	0.393919	0.147	0.112	2.71163e-10	3	PRKCH-AS1
1.14993e-14	0.368244	0.339	0.296	3.04652e-10	3	RASGRP3
1.18498e-14	0.21478	0.325	0.275	3.13936e-10	3	DERL1
1.18784e-14	0.181705	0.446	0.391	3.14695e-10	3	POLD4
1.19541e-14	0.616906	0.058	0.037	3.16701e-10	3	FAM83G
1.21714e-14	0.200861	0.389	0.336	3.22458e-10	3	MAX
1.21793e-14	0.518425	0.145	0.111	3.22667e-10	3	RHOV
1.31495e-14	0.970677	0.032	0.017	3.48369e-10	3	GBP1P1
1.38534e-14	1.22145	0.024	0.011	3.67019e-10	3	SERPINA3
1.45319e-14	0.368148	0.149	0.114	3.84993e-10	3	PM20D2
1.52332e-14	0.163637	0.583	0.533	4.03572e-10	3	GNG10
1.55305e-14	0.205451	0.415	0.362	4.11451e-10	3	FYTTD1
1.61776e-14	0.151683	0.517	0.457	4.28593e-10	3	TMEM179B
1.62255e-14	0.726325	0.046	0.028	4.29861e-10	3	KCNJ5
1.62257e-14	0.426329	0.127	0.095	4.29868e-10	3	HSD17B8
1.66825e-14	0.423184	0.117	0.085	4.41971e-10	3	PML
1.69142e-14	0.624813	0.062	0.04	4.48107e-10	3	LINC03014
1.76806e-14	0.171281	0.497	0.439	4.68413e-10	3	PALS1
1.80863e-14	0.871181	0.031	0.016	4.7916e-10	3	SHC2
1.81588e-14	0.325767	0.205	0.165	4.81081e-10	3	LIG4
1.9217e-14	0.350882	0.178	0.14	5.09116e-10	3	DLGAP1-AS1
2.0502e-14	0.158968	0.471	0.412	5.4316e-10	3	UBXN1
2.30134e-14	0.440587	0.109	0.079	6.09693e-10	3	SYT15B
2.41599e-14	0.233922	0.31	0.261	6.40068e-10	3	DHPS
2.43551e-14	0.103465	0.819	0.793	6.45241e-10	3	GPBP1
2.46455e-14	0.167611	0.532	0.477	6.52932e-10	3	SELENOT
2.48249e-14	0.338875	0.183	0.144	6.57687e-10	3	POLR3H
2.4959e-14	0.781889	0.039	0.023	6.61239e-10	3	NUP153-AS1
2.55764e-14	0.198191	0.431	0.379	6.77596e-10	3	AIDA
2.66811e-14	1.315	0.016	0.007	7.06861e-10	3	LINC02716
2.68507e-14	0.118719	0.6	0.548	7.11354e-10	3	ADIRF
2.74709e-14	0.570115	0.122	0.091	7.27786e-10	3	LINC01610
2.90674e-14	0.187797	0.518	0.465	7.70082e-10	3	DDX18
2.9394e-14	0.131065	0.738	0.706	7.78734e-10	3	RUFY3
2.98293e-14	0.235061	0.331	0.283	7.90269e-10	3	BAG5
3.27161e-14	0.435463	0.146	0.112	8.66749e-10	3	RBKS
3.28882e-14	0.242603	0.311	0.263	8.71307e-10	3	SDHAF2
3.538e-14	1.33905	0.013	0.005	9.37322e-10	3	NPFFR1
3.55081e-14	0.420358	0.144	0.111	9.40715e-10	3	RHOU
3.58867e-14	0.192128	0.432	0.378	9.50748e-10	3	TRIM8
3.8577e-14	0.359506	0.196	0.157	1.02202e-09	3	DNLZ
3.87476e-14	0.434198	0.099	0.071	1.02654e-09	3	PLA2G4F
4.14147e-14	0.18858	0.42	0.368	1.0972e-09	3	VASP
4.25351e-14	0.231131	0.255	0.21	1.12688e-09	3	GPC4
4.3697e-14	0.531899	0.072	0.048	1.15766e-09	3	CLTRN
4.43606e-14	1.31099	0.014	0.006	1.17525e-09	3	HSD11B1-AS1
4.54873e-14	0.145997	0.834	0.81	1.20509e-09	3	FAM107B
4.8439e-14	0.309405	0.178	0.14	1.28329e-09	3	DDX31
4.84931e-14	0.278864	0.306	0.26	1.28473e-09	3	PPP2R3C
4.85659e-14	0.123062	0.404	0.346	1.28666e-09	3	LINC00513
5.03947e-14	0.134088	0.823	0.806	1.33511e-09	3	MALL
5.03983e-14	0.762313	0.043	0.026	1.3352e-09	3	ESR1
5.06582e-14	0.299333	0.124	0.092	1.34209e-09	3	ENSG00000287124
5.07893e-14	0.131736	0.768	0.738	1.34556e-09	3	STAU1
5.29017e-14	0.158097	0.511	0.455	1.40153e-09	3	DYNC1LI1
5.36795e-14	0.766806	0.042	0.025	1.42213e-09	3	C2CD4A
5.85929e-14	1.09548	0.02	0.01	1.5523e-09	3	C19orf81
6.30041e-14	0.113196	0.788	0.763	1.66917e-09	3	TAOK3
6.6318e-14	0.286764	0.822	0.828	1.75696e-09	3	HERPUD1
6.82477e-14	0.829909	0.038	0.022	1.80809e-09	3	SFRP5
7.20423e-14	0.149275	0.458	0.4	1.90862e-09	3	RNF11
7.39153e-14	1.2339	0.015	0.006	1.95824e-09	3	GPR176
7.75342e-14	0.138218	0.364	0.31	2.05411e-09	3	MYO5B
7.76621e-14	0.568061	0.076	0.052	2.0575e-09	3	ARHGEF38-IT1
8.13306e-14	0.339633	0.203	0.164	2.15469e-09	3	ERO1B
8.71191e-14	1.27451	0.01	0.003	2.30805e-09	3	C20orf85
9.18474e-14	0.134862	0.65	0.597	2.43331e-09	3	CIB1
9.56781e-14	0.426983	0.099	0.071	2.5348e-09	3	GEMIN5
9.56843e-14	0.165087	0.534	0.481	2.53496e-09	3	GRSF1
9.66094e-14	0.166587	0.495	0.442	2.55947e-09	3	MED21
9.70742e-14	0.519423	0.076	0.052	2.57179e-09	3	LRRC8E
9.93652e-14	0.167839	0.659	0.619	2.63248e-09	3	RAB5IF
1.01151e-13	0.647968	0.063	0.041	2.6798e-09	3	ENSG00000290657
1.05509e-13	0.52331	0.091	0.065	2.79524e-09	3	ENSG00000284526
1.07564e-13	0.126469	0.804	0.794	2.8497e-09	3	CIRBP
1.12841e-13	0.543964	0.079	0.055	2.98951e-09	3	VSTM4
1.13894e-13	0.195801	0.343	0.292	3.01741e-09	3	BPNT2
1.15385e-13	0.793405	0.038	0.022	3.05689e-09	3	EML4-AS1
1.17082e-13	0.389319	0.151	0.117	3.10185e-09	3	PCP4L1
1.19717e-13	0.383468	0.124	0.093	3.17166e-09	3	MAGEH1
1.26435e-13	0.174905	0.526	0.473	3.34963e-09	3	TIMM17A
1.34278e-13	0.234152	0.344	0.297	3.55743e-09	3	NOCT
1.37469e-13	0.83936	0.075	0.052	3.64197e-09	3	IL23A
1.39724e-13	0.16751	0.372	0.318	3.70171e-09	3	ENSG00000250978
1.40224e-13	0.185876	0.366	0.314	3.71496e-09	3	NR1H2
1.58194e-13	0.210098	0.358	0.309	4.19104e-09	3	ZNF330
1.61703e-13	1.02323	0.03	0.016	4.284e-09	3	ENSG00000283413
1.63921e-13	0.5854	0.254	0.215	4.34276e-09	3	FGFBP1
1.67597e-13	0.535802	0.067	0.045	4.44015e-09	3	CRTC2
1.70392e-13	0.178068	0.511	0.46	4.51419e-09	3	MOB1A
1.72199e-13	1.13507	0.019	0.009	4.56208e-09	3	ETNK2
1.79086e-13	0.153561	0.46	0.403	4.74451e-09	3	WBP2
1.83817e-13	0.673903	0.048	0.03	4.86986e-09	3	NAGS
1.84109e-13	0.125811	0.699	0.651	4.87759e-09	3	BAIAP2L1
1.84145e-13	0.196836	0.456	0.405	4.87855e-09	3	GAR1
2.11805e-13	0.17404	0.358	0.306	5.61136e-09	3	PDIA5
2.14919e-13	0.398976	0.121	0.09	5.69384e-09	3	KLF11
2.2115e-13	0.313338	0.185	0.147	5.85894e-09	3	NXT2
2.24592e-13	0.143761	0.521	0.463	5.9501e-09	3	MAGOH
2.50295e-13	0.197701	0.317	0.268	6.63106e-09	3	NIPA2
2.53935e-13	0.287113	0.235	0.193	6.72749e-09	3	MAP3K21
2.81024e-13	0.29351	0.236	0.195	7.44518e-09	3	EXOSC4
2.84908e-13	0.213025	0.326	0.278	7.54807e-09	3	ZNF655
3.07694e-13	0.214862	0.344	0.296	8.15175e-09	3	BCL7B
3.30582e-13	0.223394	0.35	0.302	8.7581e-09	3	CNOT8
3.35059e-13	0.721347	0.038	0.022	8.87671e-09	3	ENSG00000290978
3.48741e-13	0.157605	0.607	0.559	9.2392e-09	3	ANXA7
3.50085e-13	0.535991	0.068	0.046	9.27481e-09	3	MYO1B-AS1
3.54822e-13	0.395215	0.123	0.092	9.4003e-09	3	SMPD2
3.63943e-13	1.38735	0.012	0.004	9.64195e-09	3	TMEM176A
4.10008e-13	0.285774	0.209	0.17	1.08623e-08	3	ENPP4
4.25131e-13	0.361287	0.11	0.081	1.1263e-08	3	DLGAP1-AS2
4.58031e-13	0.794273	0.038	0.022	1.21346e-08	3	IGFBP6
4.5895e-13	0.165163	0.598	0.552	1.2159e-08	3	COPS2
4.63448e-13	1.09228	0.029	0.016	1.22781e-08	3	THRB-AS1
4.82145e-13	0.802661	0.034	0.019	1.27735e-08	3	SYNDIG1L
4.91245e-13	0.529474	0.069	0.047	1.30146e-08	3	ENSG00000289376
4.98295e-13	0.20172	0.369	0.32	1.32013e-08	3	MRPL36
5.12756e-13	0.256555	0.249	0.207	1.35844e-08	3	RMDN2
5.24188e-13	0.109378	0.962	0.957	1.38873e-08	3	ATF3
5.3648e-13	0.672734	0.058	0.038	1.4213e-08	3	ZNF57
5.53797e-13	0.615449	0.047	0.029	1.46718e-08	3	ENSG00000284716
5.75067e-13	1.23924	0.017	0.007	1.52352e-08	3	ACMSD
6.10309e-13	1.31531	0.011	0.004	1.61689e-08	3	ELMOD1
6.17234e-13	1.25503	0.016	0.007	1.63524e-08	3	SLC10A4
6.4683e-13	0.128832	0.478	0.42	1.71365e-08	3	NECTIN2
6.55593e-13	0.507105	0.074	0.051	1.73686e-08	3	CITED4
6.69432e-13	0.853266	0.039	0.023	1.77353e-08	3	LGALS4
6.83697e-13	0.158357	0.691	0.657	1.81132e-08	3	ACP1
7.01772e-13	0.750468	0.041	0.025	1.85921e-08	3	PRKAG2-AS1
7.29851e-13	0.210788	0.315	0.268	1.93359e-08	3	GRINA
7.36825e-13	0.97676	0.015	0.006	1.95207e-08	3	ENSG00000255555
7.54003e-13	0.270782	0.26	0.218	1.99758e-08	3	TSR1
8.1763e-13	0.188525	0.371	0.323	2.16615e-08	3	ERCC1
8.22625e-13	0.208705	0.369	0.321	2.17938e-08	3	EMC7
8.32529e-13	0.46885	0.092	0.066	2.20562e-08	3	TEAD4
8.39457e-13	0.247753	0.318	0.275	2.22397e-08	3	DCAF13
8.44487e-13	1.21984	0.015	0.006	2.2373e-08	3	ENSG00000274565
9.28929e-13	0.131127	0.588	0.537	2.46101e-08	3	CUL1
1.00546e-12	0.160913	0.435	0.382	2.66378e-08	3	HACD2
1.00832e-12	0.57375	0.057	0.037	2.67133e-08	3	RPS6KA6
1.01266e-12	0.480121	0.174	0.14	2.68284e-08	3	MIR100HG
1.0271e-12	0.636185	0.048	0.03	2.7211e-08	3	LHFPL3
1.02785e-12	0.15798	0.482	0.429	2.7231e-08	3	DAP3
1.03818e-12	0.228244	0.33	0.284	2.75044e-08	3	RBM7
1.07527e-12	0.302523	0.162	0.127	2.84872e-08	3	NBPF14
1.09e-12	0.623571	0.043	0.026	2.88775e-08	3	CRAT37
1.09774e-12	0.233706	0.649	0.624	2.90823e-08	3	EFNA1
1.12154e-12	0.201037	0.326	0.278	2.97128e-08	3	JAGN1
1.13523e-12	0.276653	0.207	0.169	3.00756e-08	3	E2F6
1.14117e-12	0.313345	0.188	0.151	3.02329e-08	3	SNAPC5
1.16188e-12	0.307532	0.184	0.148	3.07816e-08	3	GTF3C4
1.22058e-12	0.275222	0.211	0.172	3.23369e-08	3	STX4
1.22133e-12	0.236875	0.267	0.224	3.23567e-08	3	AKAP8
1.29275e-12	0.168965	0.443	0.391	3.42488e-08	3	C15orf61
1.38188e-12	0.230442	0.3	0.256	3.66102e-08	3	TMEM11
1.3863e-12	0.320027	0.189	0.152	3.67271e-08	3	MAK16
1.41585e-12	0.234328	0.272	0.23	3.75102e-08	3	CD58
1.56814e-12	0.199755	0.225	0.185	4.15449e-08	3	RAB8B
1.59009e-12	0.19285	0.288	0.243	4.21262e-08	3	ME2
1.66673e-12	0.16113	0.571	0.526	4.41567e-08	3	MCUR1
1.66828e-12	0.300091	0.208	0.17	4.41977e-08	3	INTS3
1.67852e-12	0.302943	0.208	0.17	4.4469e-08	3	ABCF2
1.69271e-12	0.249287	0.272	0.231	4.48449e-08	3	PALS2
1.73085e-12	0.432285	0.072	0.05	4.58553e-08	3	PLEKHA6
1.77106e-12	1.06846	0.019	0.009	4.69206e-08	3	HIF3A
1.81507e-12	0.448383	0.088	0.063	4.80866e-08	3	ARRDC2
1.88434e-12	0.156262	0.46	0.407	4.99219e-08	3	DNAJA2
2.03459e-12	0.136908	0.425	0.37	5.39023e-08	3	PUF60
2.11764e-12	0.910987	0.023	0.011	5.61028e-08	3	NDRG2
2.17724e-12	0.250274	0.26	0.218	5.76817e-08	3	RWDD4
2.2938e-12	0.176827	0.336	0.289	6.07696e-08	3	EDEM3
2.30474e-12	1.26919	0.012	0.005	6.10594e-08	3	IKBKE-AS1
2.36948e-12	0.307027	0.592	0.557	6.27747e-08	3	CYP1B1
2.38533e-12	0.154088	0.463	0.41	6.31946e-08	3	ADRM1
2.50303e-12	0.889198	0.024	0.012	6.63128e-08	3	PRRT1B
2.50669e-12	0.13968	0.592	0.545	6.64098e-08	3	GRB2
2.54982e-12	0.14334	0.365	0.315	6.75524e-08	3	PTPRJ
2.67991e-12	0.189465	0.565	0.521	7.09988e-08	3	DPP4
2.68359e-12	0.164915	0.365	0.317	7.10963e-08	3	RSBN1
2.73603e-12	0.144788	0.581	0.534	7.24856e-08	3	ABI1
2.76651e-12	0.171749	0.452	0.401	7.32932e-08	3	SLC25A33
2.83468e-12	0.257564	0.231	0.191	7.50991e-08	3	TSSC4
2.87285e-12	0.123571	0.434	0.378	7.61104e-08	3	TOMM22
3.06459e-12	0.277201	0.367	0.323	8.11901e-08	3	TNFSF9
3.06553e-12	0.267863	0.252	0.212	8.12151e-08	3	CREB3
3.16293e-12	0.180721	0.452	0.403	8.37955e-08	3	PGRMC2
3.17571e-12	0.210076	0.335	0.291	8.4134e-08	3	SNX27
3.21077e-12	0.160315	0.342	0.296	8.5063e-08	3	ANO6
3.3455e-12	0.137823	0.651	0.606	8.86323e-08	3	RBM4
3.47946e-12	0.230639	0.272	0.23	9.21813e-08	3	MRPS2
3.5048e-12	0.356226	0.118	0.089	9.28527e-08	3	BTBD19
3.56776e-12	0.149175	0.444	0.391	9.45208e-08	3	POLR2C
3.67199e-12	0.281668	0.235	0.196	9.7282e-08	3	RRP1B
3.69288e-12	0.152434	0.507	0.459	9.78354e-08	3	LEPROT
4.13694e-12	0.984697	0.022	0.011	1.096e-07	3	MFAP3L
4.32044e-12	1.04447	0.019	0.009	1.14461e-07	3	ENSG00000289579
4.41337e-12	0.342392	0.12	0.091	1.16923e-07	3	PXDC1
4.44116e-12	0.115453	0.505	0.455	1.1766e-07	3	C8orf34
4.6371e-12	0.274325	0.199	0.161	1.22851e-07	3	LPCAT2
4.91367e-12	0.491231	0.058	0.039	1.30178e-07	3	ENSG00000286813
4.93734e-12	0.233612	0.267	0.225	1.30805e-07	3	MMGT1
4.98101e-12	0.122561	0.736	0.707	1.31962e-07	3	HSD17B4
5.01515e-12	0.232857	0.224	0.184	1.32866e-07	3	LINC01135
5.18555e-12	1.0019	0.018	0.009	1.37381e-07	3	ENSG00000258860
5.26815e-12	0.264958	0.211	0.174	1.39569e-07	3	ERI1
5.48571e-12	0.134224	0.461	0.408	1.45333e-07	3	GSAP
5.75149e-12	0.195635	0.428	0.38	1.52374e-07	3	SEC24A
5.78337e-12	0.144205	0.462	0.41	1.53219e-07	3	ARIH2
5.96367e-12	1.19455	0.015	0.006	1.57996e-07	3	AMIGO1
6.00926e-12	1.01633	0.024	0.013	1.59203e-07	3	COMETT
6.01539e-12	0.970888	0.022	0.011	1.59366e-07	3	ENSG00000224376
6.19398e-12	0.910553	0.022	0.011	1.64097e-07	3	PAK5
6.23328e-12	0.210097	0.238	0.197	1.65138e-07	3	GTPBP6
6.78136e-12	0.186726	0.33	0.283	1.79659e-07	3	ZNF22
6.78497e-12	0.102625	0.46	0.406	1.79754e-07	3	PRKAG2
7.31957e-12	0.173253	0.447	0.4	1.93917e-07	3	TCF7L1
7.61306e-12	0.46199	0.076	0.053	2.01693e-07	3	SLC26A2
8.04437e-12	0.291342	0.197	0.161	2.13119e-07	3	CAPN12
8.16849e-12	0.21897	0.253	0.211	2.16408e-07	3	STAT6
8.27764e-12	0.656713	0.038	0.023	2.19299e-07	3	TESC
8.95447e-12	0.650681	0.144	0.114	2.37231e-07	3	SERPIND1
9.2913e-12	0.174498	0.401	0.352	2.46154e-07	3	SPINT1-AS1
9.43623e-12	0.198534	0.432	0.385	2.49994e-07	3	KLF3
9.63606e-12	0.11944	0.659	0.616	2.55288e-07	3	MARK3
9.63832e-12	0.462777	0.089	0.065	2.55348e-07	3	ENSG00000258603
9.87816e-12	0.16508	0.511	0.465	2.61702e-07	3	DCUN1D5
1.02873e-11	0.543257	0.06	0.041	2.72541e-07	3	TRIM47
1.08899e-11	1.11815	0.017	0.008	2.88505e-07	3	ENSG00000249916
1.10205e-11	0.128434	0.634	0.587	2.91966e-07	3	UQCRFS1
1.11083e-11	0.314386	0.168	0.135	2.94291e-07	3	PTRH1
1.12532e-11	0.251862	0.197	0.161	2.98131e-07	3	TGIF2
1.14122e-11	0.176002	0.454	0.407	3.02343e-07	3	SPRING1
1.18734e-11	0.672587	0.036	0.022	3.14563e-07	3	ENSG00000235837
1.26091e-11	0.143736	0.419	0.368	3.34052e-07	3	TOR1AIP1
1.2629e-11	0.129042	0.615	0.568	3.34581e-07	3	RAB5A
1.27484e-11	0.575106	0.063	0.043	3.37742e-07	3	MACROH2A2
1.32766e-11	0.161414	0.507	0.461	3.51737e-07	3	FAM135A
1.39845e-11	0.127024	0.701	0.674	3.70492e-07	3	USP16
1.41503e-11	0.455639	0.065	0.044	3.74883e-07	3	DIAPH2-AS1
1.43924e-11	0.990174	0.018	0.008	3.81298e-07	3	LINC02989
1.50562e-11	0.111605	0.908	0.905	3.98883e-07	3	SNU13
1.52907e-11	0.134969	0.58	0.53	4.05096e-07	3	EMC6
1.57357e-11	0.286235	0.174	0.14	4.16886e-07	3	MAP3K14
1.58725e-11	0.415984	0.094	0.069	4.20511e-07	3	SIPA1
1.65856e-11	0.455118	0.081	0.058	4.39402e-07	3	PPP2R5B
1.77422e-11	0.10432	0.808	0.789	4.70044e-07	3	RAP1B
1.80793e-11	0.297897	0.174	0.14	4.78975e-07	3	FXR2
1.81335e-11	0.246305	0.237	0.198	4.80411e-07	3	CREBL2
1.82827e-11	0.124575	0.65	0.601	4.84363e-07	3	GABARAPL2
1.99242e-11	0.383444	0.126	0.097	5.27852e-07	3	SLC9A7
2.15924e-11	0.227224	0.272	0.231	5.72048e-07	3	PSME3
2.21933e-11	0.318286	0.167	0.134	5.87968e-07	3	WDR46
2.22632e-11	0.200541	0.323	0.28	5.8982e-07	3	NGDN
2.2396e-11	0.193132	0.33	0.286	5.93337e-07	3	KXD1
2.3458e-11	0.128996	0.419	0.366	6.21474e-07	3	MFSD14A
2.41118e-11	0.785207	0.031	0.018	6.38794e-07	3	ZNF555
2.41457e-11	0.15457	0.508	0.461	6.39693e-07	3	EMD
2.46312e-11	0.12869	0.197	0.16	6.52555e-07	3	JAZF1
2.47442e-11	0.186424	0.329	0.284	6.55548e-07	3	CFH
2.51277e-11	1.32346	0.011	0.004	6.65708e-07	3	ENSG00000243613
2.65554e-11	0.903743	0.02	0.01	7.03532e-07	3	ENSG00000227227
2.68746e-11	0.62908	0.051	0.034	7.11988e-07	3	ZNF296
2.71304e-11	0.343655	0.155	0.123	7.18765e-07	3	UBIAD1
2.78195e-11	0.978493	0.021	0.011	7.37022e-07	3	NPTX2
2.85809e-11	0.30713	0.152	0.121	7.57195e-07	3	LMLN
3.08438e-11	0.141155	0.603	0.562	8.17146e-07	3	ABHD5
3.10093e-11	0.274817	0.192	0.157	8.21529e-07	3	RANBP6
3.1255e-11	0.31647	0.152	0.121	8.28038e-07	3	APH1B
3.30565e-11	0.953356	0.019	0.009	8.75765e-07	3	DUOX2
3.3576e-11	0.252356	0.244	0.205	8.8953e-07	3	COMMD5
3.44349e-11	0.203788	0.546	0.498	9.12284e-07	3	ERO1A
3.64617e-11	0.288993	0.196	0.161	9.6598e-07	3	CTSL
3.79268e-11	0.264327	0.182	0.147	1.0048e-06	3	SPSB3
3.89333e-11	0.286512	0.171	0.138	1.03146e-06	3	ENSG00000289100
3.89415e-11	0.261051	0.23	0.193	1.03168e-06	3	MCRIP1
4.07811e-11	0.319382	0.125	0.097	1.08041e-06	3	ZSWIM4
4.60225e-11	0.218003	0.278	0.238	1.21927e-06	3	TRAPPC6A
4.72068e-11	1.18795	0.012	0.005	1.25065e-06	3	MIR3681HG
4.75194e-11	0.258159	0.244	0.207	1.25893e-06	3	LSG1
4.7656e-11	0.175687	0.407	0.36	1.26255e-06	3	ZFAND1
4.82837e-11	0.636205	0.048	0.032	1.27918e-06	3	ENSG00000288767
4.83263e-11	0.61549	0.039	0.024	1.28031e-06	3	ENSG00000288879
5.05309e-11	0.15089	0.659	0.624	1.33871e-06	3	SRP19
5.3487e-11	0.127594	0.45	0.398	1.41703e-06	3	RBM27
5.97525e-11	0.25438	0.232	0.194	1.58302e-06	3	QTRT2
6.02764e-11	0.14846	0.449	0.401	1.5969e-06	3	ATP6AP2
6.24196e-11	0.121758	0.642	0.606	1.65368e-06	3	RAP1A
6.25114e-11	0.138068	0.47	0.417	1.65611e-06	3	EIF3B
6.37425e-11	0.206435	0.312	0.27	1.68873e-06	3	MAGED2
6.46978e-11	0.149653	0.578	0.535	1.71404e-06	3	RALA
6.47267e-11	0.424306	0.06	0.041	1.71481e-06	3	PPP1R15B-AS1
6.62073e-11	0.337047	0.113	0.086	1.75403e-06	3	BHLHE40-AS1
[truncated: 519 more rows]

## Sheet: cluster4.alveolar
p_val	avg_log2FC	pct.1	pct.2	p_val_adj	cluster	gene
[truncated: 3,782 more rows]

[truncated: 2 more sheets: cluster5.alveolar, cluster6.alveolar]
