# Supplementary material for: Leveraging factors that control alveolar epithelial cell fate enables large-scale expansion for lung tissue engineering
Source: J Clin Invest. 2026 Jun 1;136(11):e188701. doi: 10.1172/JCI188701 (PMC13221229; doi:10.1172/JCI188701)
Supplement: Supplemental table 2 [file jci-136-188701-s282.xlsx]

## Sheet: P2_vs_isoAT2_DEGs
logFC	logCPM	F	PValue	FDR	gene
8.73312	4.89693	223.046	2.14833e-08	9.21467e-05	MIR4527HG
8.53116	3.3779	163.222	1.01821e-07	0.000122717	ENSG00000287673
8.22901	3.64239	150.624	1.51325e-07	0.000142732	LUZP2
8.2229	4.37712	86.1511	2.24123e-06	0.000560851	IL1RAPL1
7.88539	7.74082	48.5589	3.05515e-05	0.0024457	IGFBP2
6.67188	5.85166	88.984	1.92387e-06	0.000556485	LGR4
6.6214	4.72059	97.8602	1.22495e-06	0.000396628	NKAIN3
6.34491	3.77334	67.0399	7.19331e-06	0.00105991	PCDH7
6.31924	4.02535	205.333	3.25179e-08	9.21467e-05	HS6ST3
6.23577	3.73321	124.323	3.86859e-07	0.000226825	ENPP3
6.20322	3.50228	81.4474	2.91779e-06	0.000614549	ALK
6.1916	3.25353	27.5768	0.000320432	0.00962805	VCAN
6.07263	3.81323	75.8234	4.07459e-06	0.000762019	NREP-AS1
6.04072	3.87516	59.1112	1.27479e-05	0.00139476	CDKN2A
6.0014	4.27882	57.8241	1.4076e-05	0.00149434	PTN
5.93837	3.13312	36.7838	0.000100134	0.00484227	ENSG00000287703
5.78991	2.64721	23.456	0.000595023	0.0138651	BICC1
5.68157	3.06463	72.0044	5.17761e-06	0.000863237	GNG11
5.66111	6.28001	113.351	6.05207e-07	0.000272741	CREB5
5.6243	2.17426	164.275	9.86343e-08	0.000122717	FGF20
5.60453	4.09965	56.0844	1.61429e-05	0.00159183	TENM4
5.60424	2.74339	61.3962	1.07396e-05	0.00128721	WASF1
5.47196	4.40892	62.0289	1.02517e-05	0.00124944	ANK2
5.45429	6.40502	14.3745	0.00325957	0.0373213	POU6F2
5.31036	2.87439	84.1263	2.50667e-06	0.000578508	PALMD
5.2732	2.78787	48.7761	2.99602e-05	0.0024162	CABYR
5.14992	3.50295	114.042	5.87713e-07	0.000272741	ZFPM2-AS1
5.09176	2.92396	81.6532	2.88348e-06	0.000614549	KLHL13
5.04159	3.15306	71.9582	5.19301e-06	0.000863237	BMPER
4.99702	8.19223	54.9388	1.77026e-05	0.0016918	NREP
4.95684	3.55674	128.696	3.26968e-07	0.000210914	NRK
4.93439	8.2081	73.1237	4.82101e-06	0.000847514	KCNQ5
4.90199	3.23776	39.3556	7.54286e-05	0.00406607	DGKI
4.80157	6.69546	35.6462	0.000114082	0.00518882	NOVA1
4.75192	3.43902	14.265	0.00334001	0.0377329	LIF-AS2
4.71555	4.60581	59.9654	1.19487e-05	0.00135752	MB21D2
4.63516	6.26263	137.84	2.33856e-07	0.000184477	TTC39C
4.62344	2.9657	128.408	3.30555e-07	0.000210914	OSR1
4.49159	4.95641	28.1876	0.000294094	0.00923309	SEMA3A
4.38846	6.32235	109.772	7.06438e-07	0.000273669	ABCC3
4.38371	3.66833	14.0287	0.00352178	0.0389605	PIK3C2G
4.37822	3.53123	157.462	1.2159e-07	0.000131888	GPC6
4.30467	2.35868	52.7468	2.12179e-05	0.00194839	KIF23-AS1
4.25408	2.04061	32.6776	0.000162952	0.00633019	SAMD4A-AS1
4.24583	5.08055	140.622	2.12055e-07	0.000184013	CALD1
4.18795	5.54921	23.124	0.000627555	0.0144218	ATP10B
4.12714	2.86721	130.139	3.09679e-07	0.000210914	MAMLD1
4.12558	2.36243	17.8358	0.00159294	0.0244526	ENPEP
4.09576	6.70999	42.635	5.3673e-05	0.00341982	PCDH20
4.03659	6.75636	47.0218	3.51592e-05	0.00263925	IPCEF1
4.02859	4.01619	112.465	6.28562e-07	0.000272741	PRSS23
3.98309	4.20866	69.9979	5.89886e-06	0.000927318	GCLC
3.96129	2.50548	51.4057	2.378e-05	0.00208859	GPNMB
3.9412	3.61631	41.1217	6.26263e-05	0.00366199	PDE7B
3.91548	2.17361	71.1531	5.47001e-06	0.000873405	TENM3
3.8858	6.11396	110.297	6.90385e-07	0.000272741	DPP10
3.86348	7.07247	45.7369	3.96576e-05	0.00286778	VSIG1
3.80484	3.31079	179.86	6.29334e-08	0.000105021	QPCT
3.80081	5.45608	20.9703	0.000898896	0.0178296	BRIP1
3.76734	3.80632	21.5772	0.000810256	0.0168472	COL21A1
3.76102	4.24919	32.8955	0.000158609	0.00622216	ANKRD22
3.75451	4.33671	68.0185	6.7307e-06	0.00100701	DTNA
3.70721	2.93705	39.3195	7.57211e-05	0.00406607	NYAP2
3.69883	6.71223	17.3427	0.00175361	0.0259849	EREG
3.69644	5.39215	65.0416	8.26123e-06	0.0011558	AURKA
3.6436	6.51345	120.207	4.55541e-07	0.000235298	PALLD
3.64295	7.30573	43.6645	4.84488e-05	0.00324398	TSPAN5
3.60401	5.53787	24.3468	0.000517185	0.0127788	MIR924HG
3.54713	7.0331	137.334	2.381e-07	0.000184477	FRMD5
3.53604	3.33732	36.7952	0.000100005	0.00484227	KCNE4
3.51013	4.41971	112.705	6.22139e-07	0.000272741	BDKRB2
3.45049	2.72662	17.1908	0.00180696	0.0265174	LINC00632
3.42606	4.95536	19.0208	0.00127346	0.0214873	CRABP2
3.33889	2.92744	37.8429	8.89403e-05	0.00447673	ACTR3-AS1
3.33288	2.95164	22.3832	0.000708139	0.0156245	BMP6
3.30823	3.07089	14.848	0.00293742	0.0352653	SLAMF7
3.30612	3.29495	39.9284	7.09611e-05	0.00388728	CDKN2B-AS1
3.29706	8.29956	33.2624	0.000151602	0.00606799	SAMD4A
3.24561	5.46213	14.7821	0.00297991	0.0355016	AQP5
3.2429	3.11262	22.115	0.000740311	0.0160296	CHN2
3.15815	6.87461	129.374	3.18698e-07	0.000210914	ARHGAP42
3.15717	5.90512	19.6648	0.00113208	0.019967	PPCDC
3.13344	5.47631	17.6658	0.00164627	0.0249925	CDH11
3.08578	4.15389	23.5998	0.000581553	0.0137282	AKR1B1
3.0777	4.41054	69.7548	5.99413e-06	0.000935515	EDA
3.06909	5.01784	16.2432	0.0021873	0.0294728	HPGD
3.06762	4.74895	45.181	4.18144e-05	0.00295479	NCALD
3.02887	6.86668	21.1506	0.000871411	0.0175203	TIMP3
3.02531	5.10271	49.9232	2.70538e-05	0.0022926	HS6ST2
2.96866	7.97919	26.5608	0.000370757	0.0103679	KAZN
2.94938	3.30553	17.1697	0.00181453	0.0265438	SCG5
2.9197	5.02393	31.9859	0.000177712	0.00661283	KIAA0319
2.89603	5.87873	26.2249	0.000389431	0.0107338	LPAR1
2.8881	4.88561	56.9245	1.51027e-05	0.00154485	PTPRN2
2.86458	5.86967	25.1536	0.000456973	0.0119463	H1-5
2.86302	7.30834	27.2509	0.000335631	0.00984134	SPINK5
2.83368	6.33463	82.6632	2.72197e-06	0.000596468	PHLDB2
2.80321	4.79418	14.8496	0.00293637	0.0352653	CCDC200
2.79791	6.00193	16.8695	0.00192635	0.0275661	KRT17
2.79525	3.95228	27.7024	0.000314795	0.0096272	APOE
2.78374	5.45947	54.8414	1.78432e-05	0.00169777	KRT15
2.77587	4.00994	63.5703	9.1695e-06	0.00120559	APCDD1
2.76774	3.12175	24.6148	0.00049619	0.0125605	LINC01844
2.76205	4.11054	60.7483	1.12681e-05	0.00132135	ZNF217
2.75541	4.55101	12.5006	0.00503139	0.0478522	ENSG00000288087
2.75523	6.42633	30.202	0.000223785	0.00765739	ENSG00000243004
2.75461	3.12862	20.1212	0.00104314	0.0190648	GRIK2
2.74097	2.62044	39.1059	7.74811e-05	0.00414008	TEPP
2.69515	5.58422	28.4786	0.000282459	0.00901126	CYTOR
2.67478	3.62546	37.7075	9.0285e-05	0.00452949	BAG2
2.65864	5.38514	18.9366	0.00129346	0.0216088	PPARG
2.65054	5.59029	36.2978	0.000105829	0.00495863	DNAH11
2.62538	4.1044	18.8639	0.00131105	0.0217613	LRRC8C
2.58732	6.48867	18.4729	0.00141061	0.0227523	PAG1
2.58001	3.15607	16.4512	0.00209617	0.028836	TMPRSS4
2.57624	5.7343	63.6248	9.13379e-06	0.00120559	NOSTRIN
2.56947	2.57748	32.6948	0.000162604	0.00633019	CASC19
2.54601	6.57356	19.8642	0.00109215	0.0195487	UBE2C
2.54558	4.67854	87.763	2.05361e-06	0.000560851	MND1
2.53848	3.90499	21.6587	0.000799165	0.0166974	CDC6
2.53574	6.28393	100.165	1.09611e-06	0.000371545	LBH
2.52587	3.98079	91.6311	1.67461e-06	0.00050457	FAXC
2.52329	4.84485	47.5935	3.33547e-05	0.00257508	HABP4
2.50453	3.28706	13.5996	0.00388304	0.0410132	PGM5P2
2.50107	3.97659	34.6072	0.000128888	0.00553682	DNAH12
2.48968	3.29849	22.4255	0.000703216	0.0155669	BMP4
2.47709	3.32557	27.5874	0.000319953	0.0096272	CAPN13
2.47569	4.39856	13.9553	0.00358063	0.0394105	DLGAP5
2.46416	2.54847	40.0975	6.9703e-05	0.00387727	KRTAP5-AS1
2.45863	5.06901	32.2652	0.000171567	0.00647301	PRELID2
2.45435	4.87155	21.3526	0.000841788	0.0170926	ANLN
2.45316	6.30523	30.9147	0.000203844	0.00721403	DIAPH3
2.44255	4.80864	14.5241	0.0031534	0.0366557	CCNB1
2.43811	2.9699	40.2306	6.87314e-05	0.00385287	H2AC25
2.42139	4.56324	12.7996	0.0046827	0.0459044	MCF2L
2.40696	7.09154	49.252	2.87114e-05	0.00235351	DST
2.40661	4.607	41.6436	5.93505e-05	0.00359651	LINC02057
2.39758	4.17781	15.4038	0.00260654	0.0327805	KCNA3
2.3789	3.78454	18.027	0.00153543	0.0238968	REC8
2.37822	4.41624	27.6419	0.000317495	0.0096272	CENPK
2.34869	3.11246	17.3287	0.00175846	0.026004	PARPBP
2.34102	4.03866	64.2181	8.75564e-06	0.00117978	RADX
2.33052	4.56278	13.4432	0.00402568	0.0418463	CENPE
2.32774	4.47101	33.525	0.000146813	0.00595321	NCAPG2
2.31815	4.47861	17.897	0.00157427	0.0242387	CEP55
2.31035	7.19675	48.9358	2.95342e-05	0.00239072	NRP1
2.30246	4.62524	26.8277	0.000356673	0.0101146	KIF23
2.29818	3.77454	13.7677	0.00373651	0.0401485	SPC25
2.28448	5.14497	73.6346	4.66801e-06	0.000830063	CRYM
2.27901	4.1767	14.4998	0.00317037	0.0367379	ENSG00000276216
2.24998	6.13751	41.3416	6.12201e-05	0.00364537	PREP
2.23626	4.31507	15.3908	0.00261372	0.0328136	COTL1
2.19608	3.80215	26.2067	0.000390479	0.0107338	SEMA3E
2.19469	7.12928	31.7811	0.000182384	0.00674044	SCEL
2.185	3.49797	14.5151	0.00315968	0.0366557	MELK
2.18334	6.76793	23.378	0.000602482	0.0139938	SORCS2
2.17144	5.25856	18.1937	0.00148729	0.0235491	PRC1
2.1666	3.74942	32.9792	0.000156977	0.00619176	ORC6
2.15044	7.67724	13.9185	0.00361055	0.0395592	SLC7A11
2.14476	5.46106	34.7105	0.000127317	0.00549164	PCSK9
2.14102	3.07306	17.1228	0.00183148	0.0266658	SLFN13
2.14049	3.97041	16.4678	0.0020891	0.028836	PLEKHO1
2.13032	4.4605	21.7885	0.000781883	0.016507	MMS22L
2.12602	5.01848	15.4893	0.00255965	0.0324732	CENPW
2.1247	4.38559	24.8327	0.000479862	0.0123197	TNFRSF10C
2.11248	7.05054	24.9495	0.000471374	0.012232	PDLIM5
2.10887	6.1872	64.2755	8.72007e-06	0.00117978	GMNN
2.09561	3.9563	26.6649	0.00036519	0.0102622	FBXL18
2.09251	5.81746	33.6717	0.000144217	0.00592727	LONRF2
2.09218	2.88252	25.7549	0.000417482	0.0112788	EEPD1
2.08431	4.92483	20.7723	0.000930289	0.0181002	NEXN
2.07887	6.28726	16.4538	0.00209509	0.028836	PCLAF
2.07713	7.4651	21.803	0.000779973	0.0164919	PSD3
2.07462	6.01245	46.5245	3.68241e-05	0.00273583	FILIP1L
2.05983	4.01538	24.2739	0.000523078	0.0128367	TM4SF1-AS1
2.05688	5.29265	20.3872	0.00099517	0.018655	UBE2T
2.05508	3.20329	12.2835	0.0053041	0.049648	ENSG00000290853
2.04679	3.15754	21.1062	0.000878084	0.017573	PRTFDC1
2.04118	7.62344	21.3977	0.000835343	0.0170926	PCAT1
2.02982	6.50965	34.7239	0.000127116	0.00549164	BMPR1A
2.02918	5.84651	20.1113	0.00104499	0.0190665	PLCXD1
2.02674	8.11493	14.3381	0.00328607	0.0374608	CAMK1D
2.02454	5.85933	24.2739	0.000523076	0.0128367	SEPTIN11
2.02186	6.82382	12.6255	0.00488203	0.0469047	NQO1
2.02117	6.63316	57.3545	1.46012e-05	0.00150508	GULP1
2.01853	3.29486	31.0617	0.000199999	0.00713095	SYNJ2
2.01465	3.85503	16.0656	0.00226882	0.0301223	TACC3
2.01411	5.63979	21.4701	0.00082512	0.0170478	C3orf14
2.00735	3.95546	28.0631	0.000299247	0.009314	H2AC12
2.00181	3.11781	20.6338	0.000953025	0.0182636	SMTN
2.00116	3.74315	21.367	0.000839721	0.0170926	GRHL1
2.00069	5.18891	15.4358	0.00258885	0.0326907	HELLS
2.00048	3.25135	42.4186	5.48551e-05	0.00343938	EYS
1.99832	5.05812	12.7879	0.00469587	0.0459712	TGFB2
1.99717	7.7537	28.9616	0.000264335	0.00859717	DPYSL2
1.99424	3.71839	13.7575	0.00374521	0.0401823	ENSG00000270103
1.98709	4.28286	36.6245	0.00010196	0.00488281	ABCA7
1.98214	3.73874	14.076	0.00348444	0.0387053	CLSPN
1.96784	5.11309	17.1821	0.00181009	0.0265174	ENTREP1
1.9675	4.17988	21.6527	0.000799985	0.0166974	FBXO16
1.9635	5.44866	36.7565	0.000100444	0.00484227	NR4A3
1.96261	5.65264	27.1922	0.000338462	0.00989568	MIR4435-2HG
1.9584	4.71303	13.7829	0.00372357	0.0401088	TOX3
1.94928	5.65983	20.9565	0.000901034	0.0178296	KLHL5
1.94526	4.52732	41.7022	5.89954e-05	0.003585	TBC1D7
1.93549	7.23264	54.3059	1.8641e-05	0.00176593	ANXA3
1.92792	2.86642	13.8798	0.00364237	0.0396874	GAMT
1.91846	5.03654	24.3607	0.000516072	0.0127727	MEGF6
1.91302	8.13152	53.3932	2.0101e-05	0.00186355	TRIM2
1.90225	5.95805	32.6343	0.000163832	0.00633019	JPH1
1.89853	4.39111	13.8244	0.00368855	0.0398503	CDKN3
1.89795	4.28865	19.2212	0.00122731	0.0210685	SLC38A9
1.88418	5.57094	12.6994	0.00479626	0.0464331	ENSG00000262202
1.88398	3.99503	25.4619	0.000436196	0.0116338	MIR34AHG
1.8752	5.49594	48.0436	3.20113e-05	0.00249803	PRAG1
1.86936	4.76621	26.264	0.000387203	0.0107198	ENC1
1.86294	3.79638	36.4547	0.000103949	0.00492813	ABCC5
1.86223	5.45399	12.5574	0.00496278	0.0473867	LMCD1
1.86194	5.51322	29.9467	0.000231489	0.00788266	MT1F
1.85963	2.98584	15.127	0.00276542	0.0340096	LRRN4
1.85332	4.94105	46.3929	3.72802e-05	0.00275087	GPSM2
1.84593	5.52909	39.7706	7.21599e-05	0.00393326	ADGRG6
1.84463	3.25382	19.407	0.0011863	0.020605	CDIN1
1.8148	4.7799	34.7848	0.000126202	0.00547565	PLEKHG1
1.81115	6.83021	14.4146	0.00323066	0.0371612	CATSPERB
1.80958	3.07296	19.0639	0.00126336	0.0213778	STIL
1.80295	4.31088	60.0463	1.18762e-05	0.00135752	CHEK1
1.80131	3.28557	15.0228	0.00282821	0.034519	FANCA
1.79692	3.83149	23.891	0.000555387	0.0133281	INTS2
1.79525	7.5039	32.593	0.000164676	0.00633019	RFTN1
1.79388	4.33005	33.8216	0.000141621	0.0058857	GGH
1.79194	6.42351	29.1922	0.000256174	0.00836963	MID1
1.78456	3.59796	20.2995	0.00101069	0.0188173	MCC
1.77355	2.88799	18.5409	0.00139268	0.0225547	PYROXD2
1.77331	7.06952	23.0632	0.000633742	0.014472	HMGB3
1.77081	3.3142	19.0725	0.00126138	0.0213778	ACER2
1.77012	5.75492	32.5821	0.0001649	0.00633019	CBR3-AS1
1.76985	8.16494	16.0895	0.00225764	0.0301028	HES1
1.76599	7.95668	19.0599	0.0012643	0.0213778	VCL
1.75862	5.26432	35.3688	0.000117827	0.00527039	CCDC88A
1.75847	3.38535	17.2216	0.00179599	0.0264151	ENSG00000226571
1.75788	3.8588	13.1701	0.00429011	0.0435475	HDAC9
1.75783	6.46559	14.0224	0.00352677	0.038976	SPRY4-AS1
1.7556	4.12845	13.4083	0.00405836	0.0420449	AKR1C3
1.75034	3.60577	14.7062	0.0030297	0.0358376	TXK
1.74655	5.96129	13.5189	0.00395586	0.0414582	LGALS1
1.74588	2.72277	12.4423	0.00510291	0.0483206	MTCL1
1.74541	6.03241	16.1322	0.00223782	0.0298752	THBS1
1.74364	3.71951	12.9572	0.00451066	0.0448748	SHISA2
1.74248	4.96953	16.4918	0.00207893	0.0288324	CENPP
1.7306	6.2243	21.4123	0.000833263	0.0170926	FADS2
1.72811	4.08864	18.5569	0.00138849	0.0225382	DPYD-AS1
1.72742	2.78432	18.552	0.00138978	0.0225382	ENSG00000285999
1.72306	3.40877	13.052	0.00441079	0.0443204	CH25H
1.72183	4.81489	33.1534	0.000153645	0.00611389	TUFT1
1.72154	4.61874	22.0976	0.000742462	0.0160428	PRICKLE1
1.72045	5.86997	23.9643	0.000549021	0.0132486	RHOBTB3
1.71696	8.56124	18.539	0.00139316	0.0225547	MACC1
1.71484	3.62265	20.4747	0.000979967	0.0185381	GAS2L3
1.68096	5.23931	34.9767	0.000123375	0.00537448	TBC1D9
1.6805	4.8623	18.8106	0.00132412	0.0218777	LRP2BP-AS1
1.67721	2.82236	17.5232	0.00169265	0.0253315	PC
1.6748	5.65955	16.3952	0.00212024	0.0290726	GRAMD2B
1.67417	4.07958	18.1176	0.00150903	0.0237326	CDKN2B
1.6721	4.08423	18.1253	0.00150682	0.0237326	VRK1
1.66577	3.36631	16.1678	0.00222147	0.0297669	MNS1
1.6581	3.90776	25.3963	0.000440517	0.0116971	ENSG00000291067
1.65764	3.23815	14.8492	0.00293663	0.0352653	MTFR2
1.65339	6.30647	27.6374	0.000317697	0.0096272	CLIP4
1.64753	4.17294	13.5727	0.00390715	0.0410866	ARHGEF10L
1.64458	4.558	37.6954	9.0406e-05	0.00452949	CDH3
1.64225	4.90969	16.0792	0.00226244	0.0301223	BICD1
1.62696	3.05092	27.7276	0.000313676	0.00961851	TTYH3
1.61442	10.0451	14.3606	0.00326963	0.0373629	GDF15
1.61304	3.67098	17.9149	0.00156884	0.0242066	SLC2A1
1.61062	4.70499	13.4026	0.00406371	0.0420601	MCM4
1.6103	5.4346	36.8261	9.9656e-05	0.00484227	ACTN1
1.60297	6.83223	13.6735	0.00381782	0.0406353	FN1
1.60226	4.71001	17.54	0.00168712	0.0253315	BUB1
1.60058	3.96214	20.8277	0.000921377	0.0179913	ENTPD7
1.58957	3.70011	20.5874	0.000960789	0.0182837	LINC00607
1.55161	3.98281	14.261	0.00334298	0.0377329	ZRANB3
1.54178	2.76285	13.1813	0.00427882	0.0434915	STARD4-AS1
1.5395	3.45238	19.0182	0.00127407	0.0214873	CENPH
1.52438	4.85495	20.1489	0.00103802	0.0190374	TP53INP1
1.52132	4.81894	17.5501	0.00168379	0.0253315	UCP2
1.5148	5.42296	27.6684	0.000316308	0.0096272	ANO10
1.50772	3.6699	20.9221	0.000906418	0.0178379	PLOD1
1.50357	3.20402	13.4049	0.00406162	0.0420586	DDX60L
1.49653	2.94873	12.583	0.00493227	0.0472618	LTC4S
1.49229	6.10386	21.3883	0.000836677	0.0170926	RND3
1.47589	7.55506	15.001	0.00284156	0.034593	HMGB2
1.47229	6.81719	16.8468	0.00193513	0.0275965	PLK2
1.46769	6.74995	20.9804	0.000897329	0.0178266	AGTPBP1
1.46418	2.93934	16.2243	0.00219578	0.0295321	MIRLET7IHG
1.45948	5.07345	26.0554	0.000399282	0.0109094	TRIM16
1.45879	4.96732	17.9394	0.00156147	0.0241443	CDC25B
1.45063	7.88177	19.7142	0.00112202	0.0198903	RAB27B
1.44453	5.05188	20.4029	0.000992418	0.018655	KIF20B
1.44421	3.52076	26.2051	0.00039057	0.0107338	ZFYVE26
1.44271	5.92298	12.911	0.00456033	0.0451744	CABIN1
1.43648	6.51679	13.0676	0.00439459	0.0442396	SIK2
1.43008	6.53876	44.7202	4.37089e-05	0.00302946	GSN
1.42636	4.49222	14.7809	0.00298069	0.0355016	XRCC4
1.42365	3.47153	12.2591	0.00533577	0.0498082	SASS6
1.42285	3.89879	19.5242	0.00116127	0.0202696	GXYLT2
1.41995	5.5497	15.5351	0.00253496	0.032333	GOLM1
1.41946	7.87045	19.1293	0.00124823	0.0212219	MAML2
1.41782	4.17985	23.6539	0.000576588	0.0136374	SLC6A20
1.41419	3.34337	17.8981	0.00157394	0.0242387	PTPRG-AS1
1.41418	8.74923	14.2614	0.00334267	0.0377329	AOPEP
1.41228	3.02627	15.8916	0.00235226	0.0308524	SOX12
1.40273	6.67604	34.2359	0.000134728	0.00574222	IDS
1.39981	7.28327	16.4006	0.00211792	0.0290651	PELI2
1.39356	4.58738	27.589	0.000319877	0.0096272	ZNF431
1.38986	7.0101	33.9876	0.000138809	0.00584724	STK39
1.37998	10.494	21.7811	0.000782844	0.016507	GAPDH
1.36407	8.29149	34.9838	0.00012327	0.00537448	TPM4
1.3595	4.64306	28.5408	0.000280042	0.00894733	SKAP2
1.35802	3.72535	19.5512	0.00115559	0.020201	MOSPD1
1.35319	4.36355	16.6946	0.00199528	0.0281075	INTS7
1.34755	7.57998	15.0729	0.00279781	0.0342333	OPHN1
1.3467	5.62845	24.6404	0.000494232	0.0125402	EPG5
1.34643	3.815	23.52	0.000588981	0.0137873	BBOF1
1.34286	3.17543	14.9023	0.00290292	0.0350256	SCLY
1.33684	4.69965	13.0244	0.00443957	0.044527	ZMAT3
1.33461	3.75915	14.3515	0.00327624	0.0373881	ZNF552
1.33143	4.68534	19.1509	0.00124328	0.0212037	ENSG00000247134
1.33069	3.95229	20.9619	0.000900199	0.0178296	AGRN
1.32871	5.04086	12.5012	0.00503065	0.0478522	COG6
1.32682	4.69619	19.1867	0.00123511	0.0211153	TFCP2
1.32512	8.21677	15.4939	0.00255715	0.0324604	UBAP1
1.3245	7.00498	19.9793	0.00106987	0.0192773	CDC42BPA
1.32406	3.70036	40.3775	6.76778e-05	0.00380363	ENSG00000240963
1.30896	8.22838	24.1707	0.000531562	0.0129907	RPS27L
1.29638	5.93894	21.3422	0.000843288	0.0170975	PCCA
1.29485	6.84903	22.0173	0.000752474	0.0160988	FOXN3
1.29453	2.71211	24.0067	0.000545378	0.01319	ZNF184
1.29432	4.14818	21.2841	0.000851694	0.0172196	CEP152
1.29294	2.95613	14.5275	0.00315102	0.0366532	NLRP2
1.29059	2.74322	20.0612	0.00105435	0.0191721	ZNF875
1.28492	3.60339	20.2235	0.00102437	0.0189031	SLC38A6
1.28388	5.43837	21.6509	0.000800219	0.0166974	GBP2
1.27977	4.51552	22.5513	0.000688822	0.0154238	BLNK
1.27576	7.73682	19.6447	0.0011362	0.019995	MCU
1.27408	3.80563	15.8565	0.00236952	0.0309665	HES6
1.26789	6.75268	32.5863	0.000164814	0.00633019	PPP1R12B
1.26311	2.72249	15.7147	0.0024409	0.0315384	ENSG00000291201
1.26155	3.73265	17.6564	0.00164928	0.0250032	CD99L2
1.25892	4.25701	16.2377	0.00218975	0.0294875	ORAI3
1.25852	3.64494	16.2925	0.00216528	0.029264	ARHGAP20
1.24932	7.63779	18.1806	0.00149101	0.0235758	SPATS2L
1.24857	5.31185	18.5572	0.0013884	0.0225382	DIP2C
1.2485	5.16612	21.737	0.000788678	0.0165944	TUBGCP3
1.24743	3.69982	24.3208	0.000519277	0.0127868	LIPG
1.24146	4.42462	15.4275	0.0025934	0.0327291	LCA5
1.23978	5.81073	20.43	0.000987701	0.0185874	TNRC18
1.23915	5.70397	16.6298	0.00202155	0.0283121	NECTIN3
1.2268	3.68389	14.2713	0.00333529	0.0377329	GTPBP2
1.22167	5.1431	15.7207	0.00243785	0.0315177	AACS
1.22014	4.8235	30.53	0.000214332	0.00742765	MED23
1.21836	3.04544	15.7309	0.00243262	0.0314877	DRAIC
1.21364	2.91649	24.5495	0.000501205	0.0126285	ENSG00000264112
1.19675	4.25584	29.6811	0.000239839	0.00808397	SRF
1.19233	5.79	24.5019	0.000504908	0.0126776	TMEM135
1.18968	7.11244	17.0201	0.00186925	0.0271066	PTEN
1.18407	5.18467	15.5391	0.00253285	0.032333	TIGAR
1.18124	3.38107	12.6588	0.00484319	0.0466347	CCDC77
1.17968	7.43167	20.4847	0.000978245	0.0185345	CTNND1
1.1776	2.96567	17.6523	0.0016506	0.0250032	HID1
1.17536	5.06699	23.5639	0.000584885	0.013756	FAM53C
1.17501	5.4277	13.2819	0.00417943	0.042849	SLC10A7
1.17068	3.36571	13.9483	0.00358631	0.039453	MIR200CHG
1.16676	3.27282	19.3275	0.00120364	0.0207853	PLXNA3
1.15481	2.93577	15.9194	0.0023387	0.0307489	ENSG00000228113
1.15382	7.21036	15.3184	0.00265434	0.033151	SORBS1
1.15246	4.70059	20.7274	0.000937583	0.0181303	LCLAT1
1.15142	5.90722	16.0197	0.00229048	0.030317	FLNB
1.14997	5.38623	12.9564	0.00451148	0.0448748	CTSA
1.14956	4.05932	13.7065	0.00378909	0.0404288	ME3
1.14577	5.30167	14.1471	0.00342924	0.0383331	PLA2G4A
1.14448	3.74425	15.7782	0.00240864	0.031308	CHEK2
1.14302	3.79281	13.1337	0.00432686	0.0438221	HSD17B14
1.13791	5.4677	25.1856	0.000454763	0.011915	IFT81
1.13703	5.37469	30.5519	0.000213716	0.00741818	DHRSX
1.13555	3.70466	12.3027	0.00527921	0.049518	KIF18A
1.13448	3.28315	13.2309	0.00422948	0.0431582	DNA2
1.13077	5.96865	20.2701	0.00101596	0.0188482	RFX7
1.12946	3.91665	14.5958	0.00310399	0.0364033	SRGAP2
1.12897	3.99181	20.3788	0.000996643	0.018655	ZNF544
1.12782	4.37638	26.969	0.000349477	0.00999302	CLSTN1
1.12141	3.85024	23.5892	0.000582536	0.0137365	DOP1B
1.11827	8.68934	16.2899	0.0021664	0.029264	PRKG1
1.11669	5.42218	13.9408	0.00359237	0.0394541	ST3GAL6
1.11464	3.03526	12.8159	0.00466458	0.0458386	ENSG00000279168
1.1094	3.17428	13.5932	0.00388883	0.0410132	PCCA-DT
1.10596	7.37082	20.3497	0.00100178	0.0187349	SLC12A2
1.10571	7.02757	14.9252	0.00288857	0.0349123	FNIP1
1.10423	4.8752	20.5787	0.000962243	0.0182953	STK38L
1.10225	3.06271	20.4737	0.000980142	0.0185381	SRGAP2B
1.09561	3.64362	17.5319	0.00168977	0.0253315	CEP135
1.09324	6.24806	15.2536	0.00269133	0.033478	SEPTIN9
1.09211	4.55057	13.8839	0.00363897	0.0396874	VPS50
1.09065	6.36221	26.3475	0.000382489	0.0106381	MZT2A
1.08999	5.27553	24.6675	0.000492178	0.0125027	MYL6B
1.08713	5.17545	20.749	0.000934069	0.0181303	UBE4B
1.08594	6.50085	14.3389	0.00328546	0.0374608	H2AC20
1.0839	5.55019	25.7455	0.00041807	0.0112806	OPTN
1.08264	7.15086	14.9722	0.0028593	0.0347077	EFR3A
1.07469	6.33772	21.5175	0.000818499	0.0169271	GBF1
1.07244	3.09171	15.2999	0.00266483	0.0332342	SCRIB
1.06982	7.48087	19.0012	0.00127808	0.0214935	ABCC4
1.06563	7.23742	14.9433	0.00287726	0.034871	DCBLD2
1.053	3.5611	15.3416	0.00264127	0.0330258	ZSCAN5A
1.05048	4.15454	14.5351	0.00314577	0.0366532	NSUN3
1.05045	8.2563	13.4506	0.00401879	0.0418323	KIAA1217
1.05006	3.63521	16.2778	0.00217182	0.0293006	ICA1-AS1
1.05003	5.66151	23.8321	0.000560566	0.0133931	SMIM22
1.04856	7.16517	15.0129	0.00283426	0.0345429	CERT1
1.04768	4.87997	16.8224	0.00194461	0.0276631	AGPAT4
1.03642	3.97058	17.0683	0.00185139	0.0269016	SLC29A2
1.03343	5.33658	14.6437	0.00307151	0.0361548	IL1RAP
1.03261	4.02954	13.531	0.00394489	0.0414032	TBC1D16
1.03193	3.76946	18.0055	0.00154178	0.0239423	EPPK1
1.03105	5.31103	13.0491	0.00441377	0.0443298	POLR2J3
1.03073	7.53961	12.9034	0.00456855	0.0452351	SH3KBP1
1.03069	3.71261	12.9906	0.00447522	0.0447142	COG7
1.02988	4.31175	13.8807	0.0036416	0.0396874	MNT
1.02586	4.73665	13.3644	0.0040999	0.0422765	VPS35L
1.02522	5.77422	18.5269	0.00139633	0.0225891	SLC27A4
1.02378	7.03334	17.9632	0.00155434	0.0240856	ASCC3
1.02181	5.10673	15.1351	0.00276058	0.0339921	DUSP8
1.01904	6.27827	15.5761	0.00251312	0.032165	HERC4
1.01791	5.80111	13.8521	0.00366539	0.039706	ADGRD1
1.01554	4.64004	21.1222	0.00087566	0.0175407	DHDDS
1.01306	4.69366	14.966	0.00286316	0.0347196	JADE1
1.01198	8.13187	13.6165	0.00386803	0.0409931	LRBA
1.00907	4.16198	21.2257	0.00086025	0.017328	MAPKBP1
1.00805	6.08443	16.9199	0.00190702	0.0274343	CTNNBIP1
1.00431	6.89169	22.575	0.000686148	0.0154092	NDUFB1
1.00356	7.58506	16.94	0.00189934	0.0273783	PKM
-1.00335	4.92358	13.4875	0.00398464	0.041599	MAGED2
-1.00386	4.55656	15.8718	0.00236202	0.0309243	ENSG00000214708
-1.0088	10.2882	14.1455	0.00343044	0.0383331	CYB5A
-1.00956	7.59073	23.2052	0.000619404	0.0142951	STAT3
-1.01717	5.562	14.305	0.00331032	0.0376187	BCL9L
-1.01903	5.73244	21.3493	0.000842262	0.0170926	CFL2
-1.02033	6.11077	20.0667	0.00105332	0.0191721	CDKL2
-1.02081	5.96984	12.8441	0.00463333	0.045606	SCNN1A
-1.02221	5.12484	14.6546	0.00306416	0.0360879	DTNB
-1.02229	5.75254	18.725	0.00134542	0.022095	KDM6B
-1.02432	7.43541	15.5404	0.00253216	0.032333	MID1IP1
-1.03071	6.16212	14.3738	0.00326006	0.0373213	PGRMC1
-1.03205	4.34423	19.2102	0.00122979	0.0210781	CDC42EP4
-1.03239	5.55232	15.8412	0.00237712	0.0310263	SETD3
-1.03954	7.13082	17.1815	0.00181028	0.0265174	AK1
-1.04034	3.84481	21.6543	0.000799756	0.0166974	SFMBT1
-1.0455	6.41873	12.8319	0.00464687	0.0457185	NFIA
-1.04613	5.26635	18.7611	0.00133639	0.0220134	RSBN1
-1.04772	4.65249	16.0829	0.00226073	0.0301223	LRRK2-DT
-1.04829	5.42678	12.8644	0.00461104	0.0454691	KLF13
-1.04847	4.56227	19.1382	0.00124618	0.0212037	PRKAB1
-1.05317	4.34399	23.936	0.000551465	0.0132684	ATL3
-1.05643	5.19252	19.4629	0.00117428	0.0204618	SERTAD2
-1.06046	7.38648	15.5881	0.00250676	0.0321215	CIRBP
-1.06219	2.9654	16.3623	0.00213457	0.0291178	ALS2CL
-1.06681	3.51433	20.4526	0.000983771	0.0185631	TMEM220
-1.07127	3.46605	16.8063	0.00195092	0.0277348	RBKS
-1.07554	3.48827	15.0851	0.00279046	0.0342053	PCK2
-1.07593	6.93836	12.4024	0.00515258	0.048575	ARRDC3
-1.07866	3.57845	13.5112	0.00396291	0.0414868	DCUN1D3
-1.08042	5.94307	14.8692	0.00292388	0.0351611	TCF7L1
-1.08197	5.13733	23.7439	0.000568428	0.0134918	SUSD6
-1.08354	3.15891	13.7424	0.00375807	0.0402505	KATNAL1
-1.0886	4.88998	29.6275	0.000241567	0.00809978	CDKL5
-1.09005	6.21052	12.9311	0.00453865	0.0450212	MTCH1
-1.09071	6.00483	18.7114	0.00134886	0.0221013	ARL5A
-1.09119	7.63747	14.7265	0.00301627	0.0357372	SELENOW
-1.10027	2.93919	15.9782	0.00231029	0.0305102	PLAG1
-1.10075	4.72075	17.4999	0.00170039	0.025367	EHD1
-1.10112	6.86406	14.9898	0.00284844	0.034634	EFNA1
-1.10425	7.77676	22.7941	0.000662007	0.0150069	ARL6IP5
-1.10475	5.19274	17.5304	0.00169027	0.0253315	GLTP
-1.10869	7.83687	28.4372	0.000284081	0.0090232	NFKB1
-1.10967	4.49183	14.5348	0.00314598	0.0366532	NUAK2
-1.11188	8.20458	20.2689	0.00101617	0.0188482	ITM2B
-1.11546	4.14354	25.3542	0.000443322	0.0117429	C1orf198
-1.11602	4.48135	29.2674	0.000253577	0.0083224	RMDN2
-1.12017	2.60641	16.7771	0.0019624	0.0278068	CYB5D1
-1.12073	4.30612	16.7617	0.00196849	0.027875	DOT1L
-1.12572	3.20274	20.2358	0.00102214	0.0189031	NOTCH1
-1.1264	3.52941	22.355	0.000711444	0.0156245	HIRIP3
-1.13818	2.86578	19.6136	0.0011426	0.0200826	SLC35C1
-1.14286	3.88318	16.3337	0.00214706	0.0291498	TGFBR1
-1.14556	7.32476	16.7804	0.00196111	0.0278068	DIAPH2
-1.14663	4.71223	13.2535	0.00420723	0.0430421	ANG
-1.14737	5.72177	19.5752	0.00115058	0.0201447	PPP1R14C
-1.14946	4.7236	22.0321	0.000750608	0.0160988	PTK2B
-1.15006	6.49878	12.4009	0.00515445	0.048575	MTHFD2L
-1.15199	3.06713	14.7584	0.00299535	0.0355338	MID2
-1.15263	2.99995	13.1921	0.00426804	0.043432	ARHGEF17
-1.15581	5.42538	24.1617	0.000532305	0.0129907	SERPINB6
-1.15795	3.23552	16.8456	0.0019356	0.0275965	LIMASI
-1.1581	5.46951	18.5508	0.00139007	0.0225382	GSTA4
-1.16074	7.73845	23.1084	0.000629139	0.0144429	ATP1A1
-1.16879	5.77415	20.6933	0.000943174	0.0181716	ZFP36L2
-1.16937	5.42762	31.2294	0.000195718	0.00704129	TNIP1
-1.17273	5.6347	14.4175	0.00322859	0.037157	RNF149
-1.18015	3.66505	20.3016	0.00101031	0.0188173	HOMER2
-1.18357	6.05692	16.7413	0.00197657	0.0279346	SUCO
-1.18623	5.254	21.3221	0.000846188	0.0171243	RASSF5
-1.18642	6.01024	12.7051	0.00478967	0.046409	SQOR
-1.19217	3.93953	13.3357	0.00412739	0.0424358	ZBTB2
-1.19261	4.83459	19.8732	0.00109039	0.0195334	SEMA4B
-1.19418	4.8217	13.5977	0.00388478	0.0410132	ALDH6A1
-1.19558	9.99303	13.6098	0.00387403	0.0410132	DUSP1
-1.19923	6.07826	19.3875	0.00119053	0.0206402	TNFAIP8
-1.20203	3.65785	16.0672	0.00226808	0.0301223	PPIL6
-1.20501	5.57376	19.332	0.00120267	0.0207853	STARD3NL
-1.20516	5.03971	13.1243	0.00433644	0.0438426	PRRG4
-1.20614	5.20678	13.2132	0.00424696	0.0432742	TMEM41A
-1.20704	5.66871	14.424	0.00322396	0.0371234	IGFBP4
-1.20797	4.43568	24.7395	0.000486768	0.0124353	ZDHHC2
-1.21597	3.94363	20.5902	0.000960319	0.0182837	PIGH
-1.21821	6.85713	19.3655	0.00119532	0.0206953	ERN1
-1.21983	3.83959	18.7442	0.0013406	0.0220627	MAP3K14
-1.22047	6.65114	17.5985	0.00166799	0.0251636	SLCO3A1
-1.22076	3.08411	13.722	0.00377568	0.0403695	LINC02478
-1.22095	3.29683	17.1973	0.00180463	0.0265063	PDE4A
-1.22174	3.94528	13.5853	0.00389585	0.0410379	ARHGEF26
-1.22215	8.32869	34.6929	0.000127583	0.00549164	EPS8
-1.22241	5.40195	22.8862	0.000652165	0.0148458	ZC3H12A
-1.22467	5.19741	14.5344	0.00314626	0.0366532	CNOT8
-1.23311	5.52474	16.4548	0.00209466	0.028836	SRFBP1
-1.23381	5.18621	32.8448	0.000159608	0.00625005	ASL
-1.23873	5.82243	30.4996	0.000215187	0.0074454	LRIG1
-1.24518	5.81616	14.5044	0.00316713	0.0367224	SAV1
-1.24687	4.30269	12.3584	0.00520801	0.0490163	DEXI
-1.25199	3.22669	14.3181	0.00330067	0.0375484	PEX5
-1.25385	3.52362	20.267	0.00101652	0.0188482	TBC1D2B
-1.25658	7.11364	16.0414	0.00228021	0.0302364	TRIB1
-1.25669	5.9659	13.2448	0.00421571	0.0430582	SLC22A3
-1.25854	7.4312	16.7789	0.00196168	0.0278068	CD81
-1.25931	5.23241	15.2378	0.00270044	0.033517	ARL13B
-1.2628	7.81368	12.8006	0.00468158	0.0459044	IL1R1
-1.26598	3.30404	21.2373	0.000858547	0.0173259	SOCS5
-1.26796	5.56335	19.5161	0.00116298	0.0202812	USP13
-1.26857	6.27771	14.7694	0.00298814	0.0355215	UAP1
-1.2697	4.48001	21.4193	0.000832279	0.0170926	MTSS1
-1.27051	2.99029	19.8758	0.00108988	0.0195334	NOTCH2NLC
-1.27431	5.72507	35.4848	0.000116243	0.00524113	CHCHD7
-1.27771	5.77441	13.8512	0.00366615	0.039706	AASS
-1.27971	6.31982	15.7635	0.00241603	0.0313852	ENSG00000285933
-1.28189	4.72822	27.5024	0.000323828	0.00967648	MTARC2
-1.28527	3.22795	14.3306	0.00329153	0.0374837	CDK6
-1.28865	8.99681	14.6245	0.00308447	0.0362484	IFITM3
-1.28875	6.82453	13.2379	0.00422255	0.0431077	GAREM1
-1.28976	2.63756	16.1423	0.00223316	0.0298497	COQ8A
-1.29263	6.00246	20.6131	0.000956471	0.0182656	SYPL1
-1.29276	4.93607	16.6258	0.00202321	0.0283129	FAM241A
-1.29463	5.73891	39.905	7.11371e-05	0.00388728	MTHFS
-1.29705	7.40435	22.0219	0.000751889	0.0160988	LAPTM4A
-1.29836	6.0882	19.748	0.00111521	0.0198307	B4GALT5
-1.29919	5.25891	20.0145	0.00106317	0.0192274	CPD
-1.29951	5.3856	19.1052	0.00125378	0.0212829	ASS1
-1.30331	3.11725	24.6814	0.000491127	0.0125027	LRCH2
-1.3047	5.84543	35.7628	0.000112551	0.00515122	CTSB
-1.30896	4.93129	17.1773	0.00181182	0.026522	METTL7A
-1.31475	5.92426	16.9862	0.00188192	0.0272357	DUSP23
-1.32561	6.08018	15.2118	0.00271555	0.0336058	ITPKC
-1.3293	3.88336	24.368	0.000515489	0.0127727	GBP3
-1.33095	4.4738	23.5338	0.000587688	0.0137873	MAP3K21
-1.33216	5.30725	20.1119	0.00104488	0.0190665	UXS1
-1.33238	4.53404	37.1769	9.57933e-05	0.00471234	SLC41A1
-1.33731	6.23137	35.8205	0.000111801	0.00512923	GAB2
-1.33895	7.30625	18.3464	0.00144477	0.0231761	HLA-DPA1
-1.33917	2.91898	16.3834	0.00212538	0.0290789	KNDC1
-1.33992	6.34069	38.8382	7.97556e-05	0.00422004	LPL
-1.34212	5.86223	26.8077	0.000357709	0.0101222	ARAP2
-1.34407	3.47647	27.8757	0.000307208	0.00946673	PRKCD
-1.35268	4.89721	13.3641	0.0041002	0.0422765	CGN
-1.35632	13.2291	24.1312	0.000534847	0.0130224	SFTPB
-1.35786	5.50223	12.5282	0.00499784	0.0476424	CYLD
-1.36031	4.75417	33.9893	0.000138781	0.00584724	CHD7
-1.36325	4.67108	14.0844	0.00347789	0.0386919	GPC4
-1.36733	3.78904	29.9736	0.00023066	0.00786784	JAK2
-1.37216	5.56332	25.9741	0.00040411	0.0109859	SKIL
-1.37438	3.03332	17.833	0.0015938	0.0244526	NFKBIE
-1.37471	3.00041	22.2213	0.000727356	0.0158905	ENSG00000288818
-1.37912	3.28733	13.9007	0.00362517	0.0396635	DSEL
-1.38096	4.64745	18.0915	0.00151658	0.0237481	ING2
-1.38797	4.54485	18.1338	0.00150437	0.0237326	VSIG2
-1.39077	4.5069	26.6259	0.000367261	0.0103071	TMEM30B
-1.39224	5.63388	13.8631	0.0036562	0.039706	HIVEP3
-1.39255	2.96082	25.4443	0.000437351	0.0116416	IRAK2
-1.39379	8.49628	16.3137	0.00215588	0.0291946	ZFP36L1
-1.39809	4.52185	14.873	0.00292149	0.0351557	CYRIA
-1.4012	6.55916	26.2664	0.000387065	0.0107198	TP53BP2
-1.40336	6.3987	21.4252	0.000831444	0.0170926	USP12
-1.40486	4.69227	12.9611	0.00450655	0.0448748	BANK1
-1.40498	3.14072	19.0614	0.00126396	0.0213778	HSD17B8
-1.41229	8.27429	15.6045	0.00249813	0.032051	ZFAND5
-1.41508	3.39172	22.4609	0.000699132	0.0155257	PIK3IP1
-1.41922	2.64749	15.5775	0.00251239	0.032165	PARP12
-1.42257	6.75666	18.2175	0.00148056	0.0234789	HLA-E
-1.42363	8.50819	29.5299	0.000244755	0.00815624	EGR1
-1.42457	7.32381	34.4021	0.000132076	0.00565139	EHF
-1.42523	2.79367	13.5585	0.00391998	0.0411817	TNS2
-1.42667	4.94757	17.1336	0.00182757	0.0266448	DDIT4
-1.42706	4.84926	20.0513	0.00105622	0.0191721	FREM2
-1.42792	4.60804	29.9359	0.000231821	0.00788266	VDR
-1.4335	5.34669	14.247	0.00335344	0.037792	NUDT16
-1.43655	6.20665	26.7955	0.00035834	0.0101222	ALDH2
-1.43813	5.11553	28.3528	0.000287421	0.0090534	INTS12
-1.44181	4.40107	47.1014	3.4901e-05	0.00262897	IGSF3
-1.44494	3.90913	16.3548	0.00213783	0.0291178	MUC15
-1.44565	7.98429	18.8919	0.00130424	0.0217146	RHOB
-1.44631	4.1433	16.7433	0.00197577	0.0279346	ENPP4
-1.44903	4.69331	29.3683	0.00025014	0.008247	BMAL1
-1.45231	7.27267	21.81	0.000779061	0.0164919	ELOVL5
-1.45935	3.76433	24.5033	0.000504797	0.0126776	TBC1D24
-1.46061	6.20946	27.3919	0.000328954	0.0097758	NRIP1
-1.46207	5.27478	15.108	0.00277672	0.0340906	PRNP
-1.46398	3.4102	14.9133	0.00289604	0.034962	ACP5
-1.46606	10.3938	12.3751	0.0051869	0.0488388	CEBPD
-1.46893	3.38747	20.9031	0.000909407	0.0178379	ENSG00000274215
-1.47051	5.32185	31.0604	0.000200034	0.00713095	CCDC50
-1.47204	5.54625	13.3791	0.00408595	0.042226	DPY19L1
-1.47609	4.414	12.7421	0.0047475	0.0461849	SIAE
-1.47772	2.87465	26.0118	0.000401867	0.0109596	ENSG00000254420
-1.47888	10.3338	16.4861	0.00208135	0.0288332	JUN
-1.48328	6.89135	16.1993	0.00220711	0.0296294	ADIRF
-1.49444	6.96289	19.2975	0.00121027	0.0208544	HLA-DPB1
-1.51018	4.67806	19.675	0.00112998	0.0199461	CCDC69
-1.51366	9.74522	25.0128	0.000466852	0.0121374	IER2
-1.5148	6.55036	21.7802	0.000782969	0.016507	MAFF
-1.51831	6.19791	17.2103	0.00180002	0.0264563	RYBP
-1.51837	2.79359	23.4447	0.000596097	0.0138753	DHODH
-1.52437	5.95936	54.1428	1.88924e-05	0.00178196	SLC25A37
-1.52694	2.85176	15.245	0.00269628	0.0335012	FRAT2
-1.52963	4.18812	23.8796	0.000556387	0.0133373	TRIP10
-1.53644	4.37879	16.9268	0.00190438	0.0274144	AGBL4
-1.53812	3.08225	28.4047	0.00028536	0.0090256	PML
-1.53844	4.67327	36.2633	0.000106248	0.00496378	TNFSF13
-1.5448	3.34632	19.571	0.00115145	0.0201447	KCNS3
-1.54595	5.63613	15.6875	0.00245485	0.0316244	RDH10
-1.54654	3.93956	16.4379	0.00210188	0.0288961	RASL11A
-1.54722	3.50866	13.1279	0.00433273	0.0438406	LSMEM1
-1.54734	4.64549	23.5787	0.000583513	0.0137445	SH2D4A
-1.5533	2.67527	25.5435	0.000430883	0.0115545	SIPA1
-1.55395	2.84611	17.1819	0.00181016	0.0265174	PRRG1
-1.55998	4.31687	49.4614	2.81818e-05	0.00235351	BMI1
-1.56215	3.59956	15.1157	0.00277214	0.0340677	PANX1
-1.56305	3.77623	16.7336	0.00197965	0.0279418	ODF3B
-1.5634	4.47968	28.7726	0.000271257	0.00876998	MTURN
-1.56899	4.89715	15.0052	0.00283895	0.0345806	ITPRIPL2
-1.56978	3.5854	21.8278	0.00077673	0.0164919	LYSMD2
-1.58565	5.89629	22.7616	0.000665525	0.0150552	PLPP3
-1.59777	8.91848	23.6574	0.000576263	0.0136374	JUNB
-1.59879	2.66495	27.6895	0.000315366	0.0096272	TTC9
-1.60778	5.3133	33.2896	0.000151098	0.00606799	CCND3
-1.6109	6.00741	35.1461	0.000120941	0.00534357	SERTAD1
-1.61486	5.89422	21.1292	0.000874615	0.0175407	FAM20A
-1.61795	3.80663	20.3799	0.00099644	0.018655	ENSG00000289152
-1.62188	5.92934	33.8795	0.000140633	0.00588447	LONRF3
-1.62371	6.21962	18.1146	0.00150989	0.0237326	FCHO2
-1.63532	4.38144	16.5584	0.00205101	0.0285588	ZFAND2A
-1.64042	9.24346	16.9515	0.00189502	0.0273705	LGALS3
-1.64153	5.44751	18.2333	0.00147611	0.023477	TMEM164
-1.64746	6.32622	28.6413	0.000276193	0.00886351	HSD17B6
-1.65384	4.41865	21.2682	0.000854012	0.0172504	ASRGL1
-1.66106	5.64672	41.9299	5.76404e-05	0.00353235	BCL3
-1.66122	6.86771	20.7359	0.000936203	0.0181303	MPZL2
-1.66345	6.73529	27.4535	0.000326086	0.0097176	SELENBP1
-1.67444	3.12561	14.6686	0.0030548	0.036056	TUBB2A
-1.68312	3.22731	28.7952	0.000270417	0.00875587	PIM2
-1.68618	3.36265	22.375	0.000709089	0.0156245	THRA
-1.69035	4.55063	39.1597	7.70335e-05	0.00412633	OTUD4
-1.69164	4.18105	22.3614	0.000710685	0.0156245	TMEM92
-1.69268	4.57736	16.3554	0.00213755	0.0291178	FBXO32
-1.70211	8.49444	35.4976	0.000116071	0.00524113	NAMPT
-1.70641	8.40195	22.0767	0.000745054	0.016068	IER3
-1.70947	4.01814	25.2015	0.000453665	0.011915	PPP1R16A
-1.71033	9.1497	16.3636	0.00213399	0.0291178	PNRC1
-1.71352	8.43811	38.9518	7.87806e-05	0.00418889	SLC39A8
-1.71625	5.04709	22.0227	0.000751796	0.0160988	TET3
-1.72051	4.65986	19.0207	0.0012735	0.0214873	CSGALNACT2
-1.72332	3.18392	28.0827	0.000298428	0.00930188	VASN
-1.72404	4.74806	18.7854	0.00133035	0.0219433	BEND7
-1.72946	4.26277	14.5396	0.00314268	0.0366532	RCL1
-1.73128	3.41525	28.4659	0.000282956	0.00901388	CLCF1
-1.73221	3.09076	47.1358	3.47903e-05	0.00262897	HERC3
-1.73287	2.67744	14.4593	0.00319886	0.0369916	HYAL1
-1.74007	5.31597	20.2217	0.00102471	0.0189031	BEX4
-1.7433	2.6541	22.644	0.000678431	0.0153152	GNA15
-1.75337	4.17347	37.8551	8.88197e-05	0.00447673	NEO1
-1.75712	3.85558	18.0086	0.00154086	0.0239423	FOXO1
-1.76533	3.35009	31.6027	0.000186573	0.0068486	LRRK1
-1.76751	7.79859	35.818	0.000111834	0.00512923	SDR16C5
-1.78336	5.15255	38.1243	8.62208e-05	0.0043805	LAD1
-1.78787	6.11349	37.9785	8.76175e-05	0.00443825	RGS16
-1.78932	4.01368	30.5731	0.000213126	0.00740954	SBF2
-1.79281	4.26363	26.2474	0.00038815	0.0107268	JAZF1
-1.79329	8.13886	42.889	5.2324e-05	0.00336945	ICAM1
-1.79968	4.01073	32.1685	0.000173665	0.00652599	KDM2B
-1.8058	5.75637	35.6276	0.000114329	0.00518882	ZDHHC3
-1.81591	5.41468	25.5062	0.000433303	0.011605	BEX2
-1.818	6.20022	49.425	2.82729e-05	0.00235351	IRF1
-1.82489	4.16756	12.5975	0.00491512	0.0471362	CDKL1
-1.82585	5.1109	22.1347	0.000737897	0.0160296	UPP1
-1.83691	7.09122	25.4104	0.000439586	0.0116867	ABCA3
-1.83738	5.29026	26.8809	0.000353948	0.0100705	CAV2
-1.84232	8.25113	23.5597	0.000585269	0.013756	TSC22D1
-1.85412	5.22868	83.8957	2.53921e-06	0.00057985	PMM1
-1.85647	3.57679	36.8071	9.98702e-05	0.00484227	ENSG00000290689
-1.85969	4.29605	62.1023	1.01969e-05	0.00124944	CISH
-1.86034	3.33071	35.1244	0.000121249	0.00534629	BATF
-1.87111	7.48462	45.7389	3.965e-05	0.00286778	SELENOP
-1.87539	4.86239	25.6346	0.000425051	0.0114264	ACSL5
-1.87725	6.09607	28.0935	0.000297979	0.00930125	ADGRV1
-1.87856	8.43857	32.1639	0.000173766	0.00652599	SDC4
-1.88298	3.60556	54.0705	1.90051e-05	0.00178483	SLC16A5
-1.88995	7.34194	17.7944	0.00160573	0.0245834	F3
-1.90089	3.08614	23.7478	0.000568077	0.0134918	ICAM4
-1.90557	3.07016	23.306	0.000609462	0.0140956	FADS3
-1.90692	7.49783	17.5204	0.00169358	0.0253315	S100A4
-1.90719	2.81582	29.56	0.000243767	0.00813583	PRKCQ-AS1
-1.90884	7.58824	62.4419	9.94748e-06	0.00124944	CPM
-1.9139	4.06437	25.0084	0.000467165	0.0121374	PMEPA1
-1.91463	7.10764	62.9293	9.60216e-06	0.00124173	ACSL4
-1.92496	2.63882	16.4552	0.00209447	0.028836	EML5
-1.92724	5.89942	14.7871	0.00297662	0.0355003	CACNA2D2
-1.93461	2.63616	32.0777	0.000175665	0.00657332	TLR3
-1.94006	5.05655	15.2142	0.0027141	0.0336058	RNASE4
-1.94167	3.01429	18.0218	0.00153695	0.0239016	ENSG00000290968
-1.94779	2.85281	15.9469	0.00232537	0.0306402	SCN1A-AS1
-1.94865	5.24053	38.463	8.30784e-05	0.00427544	PCGF5
-1.95364	6.52878	32.5153	0.000166279	0.00633964	LAMB3
-1.95686	7.93582	31.9629	0.000178229	0.00662071	IFITM2
-1.95841	5.38167	52.9336	2.08877e-05	0.00192825	FMO5
-1.96428	7.88084	13.3883	0.00407724	0.0421801	HSPH1
-1.97829	5.97549	40.5739	6.62989e-05	0.00377504	FLRT3
-1.97843	3.18882	47.1993	3.45868e-05	0.00262769	CCDC71L
-1.98343	7.39748	33.7886	0.000142187	0.00589792	CXCL3
-1.99528	6.13706	20.0854	0.00104981	0.0191384	CLIC2
-1.996	2.54224	31.2359	0.000195553	0.00704129	ODAM
-2.0027	8.06222	31.5277	0.000188369	0.00687961	NFKBIZ
-2.00671	3.72634	42.8856	5.23419e-05	0.00336945	EIF4EBP3
-2.01575	2.30993	16.6104	0.00202951	0.0283504	ENSG00000279317
-2.01988	5.35913	21.3532	0.000841705	0.0170926	KLF9
-2.0355	2.92739	27.9202	0.000305295	0.00943459	GNG7
-2.0405	7.24716	14.1879	0.00339807	0.0381167	IFITM1
-2.04662	5.10152	28.9508	0.000264723	0.00859717	PEA15
-2.05035	6.87725	37.561	9.17667e-05	0.00457652	FOLR1
-2.05193	5.1868	62.2775	1.00673e-05	0.00124944	KLHL2
-2.05344	4.00877	32.5551	0.000165456	0.00633019	LINC00472
-2.05817	3.64787	14.5299	0.0031494	0.0366532	DSC2
-2.0615	4.11728	22.0522	0.000748096	0.0160844	C5
-2.06425	8.15289	36.2511	0.000106396	0.00496378	CD44
-2.06987	4.45728	12.5262	0.00500026	0.0476424	CLIC5
-2.07305	3.24087	33.5451	0.000146455	0.00595321	ANKH
-2.10072	6.20356	22.5817	0.000685387	0.0154081	HMOX1
-2.10774	2.92589	27.4435	0.000326548	0.0097176	POU2F3
-2.11779	3.68095	41.9594	5.74673e-05	0.00353172	CHST15
-2.12192	4.61515	14.8389	0.00294325	0.0352723	GUCY1A1
-2.1263	6.53399	35.9472	0.000110177	0.00508551	BAG3
-2.1414	4.31783	79.0895	3.34761e-06	0.000672435	TMEM64
-2.15037	4.43692	19.2793	0.00121432	0.0208909	CPNE8
-2.16188	4.04948	13.4624	0.00400789	0.0417413	CDKN1C
-2.16507	8.17755	16.4777	0.00208489	0.028836	TXNIP
-2.17347	3.28232	56.1025	1.61196e-05	0.00159183	MGAT4A
-2.1762	2.67215	25.6099	0.000426622	0.0114544	AMN
-2.1766	6.67548	32.4922	0.000166759	0.0063468	CACHD1
-2.18094	6.66167	15.6076	0.00249651	0.032051	C3
-2.18263	6.13025	46.6509	3.63923e-05	0.00271304	TMPRSS2
-2.18476	10.9124	59.0637	1.27942e-05	0.00139476	CXCL2
-2.18963	5.13134	41.2401	6.18645e-05	0.00365692	KCNQ1
-2.19704	2.9275	18.7823	0.00133112	0.0219433	SYT15B
-2.20186	4.11873	38.4525	8.31734e-05	0.00427544	GPM6A
-2.20725	5.92543	26.5589	0.000370862	0.0103679	CRIM1
-2.20743	5.05526	19.7325	0.00111832	0.0198534	THRB
-2.21057	7.15654	20.9168	0.000907244	0.0178379	AQP4
-2.21409	3.31702	21.5441	0.000814822	0.0168832	MAGEH1
-2.21483	10.5181	17.9989	0.00154371	0.0239551	HSP90AA1
-2.2169	6.21316	41.3463	6.11904e-05	0.00364537	KLF2
-2.21895	3.49125	36.4922	0.000103505	0.00492422	CYP7B1
-2.23338	4.90449	37.4369	9.30457e-05	0.00460655	LRG1
-2.24307	4.77893	38.2891	8.46742e-05	0.00432217	ACADL
-2.24616	3.04252	14.7577	0.00299582	0.0355338	DNAJA4
-2.24658	3.65651	26.5782	0.000369822	0.0103655	MUC21
-2.24915	3.2422	60.9697	1.10841e-05	0.00131659	HIVEP2-DT
-2.26287	2.37529	12.7537	0.00473429	0.0460977	ZMAT1
-2.26996	5.5429	22.9003	0.000650677	0.0148275	SCN1A
-2.27048	3.13033	38.4225	8.34466e-05	0.00427544	CPAMD8
-2.27314	5.53249	46.3144	3.75558e-05	0.00276181	AHNAK
-2.2854	3.88994	18.3071	0.00145556	0.023304	ELK3
-2.30264	5.00367	25.6584	0.000423542	0.0113999	MAP1LC3A
-2.30367	9.41214	14.1442	0.0034315	0.0383331	GADD45B
-2.30495	3.3827	28.7502	0.000272093	0.00878392	SMPDL3A
-2.32633	3.69281	41.5981	5.9628e-05	0.00360326	FAM110B
-2.3304	5.62746	52.1778	2.22626e-05	0.00201236	KLF10
-2.33393	8.03516	31.0546	0.000200182	0.00713095	SERPINB1
-2.33659	8.46146	21.0418	0.000887864	0.017736	SLC6A14
-2.34252	4.28435	28.0229	0.000300935	0.00935313	DNM3
-2.34384	5.54444	28.1619	0.000295151	0.00925291	ADRB2
-2.35163	4.41238	36.7095	0.00010098	0.00485736	ZNF704
-2.35203	4.22262	38.6138	8.17237e-05	0.00427544	FGF7
-2.37144	5.81637	20.5987	0.000958894	0.0182799	IL6R
-2.38492	2.69778	35.0031	0.000122991	0.00537448	SLC16A11
-2.38895	6.43181	23.1727	0.000622651	0.0143547	MAOA
-2.3995	4.48883	13.5347	0.00394153	0.041388	KHDRBS2
-2.40021	4.05808	18.0354	0.00153295	0.0238906	STX11
-2.42343	4.38987	77.1788	3.75211e-06	0.000714021	BPGM
-2.4349	6.26556	20.5986	0.000958907	0.0182799	CFTR
-2.44809	6.98974	46.1702	3.80678e-05	0.00277128	NEBL
-2.4583	4.82705	15.1346	0.00276086	0.0339921	C4orf19
-2.49494	5.00415	16.576	0.00204372	0.0284939	NR1D1
-2.50501	2.1717	53.984	1.9141e-05	0.00178985	CCDC152
-2.50596	5.9663	50.7071	2.52601e-05	0.00217457	SLC7A2
-2.5219	3.72555	40.7808	6.48823e-05	0.0037435	LUCAT1
-2.5274	2.4143	31.5603	0.000187587	0.00686757	ATOH8
-2.5412	3.23555	16.4764	0.00208548	0.028836	ENSG00000257550
-2.55221	3.94124	15.6695	0.00246415	0.0317205	FKBP4
-2.55317	3.29361	56.7367	1.53281e-05	0.00155387	LRRC4
-2.56343	5.14415	49.278	2.86451e-05	0.00235351	TFCP2L1
-2.56632	3.40209	33.6059	0.000145375	0.00594095	ACSM3
-2.58414	4.89805	28.3785	0.000286398	0.00904383	CFAP221
-2.60178	4.44579	12.8503	0.00462654	0.0455598	CA12
-2.6018	2.57106	48.4084	3.09695e-05	0.002461	PTPRS
-2.61741	2.4207	26.2674	0.000387008	0.0107198	CNTN1
-2.62279	3.68984	17.7665	0.00161443	0.0246267	PLA2G10
-2.62776	5.84992	81.4548	2.91655e-06	0.000614549	ELAPOR2
-2.64464	2.39541	42.5052	5.43783e-05	0.00341982	ENSG00000287920
-2.66481	4.98392	25.1865	0.000454698	0.011915	ESAM
-2.67499	3.88362	89.8408	1.83863e-06	0.000546399	NPL
-2.67977	10.6546	55.893	1.63917e-05	0.00159752	NFKBIA
-2.68652	3.37359	40.0345	7.01682e-05	0.00388065	PRKCQ
-2.73665	3.4155	59.2635	1.26009e-05	0.00139311	ETS1
-2.74686	8.24073	22.49	0.000695784	0.0155132	ZNF385B
-2.74883	4.93983	73.6352	4.66783e-06	0.000830063	ALDH1A1
-2.74957	4.01533	87.4735	2.08589e-06	0.000560851	REPS2
-2.76503	7.17758	49.1951	2.88575e-05	0.00235351	SPTSSA
-2.77288	8.30945	21.6491	0.000800467	0.0166974	DNAJB1
-2.78408	3.57675	28.578	0.000278611	0.0089279	PDK4
-2.79931	6.02878	23.5223	0.000588768	0.0137873	EMP1
-2.80569	6.00023	110.623	6.80646e-07	0.000272741	LAPTM4B
-2.813	5.1692	12.9691	0.00449801	0.0448231	MAFB
-2.83395	6.12363	91.8072	1.65944e-06	0.00050457	SGK1
-2.85794	2.88327	79.1365	3.33832e-06	0.000672435	MIR17HG
-2.85863	1.9933	57.6899	1.42237e-05	0.00149791	SHE
-2.86118	5.66023	29.2903	0.000252791	0.00830916	SOD3
-2.877	3.86799	68.779	6.39555e-06	0.000977078	HLA-DQA1
-2.88533	4.06321	96.1179	1.33441e-06	0.000419546	ADD3
-2.886	4.68498	74.8738	4.3203e-06	0.000787601	BCAT1
-2.89141	4.45164	18.6175	0.00137278	0.022376	S100P
-2.89408	4.43573	30.7967	0.000206994	0.00728982	FKBP5
-2.89957	4.59216	25.2416	0.000450924	0.0118738	ITGA6
-2.9012	8.19515	32.4334	0.00016799	0.00638243	PIGR
-2.90392	3.16247	22.4137	0.000704581	0.0155812	DUSP2
-2.90796	6.0635	13.8544	0.00366342	0.039706	ENSG00000285744
-2.92276	6.53928	35.1632	0.000120697	0.00534357	TSC22D3
-2.92818	9.53999	77.7489	3.62561e-06	0.000696053	CXCL8
-2.9502	4.46694	71.5478	5.33206e-06	0.000863237	PLIN5
-2.96504	6.2507	30.984	0.000202022	0.00716121	PCDH9
-2.97208	8.10145	15.9774	0.00231069	0.0305102	DLG2
-2.99313	2.94946	27.9004	0.000306146	0.0094474	SOBP
-3.00319	7.06489	51.9795	2.26411e-05	0.00202965	ERBB4
-3.00701	4.03078	18.3316	0.0014488	0.0232129	ST8SIA4
-3.0121	5.12682	193.438	4.38064e-08	9.50337e-05	PDZD2
-3.0192	3.86131	72.3369	5.0685e-06	0.000863237	TENT5B
-3.03399	2.79011	26.1011	0.000396599	0.0108497	SLC30A4-AS1
-3.0659	6.21896	23.3177	0.000608323	0.0140843	RND1
-3.08495	5.46861	113.204	6.09023e-07	0.000272741	MED24
-3.10309	2.47044	25.088	0.000461541	0.0120489	CD68
-3.10813	5.31462	16.9464	0.00189694	0.0273783	C1R
-3.16976	8.60863	71.0141	5.51957e-06	0.000874026	SFTPD
-3.17071	5.0746	59.2118	1.26506e-05	0.00139311	CYBRD1
-3.18182	5.77098	55.8704	1.64214e-05	0.00159752	SOCS3
-3.19181	4.72882	16.9987	0.00187725	0.0271863	TPPP3
-3.25183	4.1132	36.5329	0.000103027	0.00492085	NINJ2
-3.26604	2.73436	36.1175	0.000108039	0.00500812	ENSG00000250509
-3.29857	2.08422	38.4885	8.28477e-05	0.00427544	CYP27A1
-3.33538	3.55932	106.104	8.31831e-07	0.00029106	HLF
-3.37291	3.54391	23.3217	0.000607939	0.0140843	CFB
-3.38992	2.83485	29.3046	0.000252302	0.00830567	ADAMTS3
-3.39037	2.47318	29.6365	0.000241277	0.00809978	IL34
-3.39188	6.55195	12.9846	0.0044815	0.0447142	LCN2
-3.405	3.26478	27.5872	0.00031996	0.0096272	NFATC1
-3.41202	3.78966	50.6221	2.54477e-05	0.00217846	GLI3
-3.41897	3.64712	47.7202	3.29699e-05	0.00255446	RIC3
-3.42361	9.09539	62.1601	1.01539e-05	0.00124944	FABP5
-3.46857	3.17129	30.1688	0.00022477	0.00767899	CLMN
-3.47058	4.40146	49.2824	2.86338e-05	0.00235351	EVA1C
-3.55071	6.50528	15.7042	0.00244626	0.03157	GKN2
-3.55205	4.6079	37.4647	9.27575e-05	0.00460476	CLIC3
-3.5732	2.34684	32.607	0.00016439	0.00633019	ENSG00000289839
-3.57536	2.71435	47.2046	3.45697e-05	0.00262769	HLA-DOA
-3.57537	2.35878	18.1903	0.00148824	0.0235491	LINC02605
-3.64691	3.22933	20.3208	0.0010069	0.0187984	RASGRP1
-3.65961	2.527	30.7351	0.000208662	0.00731295	PDPN
-3.69334	8.6398	48.1329	3.17524e-05	0.00248677	MACROD2
-3.69732	4.16767	16.1949	0.00220909	0.0296376	ENSG00000253288
-3.70294	4.39066	44.5878	4.42719e-05	0.00305127	PTP4A3
-3.70693	6.43895	98.8129	1.16962e-06	0.000390251	CAV1
-3.74251	3.45124	51.871	2.28512e-05	0.00204006	SLC27A3
-3.75573	2.89216	50.5958	2.55061e-05	0.00217846	ENSG00000289009
-3.76662	5.67611	132.316	2.85598e-07	0.000206526	S100A9
-3.80483	6.64794	119.118	4.76095e-07	0.000240196	ALPL
-3.82844	5.44562	85.376	2.33868e-06	0.000560851	AGER
-3.85022	3.05916	24.8329	0.000479844	0.0123197	OTUD7A
-3.88702	2.60021	27.3594	0.000330476	0.0097942	PLPPR1
-3.93747	7.57842	63.663	9.10887e-06	0.00120559	PEBP4
-3.98033	5.36182	50.9445	2.47453e-05	0.00216057	BIRC3
-4.01693	9.19989	112.149	6.37167e-07	0.000272741	SOD2
-4.02534	5.8886	59.9617	1.1952e-05	0.00135752	PDZK1IP1
-4.05053	3.6921	84.5249	2.45157e-06	0.000578091	COL4A4
-4.12708	2.5443	68.1907	6.653e-06	0.00100229	GFPT2
-4.15793	2.49348	34.3081	0.000133568	0.005704	TMEM37
-4.17607	9.03003	24.622	0.000495641	0.0125605	SERPINA1
-4.19019	5.08034	22.766	0.000665045	0.0150552	DUOX1
-4.19771	3.60751	42.0556	5.69084e-05	0.00351297	MRC2
-4.2172	5.78416	85.8588	2.2774e-06	0.000560851	COLEC12
-4.30752	3.01973	52.0611	2.24843e-05	0.00202396	ENSG00000289365
-4.38365	6.95381	56.4937	1.56258e-05	0.00157668	CD83
-4.5335	8.41712	35.6306	0.000114289	0.00518882	CCL20
-4.54869	4.00736	62.5196	9.89148e-06	0.00124944	IRAK3
-4.58415	2.13157	43.8377	4.76309e-05	0.00319909	MYLK
-4.59933	6.66699	159.838	1.12923e-07	0.000128935	TNFAIP3
-4.60797	2.91368	24.7063	0.000489254	0.0124722	ORM2
-4.66614	3.58819	78.8725	3.39084e-06	0.00067487	CYP4B1
-4.67719	3.4894	123.005	4.07426e-07	0.000229051	ABCC9
-4.70115	9.31327	15.6902	0.00245349	0.0316244	HSPA1A
-4.71496	6.83163	108.039	7.62664e-07	0.000280428	CLDN18
-4.71717	5.2516	24.3312	0.000518436	0.0127868	TNIP3
-4.82908	3.69306	198.791	3.82281e-08	9.21467e-05	SLC16A10
-4.83516	7.59158	66.9637	7.23088e-06	0.00105991	CXCL1
-4.83609	3.17277	58.5201	1.33384e-05	0.00143962	CHIA
-4.89442	2.41337	66.5448	7.44177e-06	0.00107628	CES1
-4.91823	2.06652	121.141	4.38762e-07	0.000232158	CLEC11A
-4.9845	4.85272	86.8105	2.1621e-06	0.000560851	MMP7
-4.9941	4.66916	64.3246	8.68973e-06	0.00117978	CRTAC1
-5.01995	5.3925	38.4099	8.35617e-05	0.00427544	G0S2
-5.0769	10.8566	122.736	4.11773e-07	0.000229051	SLPI
-5.08259	3.76115	60.8474	1.11853e-05	0.00131877	EDIL3
-5.13111	3.45557	42.9144	5.21916e-05	0.00336945	BAMBI
-5.1499	9.79737	22.0756	0.000745189	0.016068	SCGB3A2
-5.17769	2.91329	35.8695	0.00011117	0.00512044	TRGC2
-5.19217	5.19285	71.9431	5.19805e-06	0.000863237	ENSG00000286533
-5.22196	3.40257	47.2609	3.43909e-05	0.00262769	COL4A3
-5.29001	2.51973	71.1379	5.47539e-06	0.000873405	OTULINL
-5.36588	3.68386	106.553	8.15132e-07	0.000289893	PPP4R4
-5.43277	2.19578	137.806	2.34136e-07	0.000184477	PDE8B
-5.43458	6.79892	75.5181	4.15174e-06	0.000763287	CCL2
-5.58535	5.43065	17.2931	0.00177081	0.0261512	HSPA6
-5.70838	6.52892	31.4409	0.000190473	0.00692147	AGBL1
-5.75724	4.69961	31.2004	0.000196451	0.00704651	DUOXA1
-5.86114	4.38594	56.3797	1.57678e-05	0.00158364	EDNRB
-5.86493	6.88768	169.671	8.40532e-08	0.000121563	CHI3L2
-6.03397	5.54038	109.137	7.26464e-07	0.00027649	NPNT
-6.12031	2.5016	86.2955	2.22361e-06	0.000560851	IGFBP7
-6.12566	2.92362	73.9005	4.59068e-06	0.000829918	CNR1
-6.29223	4.06825	35.2696	0.000119202	0.00529912	SLC5A8
-6.42149	5.68536	27.6293	0.000318063	0.0096272	ORM1
-6.44847	4.34924	49.2364	2.87513e-05	0.00235351	LINC01937
-6.51137	1.84326	84.236	2.49137e-06	0.000578508	PKIG
-6.52067	2.5498	132.376	2.84966e-07	0.000206526	KCNJ8
-6.52159	3.00631	351.11	2.16378e-09	4.69411e-05	CD40
-6.5575	5.53885	83.0982	2.65573e-06	0.000595455	PLA2G1B
-6.59011	3.94986	259.81	9.96779e-09	6.57308e-05	LHFPL3-AS2
-6.66971	2.9567	49.5117	2.8056e-05	0.00235351	ALKAL2
-6.73795	4.00796	184.391	5.56111e-08	0.000100536	CTSE
-6.73945	2.20259	59.551	1.23288e-05	0.00137289	CHIAP2
-6.74462	4.86779	121.414	4.34004e-07	0.000232158	NECAB1
-6.80885	3.72089	34.5558	0.000129679	0.0055598	RCAN2
-6.84604	5.33066	97.4578	1.24925e-06	0.000398548	SERPING1
-6.89798	2.74575	249.934	1.21196e-08	6.57308e-05	PREX2
-7.01036	2.5248	35.0759	0.000121943	0.00536597	PCSK2
-7.09091	4.19317	124.543	3.83557e-07	0.000226825	CHST11
-7.14957	6.26347	62.9093	9.61605e-06	0.00124173	CSF3
-7.24315	3.378	78.299	3.50832e-06	0.000685672	RAI2
-7.34866	9.41803	29.2365	0.000254638	0.0083446	PGC
-7.53438	3.04258	110.411	6.8696e-07	0.000272741	TCEAL2
-7.57981	4.27375	73.0477	4.84427e-06	0.000847514	SCTR
-7.87845	3.02568	164.652	9.75209e-08	0.000122717	CNTN4
-7.91992	4.34343	188.826	4.94057e-08	9.7437e-05	ZBTB16
-8.27232	2.13915	88.6121	1.96232e-06	0.000560139	KCND3
-8.28798	5.04457	50.4442	2.58454e-05	0.00219879	AZGP1
-8.31517	3.5794	26.1251	0.0003952	0.0108251	FGA
-8.33677	7.55512	108.405	7.50343e-07	0.000280428	SCGB3A1
-9.1431	5.90543	208.638	3.00218e-08	9.21467e-05	NNMT
-9.15748	4.18823	286.629	6.0657e-09	6.57308e-05	SLC24A3
-9.18551	1.7325	79.9876	3.17554e-06	0.000649907	SEC14L6
-9.47408	3.18908	201.831	3.54373e-08	9.21467e-05	TWIST2
-9.4841	3.21302	141.427	2.06205e-07	0.000184013	OLFM1
-10.113	2.24607	172.051	7.84455e-08	0.000121557	TAFA5
-10.2409	3.03955	56.8698	1.51679e-05	0.00154485	LTF
-10.4457	4.00482	85.2684	2.3526e-06	0.000560851	CPB2
-11.2965	5.88588	46.2441	3.78042e-05	0.00277069	SAA2
-13.0643	6.90563	40.1935	6.90001e-05	0.00385633	SAA1
-13.944	6.41595	39.321	7.5709e-05	0.00406607	IGKC
-14.0445	3.11635	85.9036	1.01937e-05	0.00124944	AGTR2
-14.4389	7.63198	110.449	6.8584e-07	0.000272741	SCGB1A1
