# Supplementary material for: Leveraging factors that control alveolar epithelial cell fate enables large-scale expansion for lung tissue engineering
Source: J Clin Invest. 2026 Jun 1;136(11):e188701. doi: 10.1172/JCI188701 (PMC13221229; doi:10.1172/JCI188701)
Supplement: Supporting data values [file jci-136-188701-s284.xlsx]

## Sheet: Fig. 1F
Days in Culture	passage 0 (cells/cm^2)	passage 1 (cells/cm^2)	passage 2 (cells/cm^2)
0	10027	10075	9982
1	857	11936	8073
2
3	5691
4		21818	8973
5
6	22182	56909	19636
7
8	60273	96909	37727
9
10	137545
11		121909	65727
12
13	148909	152545	84364

## Sheet: Fig. 1G
Days in Culture	passage 0 (cells/cm^2)	passage 1 (cells/cm^2)	passage 2 (cells/cm^2)
0	10002	9995.59	10081.5
1	2432	3806.06	3854.55
2	2450
3	6227
4	12400	20909.1	26000
5	19055	34581.8	33333.3
6	28209	63181.8	40121.2
7	44000	73090.9	40848.5
8	55909	86636.4	51878.8
9	73455
10	83000
11	97727	117500	90363.6
12	110545	113727	101091
13	121636	127091	108061
14	121727

## Sheet: Fig. 1H
Values = Fold Change
	250 mL Spinner Flask															3 L Bioreactor															10 L Bioreactor
Passage	Donor-PN6	Donor-JXB	Donor-R0G	Donor-C70	Donor-9VX	Donor-VRL	Donor-D7V	Donor-XH4	Donor-WB0	Donor-N1H	Donor-A8D	Donor-M3L	Donor-G2X	Donor-QL2	Donor-W2V	Donor-PN6	Donor-JXB	Donor-R0G	Donor-C70	Donor-9VX	Donor-VRL	Donor-D7V	Donor-XH4	Donor-WB0	Donor-N1H	Donor-A8D	Donor-M3L	Donor-G2X	Donor-QL2	Donor-W2V	Donor-PN6	Donor-JXB	Donor-R0G	Donor-C70	Donor-9VX	Donor-VRL	Donor-D7V	Donor-XH4	Donor-WB0	Donor-N1H	Donor-A8D	Donor-M3L	Donor-G2X	Donor-QL2	Donor-W2V
p0	3.82		7.86	13.82	12.02	9.1	11.45	11.96	12.59			5.11	8.17	15.82	7.19			1.73684				2.88				8.28						8.85		6.00219	5.78182	6.85454	8.75	9.15	4.81	3.66		4.77
p1	5.51		15.73	11.64	7.36	13.09	6.05	7.13					5.13					8.2233	7.39806			7.37	20.36	9.57	7.47	5.92						8.46858	16.5781	4.91667	6.42296	10.6364	8.68	7.81	10.58	9.05		10.23
p2	3.17		12.27	4.26193	5.39	5.14	2.65	2.61					4.85				4.24885	8.71875	5.31633		4.39153	8.96	9.04	7.69	7.64	4.45						6.28289	8.1628	3.84152	8.64276		9.26	11.98				8.8

## Sheet: Fig. 1I
Values= Cell Yield per Vessel
	250 mL Spinner															3 L Bioreactor															10 L Bioreactor
Passage	Donor-QL2	Donor-JXB	Donor-R0G	Donor-C70	Donor-9VX	Donor-VRL	Donor-D7V	Donor-XH4	Donor-WB0	Donor-N1H	Donor-A8D	Donor-M3L	Donor-G2X	Donor-PN6	Donor-W2V	Donor-QL2	Donor-JXB	Donor-R0G	Donor-C70	Donor-9VX	Donor-VRL	Donor-D7V	Donor-XH4	Donor-WB0	Donor-N1H	Donor-A8D	Donor-M3L	Donor-G2X	Donor-PN6	Donor-W2V	Donor-QL2	Donor-JXB	Donor-R0G	Donor-C70	Donor-9VX	Donor-VRL	Donor-D7V	Donor-XH4	Donor-WB0	Donor-N1H	Donor-A8D	Donor-M3L	Donor-G2X	Donor-PN6	Donor-W2V
p0	185000000		119000000	163000000	143000000	105000000	137000000	140000000	217000000			135000000	101000000	95000000	124000000			1820000000				850000000				3110000000						5420000000		3200000000	3730000000	4320000000	5360000000	5750000000	4280000000	8150000000		3460000000
p1			180000000	139000000	86500000	155000000	76100000	89400000					67400000	71600000				1900000000	1730000000			2770000000	4410000000	3270000000	2620000000	2160000000						5250000000	12000000000	4880000000	4775500000	6390000000	8020000000	7270000000	9570000000	8280000000		9320000000
p2			146000000	57300000	70300000	67500000	40100000	39700000					64400000	45900000			1230000000	3010000000	1500000000		1250000000	5150000000	3100000000	2690000000	2540000000	1650000000						4440000000	7540000000	3990000000	4390000000		8430000000	10700000000				8180000000

## Sheet: Fig. 2E
	HT2-280+/pSP-C+	pSP-C+	HT2-280+	Negative
isoAT2 P2J	79.64	0	11.81	8.55
isoAT2 M3L	29.91	0	51.75	18.35
isoAT2 V5M	79.61	0	14.64	5.76
P2 M3L	81.99	0.54	15.95	1.52
P2 M3L	86.25	0.5	12.73	0.52
P2 TN3	92.54	0.43	6.49	0.54
P2 N1H	59.95	11.67	14.97	13.41
P2 XH4	59.23	6.71	23.87	10.18
P2 WB0	55.09	13.72	21.5	9.68
P2 D7V	77.54	4.81	13.52	4.13

## Sheet: Fig. 2H
	isoAT2						P0						P1						P2
SFTPA1	18.482	19.0209	18.3016	19.3151	18.2144	18.4703	18.4043	19.2621	18.4735	18.825	18.5153	18.2828	18.6142	19.2811	18.9331	18.851	18.909	18.5012	18.7709	19.3554	18.749	19.1066	19.5311	18.7548
SFTPA2	18.9807	19.7797	19.218	19.9492	19.0439	19.2645	18.6325	19.8563	19.112	19.3003	18.6351	19.0675	19.0512	19.9963	19.7496	19.3441	19.7005	18.8904	19.2459	20.1055	19.7485	19.6898	20.1852	19.512
SFTPC	15.2613	15.3906	15.6258	15.9363	14.4125	15.4717	14.9447	15.4818	14.3615	15.6124	14.3598	14.4934	15.8175	15.6089	15.4722	15.677	15.9985	15.0513	16.096	15.9817	15.3239	16.0487	16.3568	16.4891
SFTPB	14.953	14.5957	14.9919	15.7287	14.8427	13.8046	14.1019	14.3331	13.7824	13.9199	13.7916	13.754	14.199	14.6532	15.0605	13.8799	13.9833	13.9413	13.8407	14.6845	14.7521	13.9948	14.4998	14.05
SFTPD	12.0379	13.0813	12.4734	13.5105	12.5406	12.1883	8.76496	10.3464	9.91571	10.2044	9.49869	8.2639	9.74115	10.0707	10.0298	10.1948	10.306	8.57139	9.9711	10.7603	9.77377	10.3514	9.72107	9.63236
LAMP3	13.6568	14.0099	13.4448	14.2799	13.7961	13.4003	13.1879	13.7874	13.119	13.4968	13.134	13.1337	13.2655	13.7789	13.4728	13.6363	13.2708	13.2663	13.1986	14.0521	13.3744	13.7455	13.7147	13.3344
ABCA3	12.3206	12.2319	12.2601	12.9253	12.863	11.7219	10.7356	11.0517	10.9151	11.0781	10.7087	10.8111	10.5533	10.9791	11.4335	10.1851	10.157	10.489	10.142	11.3713	10.751	10.4962	10.6756	9.94819
NAPSA	14.2384	14.6027	14.5837	14.6444	14.1777	13.6222	14.2241	14.5242	14.468	14.264	13.6639	13.8167	14.3466	14.75	15.2615	14.03	14.0037	14.1375	14.177	15.0498	14.7434	14.1755	14.5297	14.2263
PDPN	9.86422	9.52902	8.99047	9.17427	10.1419	8.29728	6.88342	7.67594	8.17711	5.12543	7.13505	6.85361	6.41725	7.63535	7.06144	4.50409	6.67182	5.67435	4.69644	7.86462	7.33818	4.05678	7.05013	5.28794
CLIC5	8.28666	8.4893	8.60789	8.65969	9.49263	7.69746	6.8101	5.58509	6.05343	6.14928	3.60667	4.02072	5.33595	5.85266	6.22494	2.56549	4.40878	5.78756	5.77044	6.51669	6.49491	3.57136	4.97213	6.80251

## Sheet: Fig. 2J
	HT2-280+/SP-D+	HT2-280-/SP-D+	HT2-280+/SP-D-	Negative
isoAT2 M3L	39.48	0.995133	37.6083	21.915
isoAT2 P2J	77.2467	0.560983	10.644	11.5483
isoAT2 V5M	85.6917	1.406	5.09283	7.8085
P2 TN3	62.04	0.466617	35.3133	2.183
P2 M3L	60.99	0.65005	35.4317	2.92617
P2 M3L	20.1117	0.150195	74.5533	5.18433

## Sheet: Fig. 2K
	Day 5	Day 7	Day 8
D7V	0	0.2	0.3
TN3	0	0.4	0.9
M3L	0	0.2	0.4

## Sheet: Fig. 4C
HT2-280 and EdU positive
gel-T2-soft	col-T2-soft	gel-T1-soft	gel-T2-stiff
1	0.665426	0.802179	0.715235
1	0.666861	0.732081	0.63624
1	0.765267	0.864283	0.679208
1	0.975399	0.680009	1.04148
1	0.650308	0.637998	0.523702
1	0.687546	0.608638	0.466705

## Sheet: Fig. 4E
HT2-280/pSP-C positive percentage
gel-T2-soft	gel-T1-soft	col-T2-soft	gel-T2-stiff
24.56	39.36	0.87	5.11
50.48	60.53	3.05	17.28
56.24	62.98	10.62	10.01
50.39	44.61	24.01	9.27

[truncated: 34 more sheets: Fig. 4F, Fig. 5C, Fig. 5D, Fig. 5E, Fig. 5F, Fig. 5G, Fig. 6A, Fig. 7A, Fig. 7C, Fig. 7D, Fig. 7E, Fig. 7F, Fig. 7G, Fig. 8E, Fig. 8G, Fig. S1C, Fig. S1D, Fig. S1E, Fig. S2D, Fig. S2E …]
